# Supplementary material for: Proteo-Molecular Investigation of Cultivated Rice, Wild Rice, and Barley Provides Clues of Defense Responses against Rhizoctonia solani Infection
Source: Bioengineering (Basel). 2022 Oct 20;9(10):589. doi: 10.3390/bioengineering9100589 (PMC9598808; doi:10.3390/bioengineering9100589)
Supplement: Supplementary file 1 [file bioengineering-09-00589-s001.zip]

Archive with 5 entries (5 files):
- bioengineering-1914103-supplementary by author/bioengineering-1914103 Supplementary.pdf
- bioengineering-1914103-supplementary by author/Supplementary table S4.xlsx
- bioengineering-1914103-supplementary by author/Supplementary table S5.xlsx
- bioengineering-1914103-supplementary by author/Supplementary table S6.xlsx
- bioengineering-1914103-supplementary by author/Supplementary tables S1, S2 and S3.xlsx
