# Supplementary material for: Proteo-Molecular Investigation of Cultivated Rice, Wild Rice, and Barley Provides Clues of Defense Responses against Rhizoctonia solani Infection
Source: Bioengineering (Basel). 2022 Oct 20;9(10):589. doi: 10.3390/bioengineering9100589 (PMC9598808; doi:10.3390/bioengineering9100589)
Supplement: Supplementary file 1 [file bioengineering-09-00589-s001.zip › bioengineering-1914103-supplementary by author/Supplementary table S4.xlsx]

## Sheet: Table S4 Title
Table S4: GO analysis for Pusa Basmati-1

## Sheet: Biological Processes
#term ID	term description	observed gene count	background gene count	false discovery rate	matching proteins in your network (IDs)	matching proteins in your network (labels)
GO:0009987	cellular process	31	2632	1.54e-05	OS01T0773700-02,OS01T0911700-02,OS01T0938100-01,OS02T0103800-01,OS02T0257300-00,OS02T0537700-01,OS02T0553200-01,OS03T0267300-01,OS03T0337600-01,OS03T0563300-01,OS03T0735000-01,OS03T0811100-01,OS04T0486950-01,OS04T0526600-01,OS04T0534600-01,OS05T0349700-02,OS06T0101600-01,OS06T0107700-01,OS06T0196300-02,OS06T0245800-01,OS06T0729650-00,OS07T0186000-02,OS07T0544800-01,OS07T0556200-01,OS07T0638300-01…	ADI1,ALDP,APL1,APX8,BAS1,CHLD,CHLG,CHLI,GDCSH,HCF136,LFNR1,MS,OS07T0544800-01,OsJ_019618,OsJ_024297,OsJ_05011,OsJ_10264,OsJ_10762,OsJ_20798,PETE,PEX11-4,PSB28,PSBW,RASI,RBCS,RBCS-A,TROL,TRXH,VP1,petC,rbcL
GO:0008152	metabolic process	29	2381	1.77e-05	OS01T0773700-02,OS01T0911700-02,OS01T0938100-01,OS02T0103800-01,OS02T0257300-00,OS02T0537700-01,OS02T0553200-01,OS03T0267300-01,OS03T0337600-01,OS03T0563300-01,OS03T0735000-01,OS03T0811100-01,OS04T0486950-01,OS05T0349700-02,OS06T0101600-01,OS06T0107700-01,OS06T0196300-02,OS06T0245800-01,OS06T0729650-00,OS07T0186000-02,OS07T0544800-01,OS07T0556200-01,OS07T0638300-01,OS08T0104600-02,OS10T0356000-00…	ADI1,ALDP,APL1,APX8,BAS1,CHLD,CHLG,CHLI,GDCSH,HCF136,LFNR1,MS,OS07T0544800-01,OsJ_019618,OsJ_024297,OsJ_05011,OsJ_10264,OsJ_10762,OsJ_20798,PETE,PSB28,PSBW,RBCS,RBCS-A,TROL,TRXH,VP1,petC,rbcL
GO:0044237	cellular metabolic process	26	2104	5.38e-05	OS01T0773700-02,OS01T0911700-02,OS01T0938100-01,OS02T0103800-01,OS02T0257300-00,OS02T0537700-01,OS02T0553200-01,OS03T0267300-01,OS03T0337600-01,OS03T0563300-01,OS03T0735000-01,OS03T0811100-01,OS04T0486950-01,OS05T0349700-02,OS06T0101600-01,OS06T0107700-01,OS06T0245800-01,OS06T0729650-00,OS07T0544800-01,OS07T0556200-01,OS08T0104600-02,OS10T0356000-00,OS10T0516100-01,OS11T0171300-01,OS12T0274700-01…	ADI1,ALDP,APL1,APX8,BAS1,CHLD,CHLG,CHLI,GDCSH,HCF136,LFNR1,MS,OS07T0544800-01,OsJ_05011,OsJ_10264,OsJ_10762,OsJ_20798,PETE,PSB28,PSBW,RBCS,RBCS-A,TROL,VP1,petC,rbcL
GO:0055114	oxidation-reduction process	16	433	2.06e-08	OS02T0103800-01,OS02T0537700-01,OS02T0553200-01,OS03T0267300-01,OS03T0735000-01,OS04T0486950-01,OS06T0101600-01,OS06T0107700-01,OS06T0196300-02,OS07T0186000-02,OS07T0556200-01,OS07T0638300-01,OS08T0104600-02,OS10T0356000-00,OS12T0274700-01,OS12T0291100-01	ADI1,APL1,APX8,BAS1,LFNR1,MS,OsJ_019618,OsJ_024297,OsJ_05011,OsJ_10264,PETE,RBCS,RBCS-A,TRXH,petC,rbcL
GO:0015979	photosynthesis	13	48	1.89e-16	OS01T0773700-02,OS01T0938100-01,OS02T0103800-01,OS03T0267300-01,OS03T0563300-01,OS03T0811100-01,OS06T0107700-01,OS06T0729650-00,OS07T0544800-01,OS07T0556200-01,OS10T0356000-00,OS12T0274700-01,OS12T0291100-01	CHLD,CHLI,HCF136,LFNR1,OS07T0544800-01,OsJ_05011,OsJ_10264,PSB28,PSBW,RBCS,RBCS-A,petC,rbcL
GO:1901576	organic substance biosynthetic process	12	1188	0.0431	OS01T0911700-02,OS03T0267300-01,OS03T0337600-01,OS03T0563300-01,OS03T0735000-01,OS03T0811100-01,OS05T0349700-02,OS06T0245800-01,OS10T0356000-00,OS11T0171300-01,OS12T0274700-01,OS12T0291100-01	ALDP,APL1,CHLD,CHLG,CHLI,OsJ_10264,OsJ_10762,OsJ_20798,RBCS,RBCS-A,VP1,rbcL
GO:0042221	response to chemical	8	468	0.0113	OS01T0911700-02,OS02T0537700-01,OS02T0553200-01,OS03T0267300-01,OS04T0526600-01,OS06T0196300-02,OS07T0186000-02,OS07T0638300-01	APX8,BAS1,OsJ_019618,OsJ_024297,OsJ_10264,RASI,TRXH,VP1
GO:0006091	generation of precursor metabolites and energy	7	122	6.23e-05	OS03T0267300-01,OS03T0735000-01,OS04T0486950-01,OS06T0101600-01,OS07T0556200-01,OS08T0104600-02,OS11T0171300-01	ADI1,ALDP,APL1,MS,OsJ_10264,PETE,petC
GO:0051186	cofactor metabolic process	7	153	0.00017	OS02T0537700-01,OS02T0553200-01,OS03T0337600-01,OS03T0563300-01,OS03T0811100-01,OS05T0349700-02,OS11T0171300-01	ALDP,APX8,BAS1,CHLD,CHLG,CHLI,OsJ_10762
GO:0005975	carbohydrate metabolic process	7	294	0.0041	OS03T0267300-01,OS03T0735000-01,OS04T0486950-01,OS10T0356000-00,OS11T0171300-01,OS12T0274700-01,OS12T0291100-01	ALDP,APL1,MS,OsJ_10264,RBCS,RBCS-A,rbcL
GO:0009636	response to toxic substance	6	77	6.23e-05	OS02T0537700-01,OS02T0553200-01,OS04T0526600-01,OS06T0196300-02,OS07T0186000-02,OS07T0638300-01	APX8,BAS1,OsJ_019618,OsJ_024297,RASI,TRXH
GO:0016051	carbohydrate biosynthetic process	6	105	0.00019	OS03T0267300-01,OS03T0735000-01,OS10T0356000-00,OS11T0171300-01,OS12T0274700-01,OS12T0291100-01	ALDP,APL1,OsJ_10264,RBCS,RBCS-A,rbcL
GO:0017144	drug metabolic process	6	149	0.00082	OS02T0257300-00,OS02T0537700-01,OS02T0553200-01,OS04T0486950-01,OS10T0516100-01,OS11T0171300-01	ALDP,APX8,BAS1,GDCSH,MS,TROL
GO:0065008	regulation of biological quality	6	297	0.0198	OS02T0537700-01,OS04T0534600-01,OS06T0196300-02,OS07T0186000-02,OS07T0638300-01,OS10T0516100-01	BAS1,GDCSH,OsJ_019618,OsJ_024297,PEX11-4,TRXH
GO:1901566	organonitrogen compound biosynthetic process	6	308	0.0231	OS03T0337600-01,OS03T0563300-01,OS03T0811100-01,OS05T0349700-02,OS06T0245800-01,OS11T0171300-01	ALDP,CHLD,CHLG,CHLI,OsJ_10762,OsJ_20798
GO:0070887	cellular response to chemical stimulus	6	330	0.0286	OS01T0911700-02,OS02T0537700-01,OS02T0553200-01,OS06T0196300-02,OS07T0186000-02,OS07T0638300-01	APX8,BAS1,OsJ_019618,OsJ_024297,TRXH,VP1
GO:0098869	cellular oxidant detoxification	5	58	0.00019	OS02T0537700-01,OS02T0553200-01,OS06T0196300-02,OS07T0186000-02,OS07T0638300-01	APX8,BAS1,OsJ_019618,OsJ_024297,TRXH
GO:0051188	cofactor biosynthetic process	5	104	0.0015	OS03T0337600-01,OS03T0563300-01,OS03T0811100-01,OS05T0349700-02,OS11T0171300-01	ALDP,CHLD,CHLG,CHLI,OsJ_10762
GO:0044248	cellular catabolic process	5	266	0.0475	OS02T0257300-00,OS02T0537700-01,OS02T0553200-01,OS10T0516100-01,OS11T0171300-01	ALDP,APX8,BAS1,GDCSH,TROL
GO:0019253	reductive pentose-phosphate cycle	4	5	5.16e-06	OS03T0267300-01,OS10T0356000-00,OS12T0274700-01,OS12T0291100-01	OsJ_10264,RBCS,RBCS-A,rbcL
GO:0015995	chlorophyll biosynthetic process	4	19	9.44e-05	OS03T0337600-01,OS03T0563300-01,OS03T0811100-01,OS05T0349700-02	CHLD,CHLG,CHLI,OsJ_10762
GO:0015994	chlorophyll metabolic process	4	24	0.00017	OS03T0337600-01,OS03T0563300-01,OS03T0811100-01,OS05T0349700-02	CHLD,CHLG,CHLI,OsJ_10762
GO:0042737	drug catabolic process	4	41	0.00063	OS02T0257300-00,OS02T0537700-01,OS02T0553200-01,OS10T0516100-01	APX8,BAS1,GDCSH,TROL
GO:0022900	electron transport chain	4	55	0.0016	OS03T0267300-01,OS06T0101600-01,OS07T0556200-01,OS08T0104600-02	ADI1,OsJ_10264,PETE,petC
GO:0045454	cell redox homeostasis	4	83	0.0066	OS02T0537700-01,OS06T0196300-02,OS07T0186000-02,OS07T0638300-01	BAS1,OsJ_019618,OsJ_024297,TRXH
GO:0009853	photorespiration	3	8	0.0002	OS10T0356000-00,OS12T0274700-01,OS12T0291100-01	RBCS,RBCS-A,rbcL
GO:0016999	antibiotic metabolic process	3	36	0.0074	OS02T0537700-01,OS02T0553200-01,OS04T0486950-01	APX8,BAS1,MS
GO:0006979	response to oxidative stress	3	72	0.0353	OS02T0553200-01,OS04T0526600-01,OS07T0186000-02	APX8,RASI,TRXH
GO:0050790	regulation of catalytic activity	3	83	0.0475	OS04T0526600-01,OS07T0186000-02,OS11T0707000-02	RASI,RCA,TRXH
GO:0006094	gluconeogenesis	2	8	0.0093	OS03T0267300-01,OS11T0171300-01	ALDP,OsJ_10264
GO:0006006	glucose metabolic process	2	12	0.0171	OS03T0267300-01,OS11T0171300-01	ALDP,OsJ_10264
GO:0042743	hydrogen peroxide metabolic process	2	16	0.025	OS02T0537700-01,OS02T0553200-01	APX8,BAS1
GO:0042744	hydrogen peroxide catabolic process	2	16	0.025	OS02T0537700-01,OS02T0553200-01	APX8,BAS1

## Sheet: Molecular functions
#term ID	term description	observed gene count	background gene count	false discovery rate	matching proteins in your network (IDs)	matching proteins in your network (labels)
GO:0003824	catalytic activity	23	1818	8.81e-05	OS02T0103800-01,OS02T0257300-00,OS02T0537700-01,OS02T0553200-01,OS03T0267300-01,OS03T0337600-01,OS03T0563300-01,OS03T0735000-01,OS03T0811100-01,OS04T0486950-01,OS05T0349700-02,OS06T0101600-01,OS06T0107700-01,OS06T0196300-02,OS06T0245800-01,OS07T0186000-02,OS07T0556200-01,OS07T0638300-01,OS08T0104600-02,OS10T0356000-00,OS11T0171300-01,OS12T0274700-01,OS12T0291100-01	ADI1,ALDP,APL1,APX8,BAS1,CHLD,CHLG,CHLI,LFNR1,MS,OsJ_019618,OsJ_024297,OsJ_05011,OsJ_10264,OsJ_10762,OsJ_20798,PETE,RBCS,RBCS-A,TROL,TRXH,petC,rbcL
GO:0016491	oxidoreductase activity	13	401	2.96e-06	OS02T0103800-01,OS02T0537700-01,OS02T0553200-01,OS06T0101600-01,OS06T0107700-01,OS06T0196300-02,OS07T0186000-02,OS07T0556200-01,OS07T0638300-01,OS08T0104600-02,OS10T0356000-00,OS12T0274700-01,OS12T0291100-01	ADI1,APX8,BAS1,LFNR1,OsJ_019618,OsJ_024297,OsJ_05011,PETE,RBCS,RBCS-A,TRXH,petC,rbcL
GO:0016830	carbon-carbon lyase activity	5	40	7.27e-05	OS03T0337600-01,OS10T0356000-00,OS11T0171300-01,OS12T0274700-01,OS12T0291100-01	ALDP,OsJ_10762,RBCS,RBCS-A,rbcL
GO:0016209	antioxidant activity	5	57	0.0001	OS02T0537700-01,OS02T0553200-01,OS06T0196300-02,OS07T0186000-02,OS07T0638300-01	APX8,BAS1,OsJ_019618,OsJ_024297,TRXH
GO:0004601	peroxidase activity	4	21	8.81e-05	OS02T0537700-01,OS02T0553200-01,OS06T0196300-02,OS07T0638300-01	APX8,BAS1,OsJ_019618,OsJ_024297
GO:0016831	carboxy-lyase activity	4	25	0.0001	OS03T0337600-01,OS10T0356000-00,OS12T0274700-01,OS12T0291100-01	OsJ_10762,RBCS,RBCS-A,rbcL
GO:0016984	ribulose-bisphosphate carboxylase activity	3	3	7.27e-05	OS10T0356000-00,OS12T0274700-01,OS12T0291100-01	RBCS,RBCS-A,rbcL
GO:0051920	peroxiredoxin activity	3	8	0.00014	OS02T0537700-01,OS06T0196300-02,OS07T0638300-01	BAS1,OsJ_019618,OsJ_024297
GO:0009055	electron transfer activity	3	47	0.0079	OS06T0101600-01,OS07T0556200-01,OS08T0104600-02	ADI1,PETE,petC
GO:0004497	monooxygenase activity	3	50	0.0088	OS10T0356000-00,OS12T0274700-01,OS12T0291100-01	RBCS,RBCS-A,rbcL
GO:0016874	ligase activity	3	65	0.0171	OS03T0563300-01,OS03T0811100-01,OS06T0245800-01	CHLD,CHLI,OsJ_20798
GO:0030234	enzyme regulator activity	3	76	0.0248	OS04T0526600-01,OS07T0186000-02,OS11T0707000-02	RASI,RCA,TRXH
GO:0016851	magnesium chelatase activity	2	3	0.0017	OS03T0563300-01,OS03T0811100-01	CHLD,CHLI
GO:0004324	ferredoxin-NADP+ reductase activity	2	4	0.002	OS02T0103800-01,OS06T0107700-01	LFNR1,OsJ_05011
GO:0051537	2 iron, 2 sulfur cluster binding	2	23	0.0254	OS07T0556200-01,OS08T0104600-02	ADI1,petC

## Sheet: Cellular Components
#term ID	term description	observed gene count	background gene count	false discovery rate	matching proteins in your network (IDs)	matching proteins in your network (labels)
GO:0005737	cytoplasm	37	1583	1.82e-16	OS01T0239200-01,OS01T0773700-02,OS01T0911700-02,OS01T0938100-01,OS02T0103800-01,OS02T0257300-00,OS02T0537700-01,OS02T0553200-01,OS03T0267300-01,OS03T0337600-01,OS03T0563300-01,OS03T0735000-01,OS03T0811100-01,OS04T0486950-01,OS04T0526600-01,OS04T0534600-01,OS05T0349700-02,OS05T0401100-01,OS06T0101600-01,OS06T0107700-01,OS06T0196300-02,OS06T0245800-01,OS06T0729650-00,OS07T0186000-02,OS07T0520800-01…	ADI1,ALDP,APL1,APX8,BAS1,CHLD,CHLG,CHLI,GDCSH,HCF136,LFNR1,LTD,MS,OS05T0401100-01,OS07T0544800-01,OsJ_019618,OsJ_024297,OsJ_05011,OsJ_10264,OsJ_10762,OsJ_20798,PETE,PEX11-4,PSB28,PSBW,RAF1,RASI,RBCS,RBCS-A,RCA,TIC62,TPT,TROL,TRXH,VP1,petC,rbcL
GO:0043231	intracellular membrane-bounded organelle	36	2004	9.13e-13	OS01T0239200-01,OS01T0773700-02,OS01T0911700-02,OS01T0938100-01,OS02T0103800-01,OS02T0257300-00,OS02T0537700-01,OS02T0553200-01,OS03T0267300-01,OS03T0337600-01,OS03T0563300-01,OS03T0735000-01,OS03T0811100-01,OS04T0486950-01,OS04T0526600-01,OS04T0534600-01,OS05T0349700-02,OS05T0401100-01,OS06T0101600-01,OS06T0107700-01,OS06T0196300-02,OS06T0245800-01,OS06T0729650-00,OS07T0520800-01,OS07T0544800-01…	ADI1,ALDP,APL1,APX8,BAS1,CHLD,CHLG,CHLI,GDCSH,HCF136,LFNR1,LTD,MS,OS05T0401100-01,OS07T0544800-01,OsJ_019618,OsJ_024297,OsJ_05011,OsJ_10264,OsJ_10762,OsJ_20798,PETE,PEX11-4,PSB28,PSBW,RAF1,RASI,RBCS,RBCS-A,RCA,TIC62,TPT,TROL,VP1,petC,rbcL
GO:0044444	cytoplasmic part	35	1138	6.52e-19	OS01T0239200-01,OS01T0773700-02,OS01T0911700-02,OS01T0938100-01,OS02T0103800-01,OS02T0257300-00,OS02T0537700-01,OS02T0553200-01,OS03T0267300-01,OS03T0337600-01,OS03T0563300-01,OS03T0735000-01,OS03T0811100-01,OS04T0486950-01,OS04T0526600-01,OS04T0534600-01,OS05T0349700-02,OS05T0401100-01,OS06T0101600-01,OS06T0107700-01,OS06T0196300-02,OS06T0245800-01,OS06T0729650-00,OS07T0520800-01,OS07T0544800-01…	ADI1,ALDP,APL1,APX8,BAS1,CHLD,CHLG,CHLI,GDCSH,HCF136,LFNR1,LTD,MS,OS05T0401100-01,OS07T0544800-01,OsJ_019618,OsJ_05011,OsJ_10264,OsJ_10762,OsJ_20798,PETE,PEX11-4,PSB28,PSBW,RAF1,RASI,RBCS,RBCS-A,RCA,TIC62,TPT,TROL,VP1,petC,rbcL
GO:0009507	chloroplast	30	393	5.19e-26	OS01T0239200-01,OS01T0773700-02,OS01T0938100-01,OS02T0103800-01,OS02T0257300-00,OS02T0537700-01,OS02T0553200-01,OS03T0267300-01,OS03T0337600-01,OS03T0563300-01,OS03T0735000-01,OS03T0811100-01,OS05T0349700-02,OS05T0401100-01,OS06T0101600-01,OS06T0107700-01,OS06T0196300-02,OS06T0245800-01,OS06T0729650-00,OS07T0520800-01,OS07T0544800-01,OS07T0556200-01,OS08T0104600-02,OS10T0100300-01,OS10T0356000-00…	ADI1,ALDP,APL1,APX8,BAS1,CHLD,CHLG,CHLI,HCF136,LFNR1,LTD,OS05T0401100-01,OS07T0544800-01,OsJ_019618,OsJ_05011,OsJ_10264,OsJ_10762,OsJ_20798,PETE,PSB28,PSBW,RAF1,RBCS,RBCS-A,RCA,TIC62,TPT,TROL,petC,rbcL
GO:0044446	intracellular organelle part	21	824	2.93e-10	OS01T0239200-01,OS01T0773700-02,OS01T0938100-01,OS02T0103800-01,OS02T0257300-00,OS02T0553200-01,OS03T0267300-01,OS03T0811100-01,OS04T0534600-01,OS05T0349700-02,OS05T0401100-01,OS06T0101600-01,OS06T0107700-01,OS06T0196300-02,OS06T0729650-00,OS07T0520800-01,OS07T0544800-01,OS07T0556200-01,OS10T0100300-01,OS11T0171300-01,OS11T0707000-02	ALDP,APX8,CHLD,CHLG,HCF136,LFNR1,LTD,OS05T0401100-01,OS07T0544800-01,OsJ_019618,OsJ_05011,OsJ_10264,PETE,PEX11-4,PSB28,PSBW,RCA,TIC62,TPT,TROL,petC
GO:0044434	chloroplast part	20	182	2.51e-20	OS01T0239200-01,OS01T0773700-02,OS01T0938100-01,OS02T0103800-01,OS02T0257300-00,OS02T0553200-01,OS03T0267300-01,OS03T0811100-01,OS05T0349700-02,OS05T0401100-01,OS06T0101600-01,OS06T0107700-01,OS06T0196300-02,OS06T0729650-00,OS07T0520800-01,OS07T0544800-01,OS07T0556200-01,OS10T0100300-01,OS11T0171300-01,OS11T0707000-02	ALDP,APX8,CHLD,CHLG,HCF136,LFNR1,LTD,OS05T0401100-01,OS07T0544800-01,OsJ_019618,OsJ_05011,OsJ_10264,PETE,PSB28,PSBW,RCA,TIC62,TPT,TROL,petC
GO:0016020	membrane	15	1009	7.38e-05	OS01T0239200-01,OS01T0773700-02,OS01T0938100-01,OS02T0103800-01,OS02T0257300-00,OS02T0553200-01,OS04T0534600-01,OS05T0349700-02,OS05T0401100-01,OS06T0101600-01,OS06T0107700-01,OS06T0729650-00,OS07T0544800-01,OS07T0556200-01,OS10T0100300-01	APX8,CHLG,HCF136,LFNR1,OS05T0401100-01,OS07T0544800-01,OsJ_05011,PETE,PEX11-4,PSB28,PSBW,TIC62,TPT,TROL,petC
GO:0009579	thylakoid	15	74	5.53e-19	OS01T0773700-02,OS01T0938100-01,OS02T0103800-01,OS02T0257300-00,OS02T0553200-01,OS03T0811100-01,OS05T0401100-01,OS06T0101600-01,OS06T0107700-01,OS06T0196300-02,OS06T0729650-00,OS07T0544800-01,OS07T0556200-01,OS10T0100300-01,OS11T0707000-02	APX8,CHLD,HCF136,LFNR1,OS05T0401100-01,OS07T0544800-01,OsJ_019618,OsJ_05011,PETE,PSB28,PSBW,RCA,TIC62,TROL,petC
GO:0044425	membrane part	14	799	2.41e-05	OS01T0239200-01,OS01T0773700-02,OS01T0938100-01,OS02T0103800-01,OS02T0257300-00,OS02T0553200-01,OS04T0534600-01,OS05T0349700-02,OS05T0401100-01,OS06T0107700-01,OS06T0729650-00,OS07T0544800-01,OS07T0556200-01,OS10T0100300-01	APX8,CHLG,HCF136,LFNR1,OS05T0401100-01,OS07T0544800-01,OsJ_05011,PEX11-4,PSB28,PSBW,TIC62,TPT,TROL,petC
GO:0009534	chloroplast thylakoid	14	66	4.17e-18	OS01T0773700-02,OS01T0938100-01,OS02T0103800-01,OS02T0257300-00,OS02T0553200-01,OS03T0811100-01,OS05T0401100-01,OS06T0101600-01,OS06T0107700-01,OS06T0196300-02,OS06T0729650-00,OS07T0544800-01,OS07T0556200-01,OS10T0100300-01	APX8,CHLD,HCF136,LFNR1,OS05T0401100-01,OS07T0544800-01,OsJ_019618,OsJ_05011,PETE,PSB28,PSBW,TIC62,TROL,petC
GO:0044436	thylakoid part	13	65	1.22e-16	OS01T0773700-02,OS01T0938100-01,OS02T0103800-01,OS02T0257300-00,OS02T0553200-01,OS05T0401100-01,OS06T0101600-01,OS06T0107700-01,OS06T0196300-02,OS06T0729650-00,OS07T0544800-01,OS07T0556200-01,OS10T0100300-01	APX8,HCF136,LFNR1,OS05T0401100-01,OS07T0544800-01,OsJ_019618,OsJ_05011,PETE,PSB28,PSBW,TIC62,TROL,petC
GO:0009535	chloroplast thylakoid membrane	12	61	2.17e-15	OS01T0773700-02,OS01T0938100-01,OS02T0103800-01,OS02T0257300-00,OS02T0553200-01,OS05T0401100-01,OS06T0101600-01,OS06T0107700-01,OS06T0729650-00,OS07T0544800-01,OS07T0556200-01,OS10T0100300-01	APX8,HCF136,LFNR1,OS05T0401100-01,OS07T0544800-01,OsJ_05011,PETE,PSB28,PSBW,TIC62,TROL,petC
GO:0032991	protein-containing complex	9	380	9.98e-05	OS01T0773700-02,OS01T0938100-01,OS02T0103800-01,OS02T0257300-00,OS06T0107700-01,OS06T0729650-00,OS07T0544800-01,OS10T0100300-01,OS10T0516100-01	GDCSH,HCF136,LFNR1,OS07T0544800-01,OsJ_05011,PSB28,PSBW,TIC62,TROL
GO:0016021	integral component of membrane	8	730	0.0222	OS01T0239200-01,OS01T0773700-02,OS02T0257300-00,OS02T0553200-01,OS04T0534600-01,OS05T0349700-02,OS05T0401100-01,OS07T0556200-01	APX8,CHLG,OS05T0401100-01,PEX11-4,PSBW,TPT,TROL,petC
GO:0098796	membrane protein complex	8	86	1.89e-08	OS01T0773700-02,OS01T0938100-01,OS02T0103800-01,OS02T0257300-00,OS06T0107700-01,OS06T0729650-00,OS07T0544800-01,OS10T0100300-01	HCF136,LFNR1,OS07T0544800-01,OsJ_05011,PSB28,PSBW,TIC62,TROL
GO:0009570	chloroplast stroma	8	80	1.2e-08	OS02T0103800-01,OS03T0267300-01,OS03T0811100-01,OS06T0107700-01,OS07T0520800-01,OS10T0100300-01,OS11T0171300-01,OS11T0707000-02	ALDP,CHLD,LFNR1,LTD,OsJ_05011,OsJ_10264,RCA,TIC62
GO:0009526	plastid envelope	4	86	0.0012	OS01T0239200-01,OS03T0267300-01,OS05T0349700-02,OS10T0100300-01	CHLG,OsJ_10264,TIC62,TPT
GO:0009523	photosystem II	4	14	2.25e-06	OS01T0773700-02,OS01T0938100-01,OS06T0729650-00,OS07T0544800-01	HCF136,OS07T0544800-01,PSB28,PSBW
GO:0098807	chloroplast thylakoid membrane protein complex	4	6	1.64e-07	OS02T0103800-01,OS02T0257300-00,OS06T0107700-01,OS10T0100300-01	LFNR1,OsJ_05011,TIC62,TROL
GO:0005739	mitochondrion	3	146	0.0398	OS04T0526600-01,OS06T0245800-01,OS10T0516100-01	GDCSH,OsJ_20798,RASI
GO:0031969	chloroplast membrane	3	49	0.0028	OS01T0239200-01,OS05T0349700-02,OS10T0100300-01	CHLG,TIC62,TPT
GO:1990204	oxidoreductase complex	3	14	0.0001	OS01T0938100-01,OS07T0544800-01,OS10T0516100-01	GDCSH,OS07T0544800-01,PSB28
GO:0005777	peroxisome	2	33	0.0167	OS04T0486950-01,OS04T0534600-01	MS,PEX11-4
GO:0009654	photosystem II oxygen evolving complex	2	2	0.00022	OS01T0938100-01,OS07T0544800-01	OS07T0544800-01,PSB28

## Sheet: Sheet5
GO:0009987	cellular process	31	2632	1.54e-05	OS01T0773700-02,OS01T0911700-02,OS01T0938100-01,OS02T0103800-01,OS02T0257300-00,OS02T0537700-01,OS02T0553200-01,OS03T0267300-01,OS03T0337600-01,OS03T0563300-01,OS03T0735000-01,OS03T0811100-01,OS04T0486950-01,OS04T0526600-01,OS04T0534600-01,OS05T0349700-02,OS06T0101600-01,OS06T0107700-01,OS06T0196300-02,OS06T0245800-01,OS06T0729650-00,OS07T0186000-02,OS07T0544800-01,OS07T0556200-01,OS07T0638300-01…	ADI1,ALDP,APL1,APX8,BAS1,CHLD,CHLG,CHLI,GDCSH,HCF136,LFNR1,MS,OS07T0544800-01,OsJ_019618,OsJ_024297,OsJ_05011,OsJ_10264,OsJ_10762,OsJ_20798,PETE,PEX11-4,PSB28,PSBW,RASI,RBCS,RBCS-A,TROL,TRXH,VP1,petC,rbcL
GO:0008152	metabolic process	29	2381	1.77e-05	OS01T0773700-02,OS01T0911700-02,OS01T0938100-01,OS02T0103800-01,OS02T0257300-00,OS02T0537700-01,OS02T0553200-01,OS03T0267300-01,OS03T0337600-01,OS03T0563300-01,OS03T0735000-01,OS03T0811100-01,OS04T0486950-01,OS05T0349700-02,OS06T0101600-01,OS06T0107700-01,OS06T0196300-02,OS06T0245800-01,OS06T0729650-00,OS07T0186000-02,OS07T0544800-01,OS07T0556200-01,OS07T0638300-01,OS08T0104600-02,OS10T0356000-00…	ADI1,ALDP,APL1,APX8,BAS1,CHLD,CHLG,CHLI,GDCSH,HCF136,LFNR1,MS,OS07T0544800-01,OsJ_019618,OsJ_024297,OsJ_05011,OsJ_10264,OsJ_10762,OsJ_20798,PETE,PSB28,PSBW,RBCS,RBCS-A,TROL,TRXH,VP1,petC,rbcL
GO:0044237	cellular metabolic process	26	2104	5.38e-05	OS01T0773700-02,OS01T0911700-02,OS01T0938100-01,OS02T0103800-01,OS02T0257300-00,OS02T0537700-01,OS02T0553200-01,OS03T0267300-01,OS03T0337600-01,OS03T0563300-01,OS03T0735000-01,OS03T0811100-01,OS04T0486950-01,OS05T0349700-02,OS06T0101600-01,OS06T0107700-01,OS06T0245800-01,OS06T0729650-00,OS07T0544800-01,OS07T0556200-01,OS08T0104600-02,OS10T0356000-00,OS10T0516100-01,OS11T0171300-01,OS12T0274700-01…	ADI1,ALDP,APL1,APX8,BAS1,CHLD,CHLG,CHLI,GDCSH,HCF136,LFNR1,MS,OS07T0544800-01,OsJ_05011,OsJ_10264,OsJ_10762,OsJ_20798,PETE,PSB28,PSBW,RBCS,RBCS-A,TROL,VP1,petC,rbcL
GO:0055114	oxidation-reduction process	16	433	2.06e-08	OS02T0103800-01,OS02T0537700-01,OS02T0553200-01,OS03T0267300-01,OS03T0735000-01,OS04T0486950-01,OS06T0101600-01,OS06T0107700-01,OS06T0196300-02,OS07T0186000-02,OS07T0556200-01,OS07T0638300-01,OS08T0104600-02,OS10T0356000-00,OS12T0274700-01,OS12T0291100-01	ADI1,APL1,APX8,BAS1,LFNR1,MS,OsJ_019618,OsJ_024297,OsJ_05011,OsJ_10264,PETE,RBCS,RBCS-A,TRXH,petC,rbcL
GO:0015979	photosynthesis	13	48	1.89e-16	OS01T0773700-02,OS01T0938100-01,OS02T0103800-01,OS03T0267300-01,OS03T0563300-01,OS03T0811100-01,OS06T0107700-01,OS06T0729650-00,OS07T0544800-01,OS07T0556200-01,OS10T0356000-00,OS12T0274700-01,OS12T0291100-01	CHLD,CHLI,HCF136,LFNR1,OS07T0544800-01,OsJ_05011,OsJ_10264,PSB28,PSBW,RBCS,RBCS-A,petC,rbcL
GO:1901576	organic substance biosynthetic process	12	1188	0.0431	OS01T0911700-02,OS03T0267300-01,OS03T0337600-01,OS03T0563300-01,OS03T0735000-01,OS03T0811100-01,OS05T0349700-02,OS06T0245800-01,OS10T0356000-00,OS11T0171300-01,OS12T0274700-01,OS12T0291100-01	ALDP,APL1,CHLD,CHLG,CHLI,OsJ_10264,OsJ_10762,OsJ_20798,RBCS,RBCS-A,VP1,rbcL
GO:0042221	response to chemical	8	468	0.0113	OS01T0911700-02,OS02T0537700-01,OS02T0553200-01,OS03T0267300-01,OS04T0526600-01,OS06T0196300-02,OS07T0186000-02,OS07T0638300-01	APX8,BAS1,OsJ_019618,OsJ_024297,OsJ_10264,RASI,TRXH,VP1
GO:0006091	generation of precursor metabolites and energy	7	122	6.23e-05	OS03T0267300-01,OS03T0735000-01,OS04T0486950-01,OS06T0101600-01,OS07T0556200-01,OS08T0104600-02,OS11T0171300-01	ADI1,ALDP,APL1,MS,OsJ_10264,PETE,petC
GO:0051186	cofactor metabolic process	7	153	0.00017	OS02T0537700-01,OS02T0553200-01,OS03T0337600-01,OS03T0563300-01,OS03T0811100-01,OS05T0349700-02,OS11T0171300-01	ALDP,APX8,BAS1,CHLD,CHLG,CHLI,OsJ_10762
GO:0005975	carbohydrate metabolic process	7	294	0.0041	OS03T0267300-01,OS03T0735000-01,OS04T0486950-01,OS10T0356000-00,OS11T0171300-01,OS12T0274700-01,OS12T0291100-01	ALDP,APL1,MS,OsJ_10264,RBCS,RBCS-A,rbcL
GO:0003824	catalytic activity	23	1818	8.81e-05	OS02T0103800-01,OS02T0257300-00,OS02T0537700-01,OS02T0553200-01,OS03T0267300-01,OS03T0337600-01,OS03T0563300-01,OS03T0735000-01,OS03T0811100-01,OS04T0486950-01,OS05T0349700-02,OS06T0101600-01,OS06T0107700-01,OS06T0196300-02,OS06T0245800-01,OS07T0186000-02,OS07T0556200-01,OS07T0638300-01,OS08T0104600-02,OS10T0356000-00,OS11T0171300-01,OS12T0274700-01,OS12T0291100-01	ADI1,ALDP,APL1,APX8,BAS1,CHLD,CHLG,CHLI,LFNR1,MS,OsJ_019618,OsJ_024297,OsJ_05011,OsJ_10264,OsJ_10762,OsJ_20798,PETE,RBCS,RBCS-A,TROL,TRXH,petC,rbcL
GO:0016491	oxidoreductase activity	13	401	2.96e-06	OS02T0103800-01,OS02T0537700-01,OS02T0553200-01,OS06T0101600-01,OS06T0107700-01,OS06T0196300-02,OS07T0186000-02,OS07T0556200-01,OS07T0638300-01,OS08T0104600-02,OS10T0356000-00,OS12T0274700-01,OS12T0291100-01	ADI1,APX8,BAS1,LFNR1,OsJ_019618,OsJ_024297,OsJ_05011,PETE,RBCS,RBCS-A,TRXH,petC,rbcL
GO:0016830	carbon-carbon lyase activity	5	40	7.27e-05	OS03T0337600-01,OS10T0356000-00,OS11T0171300-01,OS12T0274700-01,OS12T0291100-01	ALDP,OsJ_10762,RBCS,RBCS-A,rbcL
GO:0016209	antioxidant activity	5	57	0.0001	OS02T0537700-01,OS02T0553200-01,OS06T0196300-02,OS07T0186000-02,OS07T0638300-01	APX8,BAS1,OsJ_019618,OsJ_024297,TRXH
GO:0004601	peroxidase activity	4	21	8.81e-05	OS02T0537700-01,OS02T0553200-01,OS06T0196300-02,OS07T0638300-01	APX8,BAS1,OsJ_019618,OsJ_024297
GO:0016831	carboxy-lyase activity	4	25	0.0001	OS03T0337600-01,OS10T0356000-00,OS12T0274700-01,OS12T0291100-01	OsJ_10762,RBCS,RBCS-A,rbcL
GO:0016984	ribulose-bisphosphate carboxylase activity	3	3	7.27e-05	OS10T0356000-00,OS12T0274700-01,OS12T0291100-01	RBCS,RBCS-A,rbcL
GO:0051920	peroxiredoxin activity	3	8	0.00014	OS02T0537700-01,OS06T0196300-02,OS07T0638300-01	BAS1,OsJ_019618,OsJ_024297
GO:0009055	electron transfer activity	3	47	0.0079	OS06T0101600-01,OS07T0556200-01,OS08T0104600-02	ADI1,PETE,petC
GO:0004497	monooxygenase activity	3	50	0.0088	OS10T0356000-00,OS12T0274700-01,OS12T0291100-01	RBCS,RBCS-A,rbcL
GO:0005737	cytoplasm	37	1583	1.82e-16	OS01T0239200-01,OS01T0773700-02,OS01T0911700-02,OS01T0938100-01,OS02T0103800-01,OS02T0257300-00,OS02T0537700-01,OS02T0553200-01,OS03T0267300-01,OS03T0337600-01,OS03T0563300-01,OS03T0735000-01,OS03T0811100-01,OS04T0486950-01,OS04T0526600-01,OS04T0534600-01,OS05T0349700-02,OS05T0401100-01,OS06T0101600-01,OS06T0107700-01,OS06T0196300-02,OS06T0245800-01,OS06T0729650-00,OS07T0186000-02,OS07T0520800-01…	ADI1,ALDP,APL1,APX8,BAS1,CHLD,CHLG,CHLI,GDCSH,HCF136,LFNR1,LTD,MS,OS05T0401100-01,OS07T0544800-01,OsJ_019618,OsJ_024297,OsJ_05011,OsJ_10264,OsJ_10762,OsJ_20798,PETE,PEX11-4,PSB28,PSBW,RAF1,RASI,RBCS,RBCS-A,RCA,TIC62,TPT,TROL,TRXH,VP1,petC,rbcL
GO:0043231	intracellular membrane-bounded organelle	36	2004	9.13e-13	OS01T0239200-01,OS01T0773700-02,OS01T0911700-02,OS01T0938100-01,OS02T0103800-01,OS02T0257300-00,OS02T0537700-01,OS02T0553200-01,OS03T0267300-01,OS03T0337600-01,OS03T0563300-01,OS03T0735000-01,OS03T0811100-01,OS04T0486950-01,OS04T0526600-01,OS04T0534600-01,OS05T0349700-02,OS05T0401100-01,OS06T0101600-01,OS06T0107700-01,OS06T0196300-02,OS06T0245800-01,OS06T0729650-00,OS07T0520800-01,OS07T0544800-01…	ADI1,ALDP,APL1,APX8,BAS1,CHLD,CHLG,CHLI,GDCSH,HCF136,LFNR1,LTD,MS,OS05T0401100-01,OS07T0544800-01,OsJ_019618,OsJ_024297,OsJ_05011,OsJ_10264,OsJ_10762,OsJ_20798,PETE,PEX11-4,PSB28,PSBW,RAF1,RASI,RBCS,RBCS-A,RCA,TIC62,TPT,TROL,VP1,petC,rbcL
GO:0044444	cytoplasmic part	35	1138	6.52e-19	OS01T0239200-01,OS01T0773700-02,OS01T0911700-02,OS01T0938100-01,OS02T0103800-01,OS02T0257300-00,OS02T0537700-01,OS02T0553200-01,OS03T0267300-01,OS03T0337600-01,OS03T0563300-01,OS03T0735000-01,OS03T0811100-01,OS04T0486950-01,OS04T0526600-01,OS04T0534600-01,OS05T0349700-02,OS05T0401100-01,OS06T0101600-01,OS06T0107700-01,OS06T0196300-02,OS06T0245800-01,OS06T0729650-00,OS07T0520800-01,OS07T0544800-01…	ADI1,ALDP,APL1,APX8,BAS1,CHLD,CHLG,CHLI,GDCSH,HCF136,LFNR1,LTD,MS,OS05T0401100-01,OS07T0544800-01,OsJ_019618,OsJ_05011,OsJ_10264,OsJ_10762,OsJ_20798,PETE,PEX11-4,PSB28,PSBW,RAF1,RASI,RBCS,RBCS-A,RCA,TIC62,TPT,TROL,VP1,petC,rbcL
GO:0009507	chloroplast	30	393	5.19e-26	OS01T0239200-01,OS01T0773700-02,OS01T0938100-01,OS02T0103800-01,OS02T0257300-00,OS02T0537700-01,OS02T0553200-01,OS03T0267300-01,OS03T0337600-01,OS03T0563300-01,OS03T0735000-01,OS03T0811100-01,OS05T0349700-02,OS05T0401100-01,OS06T0101600-01,OS06T0107700-01,OS06T0196300-02,OS06T0245800-01,OS06T0729650-00,OS07T0520800-01,OS07T0544800-01,OS07T0556200-01,OS08T0104600-02,OS10T0100300-01,OS10T0356000-00…	ADI1,ALDP,APL1,APX8,BAS1,CHLD,CHLG,CHLI,HCF136,LFNR1,LTD,OS05T0401100-01,OS07T0544800-01,OsJ_019618,OsJ_05011,OsJ_10264,OsJ_10762,OsJ_20798,PETE,PSB28,PSBW,RAF1,RBCS,RBCS-A,RCA,TIC62,TPT,TROL,petC,rbcL
GO:0044446	intracellular organelle part	21	824	2.93e-10	OS01T0239200-01,OS01T0773700-02,OS01T0938100-01,OS02T0103800-01,OS02T0257300-00,OS02T0553200-01,OS03T0267300-01,OS03T0811100-01,OS04T0534600-01,OS05T0349700-02,OS05T0401100-01,OS06T0101600-01,OS06T0107700-01,OS06T0196300-02,OS06T0729650-00,OS07T0520800-01,OS07T0544800-01,OS07T0556200-01,OS10T0100300-01,OS11T0171300-01,OS11T0707000-02	ALDP,APX8,CHLD,CHLG,HCF136,LFNR1,LTD,OS05T0401100-01,OS07T0544800-01,OsJ_019618,OsJ_05011,OsJ_10264,PETE,PEX11-4,PSB28,PSBW,RCA,TIC62,TPT,TROL,petC
GO:0044434	chloroplast part	20	182	2.51e-20	OS01T0239200-01,OS01T0773700-02,OS01T0938100-01,OS02T0103800-01,OS02T0257300-00,OS02T0553200-01,OS03T0267300-01,OS03T0811100-01,OS05T0349700-02,OS05T0401100-01,OS06T0101600-01,OS06T0107700-01,OS06T0196300-02,OS06T0729650-00,OS07T0520800-01,OS07T0544800-01,OS07T0556200-01,OS10T0100300-01,OS11T0171300-01,OS11T0707000-02	ALDP,APX8,CHLD,CHLG,HCF136,LFNR1,LTD,OS05T0401100-01,OS07T0544800-01,OsJ_019618,OsJ_05011,OsJ_10264,PETE,PSB28,PSBW,RCA,TIC62,TPT,TROL,petC
GO:0016020	membrane	15	1009	7.38e-05	OS01T0239200-01,OS01T0773700-02,OS01T0938100-01,OS02T0103800-01,OS02T0257300-00,OS02T0553200-01,OS04T0534600-01,OS05T0349700-02,OS05T0401100-01,OS06T0101600-01,OS06T0107700-01,OS06T0729650-00,OS07T0544800-01,OS07T0556200-01,OS10T0100300-01	APX8,CHLG,HCF136,LFNR1,OS05T0401100-01,OS07T0544800-01,OsJ_05011,PETE,PEX11-4,PSB28,PSBW,TIC62,TPT,TROL,petC
GO:0009579	thylakoid	15	74	5.53e-19	OS01T0773700-02,OS01T0938100-01,OS02T0103800-01,OS02T0257300-00,OS02T0553200-01,OS03T0811100-01,OS05T0401100-01,OS06T0101600-01,OS06T0107700-01,OS06T0196300-02,OS06T0729650-00,OS07T0544800-01,OS07T0556200-01,OS10T0100300-01,OS11T0707000-02	APX8,CHLD,HCF136,LFNR1,OS05T0401100-01,OS07T0544800-01,OsJ_019618,OsJ_05011,PETE,PSB28,PSBW,RCA,TIC62,TROL,petC
GO:0044425	membrane part	14	799	2.41e-05	OS01T0239200-01,OS01T0773700-02,OS01T0938100-01,OS02T0103800-01,OS02T0257300-00,OS02T0553200-01,OS04T0534600-01,OS05T0349700-02,OS05T0401100-01,OS06T0107700-01,OS06T0729650-00,OS07T0544800-01,OS07T0556200-01,OS10T0100300-01	APX8,CHLG,HCF136,LFNR1,OS05T0401100-01,OS07T0544800-01,OsJ_05011,PEX11-4,PSB28,PSBW,TIC62,TPT,TROL,petC
GO:0009534	chloroplast thylakoid	14	66	4.17e-18	OS01T0773700-02,OS01T0938100-01,OS02T0103800-01,OS02T0257300-00,OS02T0553200-01,OS03T0811100-01,OS05T0401100-01,OS06T0101600-01,OS06T0107700-01,OS06T0196300-02,OS06T0729650-00,OS07T0544800-01,OS07T0556200-01,OS10T0100300-01	APX8,CHLD,HCF136,LFNR1,OS05T0401100-01,OS07T0544800-01,OsJ_019618,OsJ_05011,PETE,PSB28,PSBW,TIC62,TROL,petC

## Sheet: GO Graph
Biological Process	cellular process	31
	metabolic process	29
	cellular metabolic process	26
	oxidation-reduction process	16
	photosynthesis	13
	organic substance biosynthetic process	12
	response to chemical	8
	generation of precursor metabolites and energy	7
	cofactor metabolic process	7
	carbohydrate metabolic process	7
Molecular Functions	catalytic activity	23
	oxidoreductase activity	13
	carbon-carbon lyase activity	5
	antioxidant activity	5
	peroxidase activity	4
	carboxy-lyase activity	4
	ribulose-bisphosphate carboxylase activity	3
	peroxiredoxin activity	3
	electron transfer activity	3
	monooxygenase activity	3
Cellular Components	cytoplasm	37
	intracellular membrane-bounded organelle	36
	cytoplasmic part	35
	chloroplast	30
	intracellular organelle part	21
	chloroplast part	20
	membrane	15
	thylakoid	15
	membrane part	14
	chloroplast thylakoid	14

## Sheet: DEF+primary
Interaction between differentially expressed and primary interactors
#node1	node2	node1_string_internal_id	node2_string_internal_id	node1_external_id	node2_external_id	neighborhood_on_chromosome	gene_fusion	phylogenetic_cooccurrence	homology	coexpression	experimentally_determined_interaction	database_annotated	automated_textmining	combined_score
OS09T0481200-01	OsJ_28289	1349660	1348338	4530.OS09T0481200-01	4530.OS08T0560900-01	0	0	0	0	0.976	0.96	0	0	0.999
OsJ_28289	OS03T0778100-01	1348338	1333574	4530.OS08T0560900-01	4530.OS03T0778100-01	0	0	0	0	0.986	0.96	0	0	0.999
OS09T0481200-01	OS03T0778100-01	1349660	1333574	4530.OS09T0481200-01	4530.OS03T0778100-01	0	0	0	0	0.986	0.93	0	0	0.999
OS07T0513000-01	OsJ_08394	1344679	1329294	4530.OS07T0513000-01	4530.OS02T0750100-00	0	0	0	0	0.986	0.817	0	0	0.997
OS09T0481200-01	OsJ_23098	1349660	1343518	4530.OS09T0481200-01	4530.OS07T0148900-01	0	0	0	0	0.988	0.82	0	0	0.997
OsJ_28289	OsJ_23098	1348338	1343518	4530.OS08T0560900-01	4530.OS07T0148900-01	0	0	0	0	0.982	0.82	0	0	0.996
RCABP69	OsJ_01921	1344963	1322830	4530.OS07T0558400-01	4530.OS01T0501800-01	0	0	0	0	0.895	0.96	0	0	0.995
OsJ_23098	OS03T0778100-01	1343518	1333574	4530.OS07T0148900-01	4530.OS03T0778100-01	0	0	0	0	0.978	0.82	0	0	0.995
OsJ_13095	OsJ_03455	1333876	1324317	4530.OS03T0815400-01	4530.OS01T0749200-01	0	0	0	0	0.981	0.7	0	0	0.994
OsJ_03455	OsJ_01303	1324317	1322311	4530.OS01T0749200-01	4530.OS01T0278900-01	0	0	0	0	0.968	0.817	0	0	0.993
RCABP69	OS07T0544800-01	1344963	1344875	4530.OS07T0558400-01	4530.OS07T0544800-01	0	0	0	0	0.957	0.817	0	0	0.991
OS12T0189400-01	OsJ_23098	1355227	1343518	4530.OS12T0189400-01	4530.OS07T0148900-01	0	0	0	0	0.945	0.82	0	0	0.989
RCABP69	OS03T0343900-01	1344963	1331779	4530.OS07T0558400-01	4530.OS03T0343900-01	0	0	0	0	0.939	0.823	0	0	0.988
OS03T0343900-01	PSBW	1331779	1324500	4530.OS03T0343900-01	4530.OS01T0773700-02	0	0	0	0	0.96	0.703	0	0	0.987
GDCSH	OS04T0623800-01	1351875	1336829	4530.OS10T0516100-01	4530.OS04T0623800-01	0	0	0	0	0.966	0.635	0	0	0.987
PSBW	OsJ_01921	1324500	1322830	4530.OS01T0773700-02	4530.OS01T0501800-01	0	0	0	0	0.929	0.821	0	0	0.986
ADI1	OsJ_23098	1345980	1343518	4530.OS08T0104600-02	4530.OS07T0148900-01	0	0	0	0	0.986	0	0	0	0.986
OS09T0481200-01	ADI1	1349660	1345980	4530.OS09T0481200-01	4530.OS08T0104600-02	0	0	0	0	0.986	0	0	0	0.986
OsJ_18402	OsJ_03455	1338810	1324317	4530.OS05T0388500-01	4530.OS01T0749200-01	0	0	0	0	0.927	0.817	0	0	0.986
OsJ_18402	OsJ_13095	1338810	1333876	4530.OS05T0388500-01	4530.OS03T0815400-01	0	0	0	0	0.955	0.703	0	0	0.986
B1090H08.5	OsJ_22566	1347226	1343000	4530.OS08T0382400-01	4530.OS06T0705100-01	0	0	0	0	0.985	0	0	0	0.985
RCABP69	OS02T0581100-01	1344963	1328153	4530.OS07T0558400-01	4530.OS02T0581100-01	0	0	0	0	0.918	0.817	0	0	0.984
RCA	OsJ_23098	1354618	1343518	4530.OS11T0707000-02	4530.OS07T0148900-01	0	0	0	0	0.984	0	0	0	0.984
OS12T0189400-01	OS09T0481200-01	1355227	1349660	4530.OS12T0189400-01	4530.OS09T0481200-01	0	0	0	0	0.915	0.82	0	0	0.984
OsJ_15048	OsJ_09272	1335626	1330213	4530.OS04T0459500-02	4530.OS03T0129300-01	0	0	0	0.971	0.919	0.817	0	0	0.984
OsJ_35887	OsJ_10264	1355688	1331244	4530.OS12T0420200-01	4530.OS03T0267300-01	0	0	0	0	0.984	0	0	0	0.984
OS08T0119800-01	OS03T0778100-01	1346101	1333574	4530.OS08T0119800-01	4530.OS03T0778100-01	0	0	0	0	0.983	0	0	0	0.983
OsJ_10264	OsJ_08032	1331244	1328909	4530.OS03T0267300-01	4530.OS02T0698000-01	0	0	0	0	0.983	0	0	0	0.983
OS07T0544800-01	OS02T0581100-01	1344875	1328153	4530.OS07T0544800-01	4530.OS02T0581100-01	0	0	0	0	0.911	0.817	0	0	0.983
OsJ_23098	PETE	1343518	1340251	4530.OS07T0148900-01	4530.OS06T0101600-01	0	0	0	0	0.982	0	0	0	0.982
ADI1	OsJ_12709	1345980	1333498	4530.OS08T0104600-02	4530.OS03T0765900-01	0	0	0	0	0.982	0	0	0	0.982
OS09T0481200-01	PETE	1349660	1340251	4530.OS09T0481200-01	4530.OS06T0101600-01	0	0	0	0	0.981	0	0	0	0.981
OS12T0189400-01	OsJ_28289	1355227	1348338	4530.OS12T0189400-01	4530.OS08T0560900-01	0	0	0	0	0.903	0.82	0	0	0.981
OS12T0189400-01	OS03T0778100-01	1355227	1333574	4530.OS12T0189400-01	4530.OS03T0778100-01	0	0	0	0	0.901	0.82	0	0	0.981
OsJ_23098	PSBW	1343518	1324500	4530.OS07T0148900-01	4530.OS01T0773700-02	0	0	0	0	0.981	0	0	0	0.981
OS09T0481200-01	PSBW	1349660	1324500	4530.OS09T0481200-01	4530.OS01T0773700-02	0	0	0	0	0.98	0	0	0	0.98
OsJ_35887	RCA	1355688	1354618	4530.OS12T0420200-01	4530.OS11T0707000-02	0	0	0	0	0.98	0	0	0	0.98
OsJ_35887	OsJ_23541	1355688	1343908	4530.OS12T0420200-01	4530.OS07T0212200-01	0	0	0	0.827	0.937	0.701	0	0	0.98
RCABP69	PSBW	1344963	1324500	4530.OS07T0558400-01	4530.OS01T0773700-02	0	0	0	0	0.904	0.807	0	0	0.98
OS07T0544800-01	OS03T0343900-01	1344875	1331779	4530.OS07T0544800-01	4530.OS03T0343900-01	0	0	0	0	0.937	0.703	0	0	0.98
OS03T0343900-01	OS02T0581100-01	1331779	1328153	4530.OS03T0343900-01	4530.OS02T0581100-01	0	0	0	0	0.932	0.703	0	0	0.979
OsJ_22566	OsJ_08394	1343000	1329294	4530.OS06T0705100-01	4530.OS02T0750100-00	0	0	0	0	0.979	0	0	0	0.979
OsJ_35820	RBCS	1355621	1355546	4530.OS12T0292400-01	4530.OS12T0274700-01	0	0	0	0.985	0.901	0.8	0	0	0.979
RBCS-A	RBCS	1355614	1355546	4530.OS12T0291100-01	4530.OS12T0274700-01	0	0	0	0.985	0.903	0.8	0	0	0.979
OsJ_35820	RBCS-A	1355621	1355614	4530.OS12T0292400-01	4530.OS12T0291100-01	0	0	0	0.985	0.898	0.8	0	0	0.978
OsJ_35887	OsJ_23259	1355688	1343658	4530.OS12T0420200-01	4530.OS07T0171100-02	0	0	0	0	0.978	0	0	0	0.978
OsJ_35887	OsJ_08032	1355688	1328909	4530.OS12T0420200-01	4530.OS02T0698000-01	0	0	0	0	0.978	0	0	0	0.978
OS05T0401100-01	OsJ_08394	1338885	1329294	4530.OS05T0401100-01	4530.OS02T0750100-00	0	0	0	0	0.978	0	0	0	0.978
OsJ_23098	OS03T0343900-01	1343518	1331779	4530.OS07T0148900-01	4530.OS03T0343900-01	0	0	0	0	0.978	0	0	0	0.978
OS03T0343900-01	OsJ_01921	1331779	1322830	4530.OS03T0343900-01	4530.OS01T0501800-01	0	0	0	0	0.884	0.822	0	0	0.978
OS09T0481200-01	OS03T0343900-01	1349660	1331779	4530.OS09T0481200-01	4530.OS03T0343900-01	0	0	0	0	0.978	0	0	0	0.978
OsJ_22566	OsJ_019618	1343000	1340963	4530.OS06T0705100-01	4530.OS06T0196300-02	0	0	0	0	0.977	0	0	0	0.977
OsJ_019618	OsJ_08394	1340963	1329294	4530.OS06T0196300-02	4530.OS02T0750100-00	0	0	0	0	0.977	0	0	0	0.977
RCA	OS09T0481200-01	1354618	1349660	4530.OS11T0707000-02	4530.OS09T0481200-01	0	0	0	0	0.977	0	0	0	0.977
OS02T0581100-01	OsJ_01921	1328153	1322830	4530.OS02T0581100-01	4530.OS01T0501800-01	0	0	0	0	0.88	0.817	0	0	0.977
OS07T0544800-01	OsJ_01921	1344875	1322830	4530.OS07T0544800-01	4530.OS01T0501800-01	0	0	0	0	0.883	0.817	0	0	0.977
OsJ_35887	OsJ_08394	1355688	1329294	4530.OS12T0420200-01	4530.OS02T0750100-00	0	0	0	0	0.977	0	0	0	0.977
OS08T0119800-01	OS05T0401100-01	1346101	1338885	4530.OS08T0119800-01	4530.OS05T0401100-01	0	0	0	0	0.977	0	0	0	0.977
ADI1	OS03T0778100-01	1345980	1333574	4530.OS08T0104600-02	4530.OS03T0778100-01	0	0	0	0	0.977	0	0	0	0.977
RCABP69	OsJ_23098	1344963	1343518	4530.OS07T0558400-01	4530.OS07T0148900-01	0	0	0	0	0.977	0	0	0	0.977
OS08T0200300-02	OsJ_23098	1346579	1343518	4530.OS08T0200300-02	4530.OS07T0148900-01	0	0	0	0	0.976	0	0	0	0.976
OS09T0481200-01	OS08T0119800-01	1349660	1346101	4530.OS09T0481200-01	4530.OS08T0119800-01	0	0	0	0	0.976	0	0	0	0.976
OS09T0481200-01	RCABP69	1349660	1344963	4530.OS09T0481200-01	4530.OS07T0558400-01	0	0	0	0	0.976	0	0	0	0.976
OS07T0513000-01	OsJ_10264	1344679	1331244	4530.OS07T0513000-01	4530.OS03T0267300-01	0	0	0	0	0.975	0	0	0	0.975
OsJ_27134	OsJ_23259	1347224	1343658	4530.OS08T0379400-02	4530.OS07T0171100-02	0	0	0	0	0.975	0	0	0	0.975
OS09T0481200-01	OsJ_12709	1349660	1333498	4530.OS09T0481200-01	4530.OS03T0765900-01	0	0	0	0	0.975	0	0	0	0.975
OsJ_13095	OsJ_01303	1333876	1322311	4530.OS03T0815400-01	4530.OS01T0278900-01	0	0	0	0	0.975	0	0	0	0.975
OS03T0331600-01	OsJ_03455	1331693	1324317	4530.OS03T0331600-01	4530.OS01T0749200-01	0	0	0	0	0.975	0	0	0	0.975
OS05T0401100-01	OsJ_10110	1338885	1331091	4530.OS05T0401100-01	4530.OS03T0244000-01	0	0	0	0	0.974	0	0	0	0.974
OsJ_13095	OS03T0331600-01	1333876	1331693	4530.OS03T0815400-01	4530.OS03T0331600-01	0	0	0	0	0.974	0	0	0	0.974
OsJ_23098	OS02T0581100-01	1343518	1328153	4530.OS07T0148900-01	4530.OS02T0581100-01	0	0	0	0	0.974	0	0	0	0.974
OsJ_35887	OS07T0513000-01	1355688	1344679	4530.OS12T0420200-01	4530.OS07T0513000-01	0	0	0	0	0.974	0	0	0	0.974
OS09T0481200-01	OS02T0581100-01	1349660	1328153	4530.OS09T0481200-01	4530.OS02T0581100-01	0	0	0	0	0.973	0	0	0	0.973
OS07T0513000-01	OS05T0401100-01	1344679	1338885	4530.OS07T0513000-01	4530.OS05T0401100-01	0	0	0	0	0.973	0	0	0	0.973
OS03T0778100-01	OS03T0343900-01	1333574	1331779	4530.OS03T0778100-01	4530.OS03T0343900-01	0	0	0	0	0.973	0	0	0	0.973
OS07T0513000-01	OsJ_08032	1344679	1328909	4530.OS07T0513000-01	4530.OS02T0698000-01	0	0	0	0	0.973	0	0	0	0.973
OsJ_10110	OsJ_03533	1331091	1324401	4530.OS03T0244000-01	4530.OS01T0761000-01	0	0	0	0	0.973	0	0	0	0.973
OsJ_23259	OsJ_10264	1343658	1331244	4530.OS07T0171100-02	4530.OS03T0267300-01	0	0	0	0	0.972	0	0	0	0.972
OS08T0276100-01	OS03T0158300-01	1346879	1330436	4530.OS08T0276100-01	4530.OS03T0158300-01	0	0	0	0	0.864	0.808	0	0	0.972
OsJ_35887	OsJ_13468	1355688	1334726	4530.OS12T0420200-01	4530.OS04T0234600-01	0	0	0	0	0.971	0	0	0	0.971
OS03T0778100-01	OsJ_01921	1333574	1322830	4530.OS03T0778100-01	4530.OS01T0501800-01	0	0	0	0	0.971	0	0	0	0.971
OsJ_22566	OsJ_01303	1343000	1322311	4530.OS06T0705100-01	4530.OS01T0278900-01	0	0	0	0	0.971	0	0	0	0.971
OS08T0119800-01	OsJ_08394	1346101	1329294	4530.OS08T0119800-01	4530.OS02T0750100-00	0	0	0	0	0.97	0	0	0	0.97
OS05T0401100-01	OsJ_03533	1338885	1324401	4530.OS05T0401100-01	4530.OS01T0761000-01	0	0	0	0	0.969	0	0	0	0.969
RCA	OsJ_08032	1354618	1328909	4530.OS11T0707000-02	4530.OS02T0698000-01	0	0	0	0	0.969	0	0	0	0.969
ADI1	OS02T0581100-01	1345980	1328153	4530.OS08T0104600-02	4530.OS02T0581100-01	0	0	0	0	0.969	0	0	0	0.969
OS08T0119800-01	OsJ_23098	1346101	1343518	4530.OS08T0119800-01	4530.OS07T0148900-01	0	0	0	0	0.969	0	0	0	0.969
OS08T0119800-01	OS07T0513000-01	1346101	1344679	4530.OS08T0119800-01	4530.OS07T0513000-01	0	0	0	0	0.969	0	0	0	0.969
OS07T0513000-01	OS03T0778100-01	1344679	1333574	4530.OS07T0513000-01	4530.OS03T0778100-01	0	0	0	0	0.969	0	0	0	0.969
OS09T0481200-01	OS08T0200300-02	1349660	1346579	4530.OS09T0481200-01	4530.OS08T0200300-02	0	0	0	0	0.968	0	0	0	0.968
OS08T0200300-02	PETE	1346579	1340251	4530.OS08T0200300-02	4530.OS06T0101600-01	0	0	0	0	0.968	0	0	0	0.968
OS07T0544800-01	PSBW	1344875	1324500	4530.OS07T0544800-01	4530.OS01T0773700-02	0	0	0	0	0.915	0.638	0	0	0.968
OS03T0778100-01	PSBW	1333574	1324500	4530.OS03T0778100-01	4530.OS01T0773700-02	0	0	0	0	0.968	0	0	0	0.968
OS05T0401100-01	OS03T0778100-01	1338885	1333574	4530.OS05T0401100-01	4530.OS03T0778100-01	0	0	0	0	0.968	0	0	0	0.968
OS08T0119800-01	ADI1	1346101	1345980	4530.OS08T0119800-01	4530.OS08T0104600-02	0	0	0	0	0.967	0	0	0	0.967
OS02T0581100-01	PSBW	1328153	1324500	4530.OS02T0581100-01	4530.OS01T0773700-02	0	0	0	0	0.914	0.638	0	0	0.967
ADI1	OsJ_05011	1345980	1326015	4530.OS08T0104600-02	4530.OS02T0103800-01	0	0	0	0	0.868	0.764	0	0	0.967
OS03T0778100-01	OsJ_12709	1333574	1333498	4530.OS03T0778100-01	4530.OS03T0765900-01	0	0	0	0	0.967	0	0	0	0.967
OS09T0481200-01	OS07T0513000-01	1349660	1344679	4530.OS09T0481200-01	4530.OS07T0513000-01	0	0	0	0	0.967	0	0	0	0.967
OsJ_35887	OsJ_019618	1355688	1340963	4530.OS12T0420200-01	4530.OS06T0196300-02	0	0	0	0	0.967	0	0	0	0.967
B1090H08.5	OsJ_08394	1347226	1329294	4530.OS08T0382400-01	4530.OS02T0750100-00	0	0	0	0	0.967	0	0	0	0.967
OS08T0119800-01	OsJ_01921	1346101	1322830	4530.OS08T0119800-01	4530.OS01T0501800-01	0	0	0	0	0.966	0	0	0	0.966
OsJ_15048	OsJ_08032	1335626	1328909	4530.OS04T0459500-02	4530.OS02T0698000-01	0	0	0	0	0.928	0.549	0	0	0.966
OsJ_08394	OS01T0929100-02	1329294	1325600	4530.OS02T0750100-00	4530.OS01T0929100-02	0	0	0	0	0.966	0	0	0	0.966
OsJ_23541	OsJ_10264	1343908	1331244	4530.OS07T0212200-01	4530.OS03T0267300-01	0	0	0	0	0.966	0	0	0	0.966
OS05T0496200-01	OsJ_15048	1339476	1335626	4530.OS05T0496200-01	4530.OS04T0459500-02	0	0.013	0	0	0.95	0.319	0	0	0.965
OS05T0401100-01	OsJ_12709	1338885	1333498	4530.OS05T0401100-01	4530.OS03T0765900-01	0	0	0	0	0.965	0	0	0	0.965
RCA	OS03T0778100-01	1354618	1333574	4530.OS11T0707000-02	4530.OS03T0778100-01	0	0	0	0	0.965	0	0	0	0.965
OsJ_23098	OsJ_12709	1343518	1333498	4530.OS07T0148900-01	4530.OS03T0765900-01	0	0	0	0	0.965	0	0	0	0.965
OsJ_08355	OS01T0929100-02	1329252	1325600	4530.OS02T0744000-01	4530.OS01T0929100-02	0	0	0	0	0.965	0	0	0	0.965
OsJ_22566	OS01T0929100-02	1343000	1325600	4530.OS06T0705100-01	4530.OS01T0929100-02	0	0	0	0	0.964	0	0	0	0.964
OsJ_22566	OsJ_03455	1343000	1324317	4530.OS06T0705100-01	4530.OS01T0749200-01	0	0	0	0	0.964	0	0	0	0.964
B1090H08.5	OsJ_019618	1347226	1340963	4530.OS08T0382400-01	4530.OS06T0196300-02	0	0	0	0	0.964	0	0	0	0.964
OS05T0401100-01	OS05T0291700-02	1338885	1338363	4530.OS05T0401100-01	4530.OS05T0291700-02	0	0	0	0	0.963	0	0	0	0.963
B1090H08.5	OS06T0132400-01	1347226	1340475	4530.OS08T0382400-01	4530.OS06T0132400-01	0	0	0	0	0.963	0	0	0	0.963
OsJ_08394	OsJ_08032	1329294	1328909	4530.OS02T0750100-00	4530.OS02T0698000-01	0	0	0	0	0.963	0	0	0	0.963
OS05T0401100-01	OsJ_08032	1338885	1328909	4530.OS05T0401100-01	4530.OS02T0698000-01	0	0	0	0	0.962	0	0	0	0.962
OS08T0119800-01	OS03T0343900-01	1346101	1331779	4530.OS08T0119800-01	4530.OS03T0343900-01	0	0	0	0	0.962	0	0	0	0.962
OsJ_24183	OS05T0401100-01	1344458	1338885	4530.OS07T0469100-01	4530.OS05T0401100-01	0	0	0	0	0.962	0	0	0	0.962
OS05T0401100-01	OS02T0731600-01	1338885	1329150	4530.OS05T0401100-01	4530.OS02T0731600-01	0	0	0	0	0.962	0	0	0	0.962
OsJ_35887	OS05T0401100-01	1355688	1338885	4530.OS12T0420200-01	4530.OS05T0401100-01	0	0	0	0	0.962	0	0	0	0.962
OS08T0200300-02	OS03T0778100-01	1346579	1333574	4530.OS08T0200300-02	4530.OS03T0778100-01	0	0	0	0	0.96	0	0	0	0.96
OS05T0401100-01	OsJ_10264	1338885	1331244	4530.OS05T0401100-01	4530.OS03T0267300-01	0	0	0	0	0.96	0	0	0	0.96
OsJ_13468	OsJ_08032	1334726	1328909	4530.OS04T0234600-01	4530.OS02T0698000-01	0	0	0	0	0.96	0	0	0	0.96
OS09T0481200-01	OS05T0401100-01	1349660	1338885	4530.OS09T0481200-01	4530.OS05T0401100-01	0	0	0	0	0.959	0	0	0	0.959
OS07T0513000-01	OsJ_03533	1344679	1324401	4530.OS07T0513000-01	4530.OS01T0761000-01	0	0	0	0	0.959	0	0	0	0.959
OsJ_10264	OsJ_08394	1331244	1329294	4530.OS03T0267300-01	4530.OS02T0750100-00	0	0	0	0	0.959	0	0	0	0.959
ADI1	OsJ_08394	1345980	1329294	4530.OS08T0104600-02	4530.OS02T0750100-00	0	0	0	0	0.958	0	0	0	0.958
PETE	OS03T0778100-01	1340251	1333574	4530.OS06T0101600-01	4530.OS03T0778100-01	0	0	0	0	0.958	0	0	0	0.958
OS05T0401100-01	OsJ_13468	1338885	1334726	4530.OS05T0401100-01	4530.OS04T0234600-01	0	0	0	0	0.958	0	0	0	0.958
OsJ_35887	OS02T0316800-01	1355688	1327391	4530.OS12T0420200-01	4530.OS02T0316800-01	0	0	0	0.694	0.867	0.701	0	0	0.958
OsJ_13468	OsJ_10264	1334726	1331244	4530.OS04T0234600-01	4530.OS03T0267300-01	0	0	0	0.632	0.956	0	0	0	0.956
OsJ_10110	OS02T0600200-01	1331091	1328283	4530.OS03T0244000-01	4530.OS02T0600200-01	0	0	0	0	0.859	0.701	0	0	0.956
OS05T0401100-01	OS01T0929100-02	1338885	1325600	4530.OS05T0401100-01	4530.OS01T0929100-02	0	0	0	0	0.956	0	0	0	0.956
ADI1	RCABP69	1345980	1344963	4530.OS08T0104600-02	4530.OS07T0558400-01	0	0	0	0	0.954	0	0	0	0.954
OsJ_23098	OsJ_08394	1343518	1329294	4530.OS07T0148900-01	4530.OS02T0750100-00	0	0	0	0	0.954	0	0	0	0.954
ADI1	PETE	1345980	1340251	4530.OS08T0104600-02	4530.OS06T0101600-01	0	0	0	0	0.954	0	0	0	0.954
OsJ_35887	OS02T0729400-01	1355688	1329128	4530.OS12T0420200-01	4530.OS02T0729400-01	0	0	0	0	0.954	0	0	0	0.954
RCA	ADI1	1354618	1345980	4530.OS11T0707000-02	4530.OS08T0104600-02	0	0	0	0	0.953	0	0	0	0.953
OS05T0496200-01	OsJ_09272	1339476	1330213	4530.OS05T0496200-01	4530.OS03T0129300-01	0	0.011	0	0	0.934	0.319	0	0	0.953
OsJ_33497	OsJ_10264	1353218	1331244	4530.OS11T0242400-01	4530.OS03T0267300-01	0	0	0	0	0.953	0	0	0	0.953
OsJ_24183	OsJ_22566	1344458	1343000	4530.OS07T0469100-01	4530.OS06T0705100-01	0	0	0	0	0.953	0	0	0	0.953
ADI1	OS07T0513000-01	1345980	1344679	4530.OS08T0104600-02	4530.OS07T0513000-01	0	0	0	0	0.952	0	0	0	0.952
OsJ_23098	OsJ_03533	1343518	1324401	4530.OS07T0148900-01	4530.OS01T0761000-01	0	0	0	0	0.952	0	0	0	0.952
OS05T0401100-01	OsJ_11626	1338885	1332481	4530.OS05T0401100-01	4530.OS03T0595300-01	0	0	0	0	0.952	0	0	0	0.952
RCA	OS08T0119800-01	1354618	1346101	4530.OS11T0707000-02	4530.OS08T0119800-01	0	0	0	0	0.952	0	0	0	0.952
OsJ_12709	OS03T0343900-01	1333498	1331779	4530.OS03T0765900-01	4530.OS03T0343900-01	0	0	0	0	0.952	0	0	0	0.952
RCABP69	OS02T0731600-01	1344963	1329150	4530.OS07T0558400-01	4530.OS02T0731600-01	0	0	0	0	0.951	0	0	0	0.951
OsJ_10110	OsJ_08394	1331091	1329294	4530.OS03T0244000-01	4530.OS02T0750100-00	0	0	0	0	0.951	0	0	0	0.951
OsJ_22566	OsJ_10110	1343000	1331091	4530.OS06T0705100-01	4530.OS03T0244000-01	0	0	0	0	0.951	0	0	0	0.951
OsJ_10264	OsJ_10110	1331244	1331091	4530.OS03T0267300-01	4530.OS03T0244000-01	0	0	0	0	0.951	0	0	0	0.951
OS07T0513000-01	OsJ_23098	1344679	1343518	4530.OS07T0513000-01	4530.OS07T0148900-01	0	0	0	0	0.951	0	0	0	0.951
OsJ_12709	OS02T0581100-01	1333498	1328153	4530.OS03T0765900-01	4530.OS02T0581100-01	0	0	0	0	0.95	0	0	0	0.95
OsJ_27134	OsJ_07345	1347224	1328229	4530.OS08T0379400-02	4530.OS02T0593500-01	0	0	0	0	0.95	0	0	0	0.95
OsJ_019618	OsJ_13468	1340963	1334726	4530.OS06T0196300-02	4530.OS04T0234600-01	0	0	0	0	0.95	0	0	0	0.95
OsJ_23541	OsJ_08394	1343908	1329294	4530.OS07T0212200-01	4530.OS02T0750100-00	0	0	0	0	0.95	0	0	0	0.95
OsJ_23259	OsJ_08394	1343658	1329294	4530.OS07T0171100-02	4530.OS02T0750100-00	0	0	0	0	0.95	0	0	0	0.95
OS05T0401100-01	OS02T0581100-01	1338885	1328153	4530.OS05T0401100-01	4530.OS02T0581100-01	0	0	0	0	0.95	0	0	0	0.95
OsJ_23541	OsJ_019618	1343908	1340963	4530.OS07T0212200-01	4530.OS06T0196300-02	0	0	0	0	0.95	0	0	0	0.95
LTD	OsJ_21207	1344729	1341658	4530.OS07T0520800-01	4530.OS06T0332800-01	0	0	0	0	0.95	0	0	0	0.95
OsJ_21207	OsJ_03455	1341658	1324317	4530.OS06T0332800-01	4530.OS01T0749200-01	0	0	0	0	0.95	0	0	0	0.95
OS07T0513000-01	OsJ_15048	1344679	1335626	4530.OS07T0513000-01	4530.OS04T0459500-02	0	0	0	0	0.95	0	0	0	0.95
OsJ_15048	OsJ_10264	1335626	1331244	4530.OS04T0459500-02	4530.OS03T0267300-01	0	0	0	0	0.95	0	0	0	0.95
OsJ_23098	OS05T0401100-01	1343518	1338885	4530.OS07T0148900-01	4530.OS05T0401100-01	0	0	0	0	0.949	0	0	0	0.949
OS09T0481200-01	OS07T0544800-01	1349660	1344875	4530.OS09T0481200-01	4530.OS07T0544800-01	0	0	0	0	0.949	0	0	0	0.949
B1090H08.5	OsJ_23541	1347226	1343908	4530.OS08T0382400-01	4530.OS07T0212200-01	0	0	0	0	0.949	0	0	0	0.949
OsJ_13468	OsJ_08394	1334726	1329294	4530.OS04T0234600-01	4530.OS02T0750100-00	0	0	0	0	0.949	0	0	0	0.949
RCA	OS02T0729400-01	1354618	1329128	4530.OS11T0707000-02	4530.OS02T0729400-01	0	0	0	0	0.949	0	0	0	0.949
OsJ_22566	OsJ_13468	1343000	1334726	4530.OS06T0705100-01	4530.OS04T0234600-01	0	0	0	0	0.949	0	0	0	0.949
OsJ_23259	OsJ_22566	1343658	1343000	4530.OS07T0171100-02	4530.OS06T0705100-01	0	0	0	0	0.948	0	0	0	0.948
OS04T0623800-01	OS03T0738400-01	1336829	1333294	4530.OS04T0623800-01	4530.OS03T0738400-01	0	0	0	0	0.945	0.099	0	0	0.948
OsJ_019618	OsJ_03455	1340963	1324317	4530.OS06T0196300-02	4530.OS01T0749200-01	0	0	0	0	0.947	0	0	0	0.947
OsJ_24183	OsJ_10110	1344458	1331091	4530.OS07T0469100-01	4530.OS03T0244000-01	0	0	0	0	0.947	0	0	0	0.947
OsJ_28289	RCABP69	1348338	1344963	4530.OS08T0560900-01	4530.OS07T0558400-01	0	0	0	0	0.947	0	0	0	0.947
RCABP69	OS05T0401100-01	1344963	1338885	4530.OS07T0558400-01	4530.OS05T0401100-01	0	0	0	0	0.946	0	0	0	0.946
OS08T0200300-02	OS03T0343900-01	1346579	1331779	4530.OS08T0200300-02	4530.OS03T0343900-01	0	0	0	0	0.946	0	0	0	0.946
OsJ_08394	OsJ_03533	1329294	1324401	4530.OS02T0750100-00	4530.OS01T0761000-01	0	0	0	0	0.946	0	0	0	0.946
OS05T0291700-02	OsJ_10264	1338363	1331244	4530.OS05T0291700-02	4530.OS03T0267300-01	0	0	0	0	0.945	0	0	0	0.945
OsJ_35887	OS01T0929100-02	1355688	1325600	4530.OS12T0420200-01	4530.OS01T0929100-02	0	0	0	0	0.945	0	0	0	0.945
OsJ_28289	PSBW	1348338	1324500	4530.OS08T0560900-01	4530.OS01T0773700-02	0	0	0	0	0.945	0	0	0	0.945
OsJ_27134	OsJ_26144	1347224	1346370	4530.OS08T0379400-02	4530.OS08T0162600-01	0	0	0	0	0.945	0	0	0	0.945
OsJ_35887	OsJ_27134	1355688	1347224	4530.OS12T0420200-01	4530.OS08T0379400-02	0	0	0	0	0.945	0	0	0	0.945
OS04T0623800-01	OsJ_08394	1336829	1329294	4530.OS04T0623800-01	4530.OS02T0750100-00	0	0	0	0	0.945	0	0	0	0.945
OsJ_28289	PETE	1348338	1340251	4530.OS08T0560900-01	4530.OS06T0101600-01	0	0	0	0	0.945	0	0	0	0.945
OS05T0496200-01	OsJ_08032	1339476	1328909	4530.OS05T0496200-01	4530.OS02T0698000-01	0	0	0	0	0.944	0	0	0	0.944
OS03T0331600-01	OsJ_01303	1331693	1322311	4530.OS03T0331600-01	4530.OS01T0278900-01	0	0	0	0	0.944	0	0	0	0.944
OsJ_08032	OsJ_04992	1328909	1325991	4530.OS02T0698000-01	4530.OS02T0101500-02	0	0	0	0	0.944	0	0	0	0.944
OsJ_22566	TROL	1343000	1327127	4530.OS06T0705100-01	4530.OS02T0257300-00	0	0	0	0	0.944	0	0	0	0.944
PETE	PSBW	1340251	1324500	4530.OS06T0101600-01	4530.OS01T0773700-02	0	0	0	0	0.944	0	0	0	0.944
OsJ_28289	OS08T0200300-02	1348338	1346579	4530.OS08T0560900-01	4530.OS08T0200300-02	0	0	0	0	0.944	0	0	0	0.944
OsJ_27134	OsJ_10264	1347224	1331244	4530.OS08T0379400-02	4530.OS03T0267300-01	0	0	0	0	0.944	0	0	0	0.944
OsJ_33002	OsJ_13095	1352740	1333876	4530.OS11T0153700-01	4530.OS03T0815400-01	0	0	0	0	0.884	0.533	0	0	0.943
OsJ_10264	OsJ_04992	1331244	1325991	4530.OS03T0267300-01	4530.OS02T0101500-02	0	0	0	0	0.943	0.048	0	0	0.943
RCA	OsJ_13468	1354618	1334726	4530.OS11T0707000-02	4530.OS04T0234600-01	0	0	0	0	0.942	0	0	0	0.942
OS08T0119800-01	OsJ_08032	1346101	1328909	4530.OS08T0119800-01	4530.OS02T0698000-01	0	0	0	0	0.942	0	0	0	0.942
OS07T0513000-01	OsJ_12709	1344679	1333498	4530.OS07T0513000-01	4530.OS03T0765900-01	0	0	0	0	0.942	0	0	0	0.942
RCABP69	OS05T0291700-02	1344963	1338363	4530.OS07T0558400-01	4530.OS05T0291700-02	0	0	0	0	0.942	0	0	0	0.942
OS08T0200300-02	PSBW	1346579	1324500	4530.OS08T0200300-02	4530.OS01T0773700-02	0	0	0	0	0.941	0	0	0	0.941
petC	OS03T0778100-01	1344948	1333574	4530.OS07T0556200-01	4530.OS03T0778100-01	0	0	0	0	0.941	0	0	0	0.941
OsJ_22566	OsJ_13095	1343000	1333876	4530.OS06T0705100-01	4530.OS03T0815400-01	0	0	0	0	0.941	0	0	0	0.941
OsJ_23259	OS02T0556800-01	1343658	1328000	4530.OS07T0171100-02	4530.OS02T0556800-01	0	0	0	0	0.941	0	0	0	0.941
OS08T0276100-01	OS01T0929100-02	1346879	1325600	4530.OS08T0276100-01	4530.OS01T0929100-02	0	0	0	0	0.941	0	0	0	0.941
OsJ_21207	OsJ_13095	1341658	1333876	4530.OS06T0332800-01	4530.OS03T0815400-01	0	0	0	0	0.941	0	0	0	0.941
B1090H08.5	OS05T0401100-01	1347226	1338885	4530.OS08T0382400-01	4530.OS05T0401100-01	0	0	0	0	0.941	0	0	0	0.941
RCABP69	OS03T0778100-01	1344963	1333574	4530.OS07T0558400-01	4530.OS03T0778100-01	0	0	0	0	0.94	0	0	0	0.94
LTD	OsJ_01303	1344729	1322311	4530.OS07T0520800-01	4530.OS01T0278900-01	0	0	0	0	0.94	0	0	0	0.94
OsJ_35887	OsJ_10110	1355688	1331091	4530.OS12T0420200-01	4530.OS03T0244000-01	0	0	0	0	0.939	0	0	0	0.939
ADI1	OS05T0401100-01	1345980	1338885	4530.OS08T0104600-02	4530.OS05T0401100-01	0	0	0	0	0.939	0	0	0	0.939
ADI1	OsJ_15048	1345980	1335626	4530.OS08T0104600-02	4530.OS04T0459500-02	0	0	0	0	0.939	0	0	0	0.939
OsJ_28130	B1090H08.5	1348157	1347226	4530.OS08T0541400-01	4530.OS08T0382400-01	0	0	0	0	0.935	0.106	0	0	0.939
OS07T0544800-01	OsJ_23098	1344875	1343518	4530.OS07T0544800-01	4530.OS07T0148900-01	0	0	0	0	0.938	0	0	0	0.938
OsJ_33497	OsJ_10110	1353218	1331091	4530.OS11T0242400-01	4530.OS03T0244000-01	0	0	0	0	0.938	0	0	0	0.938
RCA	RCABP69	1354618	1344963	4530.OS11T0707000-02	4530.OS07T0558400-01	0	0	0	0	0.937	0	0	0	0.937
OsJ_23541	OS05T0291700-02	1343908	1338363	4530.OS07T0212200-01	4530.OS05T0291700-02	0	0	0	0	0.937	0	0	0	0.937
OS01T0929100-02	OsJ_04159	1325600	1325088	4530.OS01T0929100-02	4530.OS01T0862200-02	0	0	0	0	0.936	0	0	0	0.936
OS05T0401100-01	OsJ_04159	1338885	1325088	4530.OS05T0401100-01	4530.OS01T0862200-02	0	0	0	0	0.936	0	0	0	0.936
OS12T0189400-01	OS02T0731600-01	1355227	1329150	4530.OS12T0189400-01	4530.OS02T0731600-01	0	0	0	0	0.935	0	0	0	0.935
OS09T0481200-01	OS05T0291700-02	1349660	1338363	4530.OS09T0481200-01	4530.OS05T0291700-02	0	0	0	0	0.935	0	0	0	0.935
RCA	ALDP	1354618	1352844	4530.OS11T0707000-02	4530.OS11T0171300-01	0	0	0	0	0.935	0	0	0	0.935
OS09T0481200-01	OsJ_01921	1349660	1322830	4530.OS09T0481200-01	4530.OS01T0501800-01	0	0	0	0	0.934	0	0	0	0.934
RCA	OS05T0401100-01	1354618	1338885	4530.OS11T0707000-02	4530.OS05T0401100-01	0	0	0	0	0.934	0	0	0	0.934
OsJ_28289	OS05T0401100-01	1348338	1338885	4530.OS08T0560900-01	4530.OS05T0401100-01	0	0	0	0	0.934	0	0	0	0.934
ADI1	LFNR1	1345980	1340298	4530.OS08T0104600-02	4530.OS06T0107700-01	0	0	0	0	0.652	0.82	0	0	0.934
OsJ_10264	OS02T0729400-01	1331244	1329128	4530.OS03T0267300-01	4530.OS02T0729400-01	0	0	0	0	0.934	0	0	0	0.934
OsJ_35887	OsJ_22566	1355688	1343000	4530.OS12T0420200-01	4530.OS06T0705100-01	0	0	0	0	0.934	0	0	0	0.934
OsJ_28293	OS05T0401100-01	1348348	1338885	4530.OS08T0562100-01	4530.OS05T0401100-01	0	0	0	0	0.934	0	0	0	0.934
OsJ_13468	OS02T0729400-01	1334726	1329128	4530.OS04T0234600-01	4530.OS02T0729400-01	0	0	0	0	0.933	0	0	0	0.933
OsJ_23098	OS02T0731600-01	1343518	1329150	4530.OS07T0148900-01	4530.OS02T0731600-01	0	0	0	0	0.933	0	0	0	0.933
OsJ_35887	OsJ_26144	1355688	1346370	4530.OS12T0420200-01	4530.OS08T0162600-01	0	0	0	0	0.933	0	0	0	0.933
OsJ_13468	OsJ_04992	1334726	1325991	4530.OS04T0234600-01	4530.OS02T0101500-02	0	0	0	0	0.933	0.048	0	0	0.933
LTD	OS03T0331600-01	1344729	1331693	4530.OS07T0520800-01	4530.OS03T0331600-01	0	0	0	0	0.932	0	0	0	0.932
OsJ_019618	OS05T0401100-01	1340963	1338885	4530.OS06T0196300-02	4530.OS05T0401100-01	0	0	0	0	0.932	0	0	0	0.932
OsJ_23541	OS03T0279950-01	1343908	1331342	4530.OS07T0212200-01	4530.OS03T0279950-01	0	0	0	0	0.931	0	0	0	0.931
B1090H08.5	OsJ_10110	1347226	1331091	4530.OS08T0382400-01	4530.OS03T0244000-01	0	0	0	0	0.931	0	0	0	0.931
OsJ_28289	OsJ_09272	1348338	1330213	4530.OS08T0560900-01	4530.OS03T0129300-01	0	0	0	0	0.931	0	0	0	0.931
OsJ_22566	OS05T0401100-01	1343000	1338885	4530.OS06T0705100-01	4530.OS05T0401100-01	0	0	0	0	0.931	0	0	0	0.931
OsJ_24183	OS02T0731600-01	1344458	1329150	4530.OS07T0469100-01	4530.OS02T0731600-01	0	0	0	0.862	0.931	0	0	0	0.931
OsJ_22566	OS02T0834700-01	1343000	1329958	4530.OS06T0705100-01	4530.OS02T0834700-01	0	0	0	0	0.93	0	0	0	0.93
OS03T0611200-01	OsJ_03455	1332556	1324317	4530.OS03T0611200-01	4530.OS01T0749200-01	0	0	0	0	0.93	0	0	0	0.93
OsJ_08394	OS02T0600200-01	1329294	1328283	4530.OS02T0750100-00	4530.OS02T0600200-01	0	0	0	0	0.93	0	0	0	0.93
OsJ_09272	OsJ_05011	1330213	1326015	4530.OS03T0129300-01	4530.OS02T0103800-01	0	0	0	0	0.902	0.312	0	0	0.93
PETE	OsJ_12709	1340251	1333498	4530.OS06T0101600-01	4530.OS03T0765900-01	0	0	0	0	0.93	0	0	0	0.93
OS05T0401100-01	OS03T0343900-01	1338885	1331779	4530.OS05T0401100-01	4530.OS03T0343900-01	0	0	0	0	0.93	0	0	0	0.93
OsJ_35887	B1090H08.5	1355688	1347226	4530.OS12T0420200-01	4530.OS08T0382400-01	0	0	0	0	0.93	0	0	0	0.93
OsJ_28130	OsJ_019618	1348157	1340963	4530.OS08T0541400-01	4530.OS06T0196300-02	0	0	0	0	0.93	0	0	0	0.93
OS09T0439500-01	OsJ_019618	1349380	1340963	4530.OS09T0439500-01	4530.OS06T0196300-02	0	0	0	0	0.93	0	0	0	0.93
OsJ_22566	OsJ_21207	1343000	1341658	4530.OS06T0705100-01	4530.OS06T0332800-01	0	0	0	0	0.929	0	0	0	0.929
ALDP	OsJ_09272	1352844	1330213	4530.OS11T0171300-01	4530.OS03T0129300-01	0	0	0	0	0.917	0.181	0	0	0.929
RCA	OS07T0513000-01	1354618	1344679	4530.OS11T0707000-02	4530.OS07T0513000-01	0	0	0	0	0.928	0.049	0	0	0.929
OsJ_019618	OsJ_10264	1340963	1331244	4530.OS06T0196300-02	4530.OS03T0267300-01	0	0	0	0	0.929	0	0	0	0.929
OsJ_27134	OS05T0401100-01	1347224	1338885	4530.OS08T0379400-02	4530.OS05T0401100-01	0	0	0	0	0.929	0	0	0	0.929
RCABP69	OsJ_12709	1344963	1333498	4530.OS07T0558400-01	4530.OS03T0765900-01	0	0	0	0	0.929	0	0	0	0.929
RCABP69	PETE	1344963	1340251	4530.OS07T0558400-01	4530.OS06T0101600-01	0	0	0	0	0.929	0	0	0	0.929
B1090H08.5	OsJ_10264	1347226	1331244	4530.OS08T0382400-01	4530.OS03T0267300-01	0	0	0	0	0.928	0	0	0	0.928
OsJ_33497	OS02T0600200-01	1353218	1328283	4530.OS11T0242400-01	4530.OS02T0600200-01	0	0	0	0	0.928	0	0	0	0.928
B1090H08.5	OS03T0844900-01	1347226	1334106	4530.OS08T0382400-01	4530.OS03T0844900-01	0	0	0	0	0.928	0	0	0	0.928
OS09T0481200-01	petC	1349660	1344948	4530.OS09T0481200-01	4530.OS07T0556200-01	0	0	0	0	0.928	0	0	0	0.928
OsJ_28289	ADI1	1348338	1345980	4530.OS08T0560900-01	4530.OS08T0104600-02	0	0	0	0	0.928	0	0	0	0.928
OsJ_23098	OS05T0291700-02	1343518	1338363	4530.OS07T0148900-01	4530.OS05T0291700-02	0	0	0	0	0.928	0	0	0	0.928
OsJ_33497	OsJ_019618	1353218	1340963	4530.OS11T0242400-01	4530.OS06T0196300-02	0	0	0	0	0.928	0	0	0	0.928
OsJ_35887	OsJ_33497	1355688	1353218	4530.OS12T0420200-01	4530.OS11T0242400-01	0	0	0	0	0.928	0	0	0	0.928
OsJ_35887	OS04T0623800-01	1355688	1336829	4530.OS12T0420200-01	4530.OS04T0623800-01	0	0	0	0	0.927	0	0	0	0.927
OsJ_23259	OS01T0929100-02	1343658	1325600	4530.OS07T0171100-02	4530.OS01T0929100-02	0	0	0	0	0.927	0	0	0	0.927
ALDP	OsJ_15048	1352844	1335626	4530.OS11T0171300-01	4530.OS04T0459500-02	0	0	0	0	0.914	0.181	0	0	0.927
OsJ_23259	OsJ_13468	1343658	1334726	4530.OS07T0171100-02	4530.OS04T0234600-01	0	0	0	0	0.927	0	0	0	0.927
OsJ_28130	OsJ_13468	1348157	1334726	4530.OS08T0541400-01	4530.OS04T0234600-01	0	0	0	0	0.927	0	0	0	0.927
OS12T0189400-01	ADI1	1355227	1345980	4530.OS12T0189400-01	4530.OS08T0104600-02	0	0	0	0	0.927	0	0	0	0.927
OsJ_23259	OS05T0401100-01	1343658	1338885	4530.OS07T0171100-02	4530.OS05T0401100-01	0	0	0	0	0.927	0	0	0	0.927
OsJ_22566	OsJ_03533	1343000	1324401	4530.OS06T0705100-01	4530.OS01T0761000-01	0	0	0	0	0.927	0	0	0	0.927
OS05T0401100-01	OS02T0729400-01	1338885	1329128	4530.OS05T0401100-01	4530.OS02T0729400-01	0	0	0	0	0.927	0	0	0	0.927
OsJ_33497	OsJ_22566	1353218	1343000	4530.OS11T0242400-01	4530.OS06T0705100-01	0	0	0	0	0.927	0	0	0	0.927
OsJ_21207	OsJ_01303	1341658	1322311	4530.OS06T0332800-01	4530.OS01T0278900-01	0	0	0	0	0.927	0	0	0	0.927
OS07T0513000-01	OsJ_23259	1344679	1343658	4530.OS07T0513000-01	4530.OS07T0171100-02	0	0	0	0	0.927	0	0	0	0.927
OsJ_22566	OS02T0600200-01	1343000	1328283	4530.OS06T0705100-01	4530.OS02T0600200-01	0	0	0	0	0.927	0	0	0	0.927
OS07T0513000-01	OsJ_019618	1344679	1340963	4530.OS07T0513000-01	4530.OS06T0196300-02	0	0	0	0	0.926	0	0	0	0.926
OS07T0513000-01	TROL	1344679	1327127	4530.OS07T0513000-01	4530.OS02T0257300-00	0	0	0	0	0.926	0	0	0	0.926
OsJ_15048	OsJ_13468	1335626	1334726	4530.OS04T0459500-02	4530.OS04T0234600-01	0	0	0	0	0.926	0	0	0	0.926
OsJ_28289	OS02T0581100-01	1348338	1328153	4530.OS08T0560900-01	4530.OS02T0581100-01	0	0	0	0	0.926	0	0	0	0.926
OsJ_019618	OS02T0600200-01	1340963	1328283	4530.OS06T0196300-02	4530.OS02T0600200-01	0	0	0	0	0.926	0	0	0	0.926
OsJ_08394	OS02T0556800-01	1329294	1328000	4530.OS02T0750100-00	4530.OS02T0556800-01	0	0	0	0	0.926	0	0	0	0.926
OsJ_15048	OsJ_05011	1335626	1326015	4530.OS04T0459500-02	4530.OS02T0103800-01	0	0	0	0	0.896	0.312	0	0	0.926
OsJ_35887	OsJ_15048	1355688	1335626	4530.OS12T0420200-01	4530.OS04T0459500-02	0	0	0	0	0.926	0	0	0	0.926
OsJ_23259	OsJ_08032	1343658	1328909	4530.OS07T0171100-02	4530.OS02T0698000-01	0	0	0	0	0.926	0	0	0	0.926
OsJ_28289	OS08T0119800-01	1348338	1346101	4530.OS08T0560900-01	4530.OS08T0119800-01	0	0	0	0	0.925	0	0	0	0.925
OsJ_26144	OS05T0401100-01	1346370	1338885	4530.OS08T0162600-01	4530.OS05T0401100-01	0	0	0	0	0.925	0	0	0	0.925
OsJ_019618	OS02T0834700-01	1340963	1329958	4530.OS06T0196300-02	4530.OS02T0834700-01	0	0	0	0	0.925	0	0	0	0.925
OS12T0189400-01	RCABP69	1355227	1344963	4530.OS12T0189400-01	4530.OS07T0558400-01	0	0	0	0	0.925	0	0	0	0.925
OS09T0481200-01	OsJ_08032	1349660	1328909	4530.OS09T0481200-01	4530.OS02T0698000-01	0	0	0	0	0.925	0	0	0	0.925
OS09T0481200-01	OsJ_15048	1349660	1335626	4530.OS09T0481200-01	4530.OS04T0459500-02	0	0	0	0	0.925	0	0	0	0.925
OS08T0276100-01	OS03T0279950-01	1346879	1331342	4530.OS08T0276100-01	4530.OS03T0279950-01	0	0	0	0	0.925	0	0	0	0.925
OS12T0189400-01	OS03T0343900-01	1355227	1331779	4530.OS12T0189400-01	4530.OS03T0343900-01	0	0	0	0	0.925	0	0	0	0.925
OsJ_35887	OsJ_04992	1355688	1325991	4530.OS12T0420200-01	4530.OS02T0101500-02	0	0	0	0	0.924	0	0	0	0.924
OsJ_26144	OsJ_23259	1346370	1343658	4530.OS08T0162600-01	4530.OS07T0171100-02	0	0	0	0.606	0.924	0	0	0	0.924
OS12T0575000-01	OS02T0731600-01	1356279	1329150	4530.OS12T0575000-01	4530.OS02T0731600-01	0	0	0	0	0.924	0	0	0	0.924
OsJ_28130	OsJ_22566	1348157	1343000	4530.OS08T0541400-01	4530.OS06T0705100-01	0	0	0	0	0.924	0	0	0	0.924
RCA	OsJ_15048	1354618	1335626	4530.OS11T0707000-02	4530.OS04T0459500-02	0	0	0	0	0.924	0	0	0	0.924
PETE	OS02T0581100-01	1340251	1328153	4530.OS06T0101600-01	4530.OS02T0581100-01	0	0	0	0	0.924	0	0	0	0.924
OsJ_16043	OsJ_13468	1336639	1334726	4530.OS04T0602100-01	4530.OS04T0234600-01	0	0	0	0	0.923	0	0	0	0.923
OsJ_23541	OsJ_10110	1343908	1331091	4530.OS07T0212200-01	4530.OS03T0244000-01	0	0	0	0	0.923	0	0	0	0.923
PETE	OS03T0343900-01	1340251	1331779	4530.OS06T0101600-01	4530.OS03T0343900-01	0	0	0	0	0.923	0	0	0	0.923
OS07T0513000-01	OsJ_23541	1344679	1343908	4530.OS07T0513000-01	4530.OS07T0212200-01	0	0	0	0	0.923	0	0	0	0.923
OS03T0611200-01	OsJ_01303	1332556	1322311	4530.OS03T0611200-01	4530.OS01T0278900-01	0	0	0	0	0.923	0	0	0	0.923
OS03T0778100-01	OsJ_08032	1333574	1328909	4530.OS03T0778100-01	4530.OS02T0698000-01	0	0	0	0	0.922	0	0	0	0.922
OsJ_27134	OsJ_04992	1347224	1325991	4530.OS08T0379400-02	4530.OS02T0101500-02	0	0	0	0	0.922	0	0	0	0.922
OS12T0189400-01	OS07T0544800-01	1355227	1344875	4530.OS12T0189400-01	4530.OS07T0544800-01	0	0	0	0	0.922	0	0	0	0.922
OsJ_26144	OsJ_08032	1346370	1328909	4530.OS08T0162600-01	4530.OS02T0698000-01	0	0	0	0	0.922	0	0	0	0.922
OsJ_23098	OsJ_15048	1343518	1335626	4530.OS07T0148900-01	4530.OS04T0459500-02	0	0	0	0	0.922	0	0	0	0.922
ADI1	OsJ_08032	1345980	1328909	4530.OS08T0104600-02	4530.OS02T0698000-01	0	0	0	0	0.921	0.048	0	0	0.921
OsJ_28289	OS03T0343900-01	1348338	1331779	4530.OS08T0560900-01	4530.OS03T0343900-01	0	0	0	0	0.921	0	0	0	0.921
OS03T0778100-01	OS02T0581100-01	1333574	1328153	4530.OS03T0778100-01	4530.OS02T0581100-01	0	0	0	0	0.921	0	0	0	0.921
OsJ_28293	OsJ_27134	1348348	1347224	4530.OS08T0562100-01	4530.OS08T0379400-02	0	0	0	0	0.92	0	0	0	0.92
OsJ_35887	OS08T0119800-01	1355688	1346101	4530.OS12T0420200-01	4530.OS08T0119800-01	0	0	0	0	0.92	0	0	0	0.92
ALDP	OsJ_23098	1352844	1343518	4530.OS11T0171300-01	4530.OS07T0148900-01	0	0	0	0	0.92	0	0	0	0.92
OS09T0481200-01	OsJ_08394	1349660	1329294	4530.OS09T0481200-01	4530.OS02T0750100-00	0	0	0	0	0.92	0	0	0	0.92
OsJ_12709	PSBW	1333498	1324500	4530.OS03T0765900-01	4530.OS01T0773700-02	0	0	0	0	0.92	0	0	0	0.92
OsJ_35887	OsJ_24183	1355688	1344458	4530.OS12T0420200-01	4530.OS07T0469100-01	0	0	0	0	0.92	0	0	0	0.92
OsJ_23098	OsJ_08032	1343518	1328909	4530.OS07T0148900-01	4530.OS02T0698000-01	0	0	0	0	0.918	0	0	0	0.918
ADI1	OS03T0343900-01	1345980	1331779	4530.OS08T0104600-02	4530.OS03T0343900-01	0	0	0	0	0.918	0	0	0	0.918
OsJ_019618	BAS1	1340963	1327893	4530.OS06T0196300-02	4530.OS02T0537700-01	0	0	0	0.712	0.741	0.699	0	0	0.918
OsJ_28293	OsJ_23259	1348348	1343658	4530.OS08T0562100-01	4530.OS07T0171100-02	0	0	0	0	0.918	0	0	0	0.918
RCABP69	OsJ_15048	1344963	1335626	4530.OS07T0558400-01	4530.OS04T0459500-02	0	0	0	0	0.918	0	0	0	0.918
OsJ_23541	OsJ_22566	1343908	1343000	4530.OS07T0212200-01	4530.OS06T0705100-01	0	0	0	0	0.918	0	0	0	0.918
OsJ_15048	OS03T0778100-01	1335626	1333574	4530.OS04T0459500-02	4530.OS03T0778100-01	0	0	0	0	0.918	0	0	0	0.918
OsJ_11626	OS01T0929100-02	1332481	1325600	4530.OS03T0595300-01	4530.OS01T0929100-02	0	0	0	0	0.918	0	0	0	0.918
OsJ_23098	OS02T0729400-01	1343518	1329128	4530.OS07T0148900-01	4530.OS02T0729400-01	0	0	0	0	0.918	0	0	0	0.918
OsJ_35887	ADI1	1355688	1345980	4530.OS12T0420200-01	4530.OS08T0104600-02	0	0	0	0	0.918	0	0	0	0.918
OS07T0544800-01	OS03T0778100-01	1344875	1333574	4530.OS07T0544800-01	4530.OS03T0778100-01	0	0	0	0	0.918	0	0	0	0.918
RCABP69	OS02T0729400-01	1344963	1329128	4530.OS07T0558400-01	4530.OS02T0729400-01	0	0	0	0	0.917	0	0	0	0.917
OsJ_35887	OS05T0496200-01	1355688	1339476	4530.OS12T0420200-01	4530.OS05T0496200-01	0	0	0	0	0.917	0	0	0	0.917
OS06T0608700-01	OsJ_15048	1342367	1335626	4530.OS06T0608700-01	4530.OS04T0459500-02	0	0	0	0	0.902	0.181	0	0	0.917
OsJ_20897	OS02T0731600-01	1341350	1329150	4530.OS06T0264800-01	4530.OS02T0731600-01	0	0	0	0.975	0.917	0	0	0	0.917
OS10T0536500-01	OsJ_04992	1352013	1325991	4530.OS10T0536500-01	4530.OS02T0101500-02	0	0	0	0	0.916	0	0	0	0.916
OsJ_27134	OS07T0513000-01	1347224	1344679	4530.OS08T0379400-02	4530.OS07T0513000-01	0	0	0	0	0.916	0	0	0	0.916
OsJ_12709	OsJ_08394	1333498	1329294	4530.OS03T0765900-01	4530.OS02T0750100-00	0	0	0	0	0.916	0	0	0	0.916
ALDP	ADI1	1352844	1345980	4530.OS11T0171300-01	4530.OS08T0104600-02	0	0	0	0	0.916	0	0	0	0.916
OS05T0496200-01	OsJ_08394	1339476	1329294	4530.OS05T0496200-01	4530.OS02T0750100-00	0	0	0	0	0.916	0	0	0	0.916
OsJ_28130	OsJ_16043	1348157	1336639	4530.OS08T0541400-01	4530.OS04T0602100-01	0	0	0	0	0.916	0	0	0	0.916
B1090H08.5	OS05T0291700-02	1347226	1338363	4530.OS08T0382400-01	4530.OS05T0291700-02	0	0	0	0	0.916	0	0	0	0.916
OsJ_19023	OsJ_08355	1339436	1329252	4530.OS05T0490900-01	4530.OS02T0744000-01	0	0	0	0	0.916	0	0	0	0.916
OS08T0119800-01	OS02T0581100-01	1346101	1328153	4530.OS08T0119800-01	4530.OS02T0581100-01	0	0	0	0	0.916	0	0	0	0.916
OS03T0778100-01	OsJ_09272	1333574	1330213	4530.OS03T0778100-01	4530.OS03T0129300-01	0	0	0	0	0.916	0	0	0	0.916
OsJ_23541	OS02T0834700-01	1343908	1329958	4530.OS07T0212200-01	4530.OS02T0834700-01	0	0	0	0	0.915	0	0	0	0.915
B1090H08.5	TROL	1347226	1327127	4530.OS08T0382400-01	4530.OS02T0257300-00	0	0	0	0	0.915	0	0	0	0.915
OsJ_35887	OsJ_23098	1355688	1343518	4530.OS12T0420200-01	4530.OS07T0148900-01	0	0	0	0	0.915	0	0	0	0.915
OsJ_10264	OS02T0834700-01	1331244	1329958	4530.OS03T0267300-01	4530.OS02T0834700-01	0	0	0	0	0.915	0	0	0	0.915
OsJ_35887	OS03T0778100-01	1355688	1333574	4530.OS12T0420200-01	4530.OS03T0778100-01	0	0	0	0	0.915	0	0	0	0.915
OS05T0401100-01	OsJ_08355	1338885	1329252	4530.OS05T0401100-01	4530.OS02T0744000-01	0	0	0	0	0.915	0	0	0	0.915
OsJ_10264	TROL	1331244	1327127	4530.OS03T0267300-01	4530.OS02T0257300-00	0	0	0	0	0.915	0	0	0	0.915
OsJ_019618	OsJ_13095	1340963	1333876	4530.OS06T0196300-02	4530.OS03T0815400-01	0	0	0	0	0.915	0	0	0	0.915
OsJ_27134	OsJ_13468	1347224	1334726	4530.OS08T0379400-02	4530.OS04T0234600-01	0	0	0	0	0.915	0	0	0	0.915
OsJ_13095	OS02T0600200-01	1333876	1328283	4530.OS03T0815400-01	4530.OS02T0600200-01	0	0	0	0	0.914	0	0	0	0.914
OsJ_27134	OsJ_08032	1347224	1328909	4530.OS08T0379400-02	4530.OS02T0698000-01	0	0	0	0	0.914	0	0	0	0.914
TIC62	B1090H08.5	1350380	1347226	4530.OS10T0100300-01	4530.OS08T0382400-01	0	0	0	0	0.914	0	0	0	0.914
OsJ_28130	OsJ_08394	1348157	1329294	4530.OS08T0541400-01	4530.OS02T0750100-00	0	0	0	0	0.914	0	0	0	0.914
OS03T0738400-01	OsJ_08394	1333294	1329294	4530.OS03T0738400-01	4530.OS02T0750100-00	0	0	0	0	0.914	0	0	0	0.914
OS05T0291700-02	OsJ_04159	1338363	1325088	4530.OS05T0291700-02	4530.OS01T0862200-02	0	0	0	0	0.914	0	0	0	0.914
OsJ_09272	OsJ_08032	1330213	1328909	4530.OS03T0129300-01	4530.OS02T0698000-01	0	0	0	0	0.903	0.151	0	0	0.914
OS03T0611200-01	OsJ_04159	1332556	1325088	4530.OS03T0611200-01	4530.OS01T0862200-02	0	0	0	0	0.914	0	0	0	0.914
LTD	OS06T0132400-01	1344729	1340475	4530.OS07T0520800-01	4530.OS06T0132400-01	0	0	0	0	0.914	0	0	0	0.914
OS12T0189400-01	RCA	1355227	1354618	4530.OS12T0189400-01	4530.OS11T0707000-02	0	0	0	0	0.914	0	0	0	0.914
OS08T0276100-01	OsJ_04992	1346879	1325991	4530.OS08T0276100-01	4530.OS02T0101500-02	0	0	0	0	0.914	0	0	0	0.914
OsJ_28654	OS02T0729400-01	1348680	1329128	4530.OS09T0279400-01	4530.OS02T0729400-01	0	0	0	0	0.914	0	0	0	0.914
LTD	OsJ_019618	1344729	1340963	4530.OS07T0520800-01	4530.OS06T0196300-02	0	0	0	0	0.914	0	0	0	0.914
B1090H08.5	OS02T0600200-01	1347226	1328283	4530.OS08T0382400-01	4530.OS02T0600200-01	0	0	0	0	0.914	0	0	0	0.914
CHLI	OsJ_01303	1332332	1322311	4530.OS03T0563300-01	4530.OS01T0278900-01	0	0	0	0	0.913	0	0	0	0.913
OS05T0401100-01	OsJ_04992	1338885	1325991	4530.OS05T0401100-01	4530.OS02T0101500-02	0	0	0	0	0.913	0	0	0	0.913
OsJ_12709	OsJ_04992	1333498	1325991	4530.OS03T0765900-01	4530.OS02T0101500-02	0	0	0	0	0.913	0	0	0	0.913
OS07T0513000-01	OsJ_04992	1344679	1325991	4530.OS07T0513000-01	4530.OS02T0101500-02	0	0	0	0	0.913	0	0	0	0.913
OS12T0189400-01	OsJ_08032	1355227	1328909	4530.OS12T0189400-01	4530.OS02T0698000-01	0	0	0	0	0.913	0	0	0	0.913
OsJ_33497	B1090H08.5	1353218	1347226	4530.OS11T0242400-01	4530.OS08T0382400-01	0	0	0	0	0.913	0	0	0	0.913
OsJ_19023	OS05T0401100-01	1339436	1338885	4530.OS05T0490900-01	4530.OS05T0401100-01	0	0	0	0	0.913	0	0	0	0.913
OsJ_23259	OsJ_04159	1343658	1325088	4530.OS07T0171100-02	4530.OS01T0862200-02	0	0	0	0	0.913	0	0	0	0.913
OsJ_20897	OsJ_15048	1341350	1335626	4530.OS06T0264800-01	4530.OS04T0459500-02	0	0	0	0	0.913	0	0	0	0.913
OS05T0401100-01	OS02T0815300-01	1338885	1329773	4530.OS05T0401100-01	4530.OS02T0815300-01	0	0	0	0	0.913	0	0	0	0.913
petC	OsJ_13468	1344948	1334726	4530.OS07T0556200-01	4530.OS04T0234600-01	0	0	0	0	0.913	0	0	0	0.913
OS02T0600200-01	OsJ_01303	1328283	1322311	4530.OS02T0600200-01	4530.OS01T0278900-01	0	0	0	0	0.913	0	0	0	0.913
ADI1	OsJ_09272	1345980	1330213	4530.OS08T0104600-02	4530.OS03T0129300-01	0	0	0	0	0.913	0	0	0	0.913
OS05T0401100-01	TROL	1338885	1327127	4530.OS05T0401100-01	4530.OS02T0257300-00	0	0	0	0	0.913	0	0	0	0.913
petC	OsJ_12709	1344948	1333498	4530.OS07T0556200-01	4530.OS03T0765900-01	0	0	0	0	0.912	0	0	0	0.912
OsJ_21207	OsJ_11626	1341658	1332481	4530.OS06T0332800-01	4530.OS03T0595300-01	0	0	0	0	0.912	0	0	0	0.912
OsJ_15048	OsJ_08394	1335626	1329294	4530.OS04T0459500-02	4530.OS02T0750100-00	0	0	0	0	0.912	0	0	0	0.912
OS07T0513000-01	OsJ_24183	1344679	1344458	4530.OS07T0513000-01	4530.OS07T0469100-01	0	0	0	0	0.912	0	0	0	0.912
OsJ_35887	OS02T0556800-01	1355688	1328000	4530.OS12T0420200-01	4530.OS02T0556800-01	0	0	0	0	0.912	0	0	0	0.912
OsJ_34676	OsJ_26144	1354245	1346370	4530.OS11T0621400-01	4530.OS08T0162600-01	0	0	0	0	0.912	0	0	0	0.912
OsJ_35887	petC	1355688	1344948	4530.OS12T0420200-01	4530.OS07T0556200-01	0	0	0	0	0.912	0	0	0	0.912
OsJ_27134	OsJ_08394	1347224	1329294	4530.OS08T0379400-02	4530.OS02T0750100-00	0	0	0	0	0.912	0	0	0	0.912
ADI1	PSBW	1345980	1324500	4530.OS08T0104600-02	4530.OS01T0773700-02	0	0	0	0	0.912	0	0	0	0.912
OS03T0844900-01	OS02T0600200-01	1334106	1328283	4530.OS03T0844900-01	4530.OS02T0600200-01	0	0	0	0	0.912	0	0	0	0.912
OS09T0439500-01	OS01T0929100-02	1349380	1325600	4530.OS09T0439500-01	4530.OS01T0929100-02	0	0	0	0	0.912	0	0	0	0.912
OS05T0291700-02	OS03T0343900-01	1338363	1331779	4530.OS05T0291700-02	4530.OS03T0343900-01	0	0	0	0	0.911	0	0	0	0.911
OsJ_24183	OS02T0600200-01	1344458	1328283	4530.OS07T0469100-01	4530.OS02T0600200-01	0	0	0	0	0.911	0	0	0	0.911
OS08T0119800-01	RCABP69	1346101	1344963	4530.OS08T0119800-01	4530.OS07T0558400-01	0	0	0	0	0.911	0	0	0	0.911
ALDP	PETE	1352844	1340251	4530.OS11T0171300-01	4530.OS06T0101600-01	0	0	0	0	0.911	0	0	0	0.911
OsJ_35887	OS09T0439500-01	1355688	1349380	4530.OS12T0420200-01	4530.OS09T0439500-01	0	0	0	0	0.911	0	0	0	0.911
ALDP	OS08T0200300-02	1352844	1346579	4530.OS11T0171300-01	4530.OS08T0200300-02	0	0	0	0	0.911	0	0	0	0.911
ALDP	OsJ_28289	1352844	1348338	4530.OS11T0171300-01	4530.OS08T0560900-01	0	0	0	0	0.911	0	0	0	0.911
OS07T0470700-01	OsJ_23259	1344463	1343658	4530.OS07T0470700-01	4530.OS07T0171100-02	0	0	0	0	0.911	0	0	0	0.911
OsJ_28130	OS01T0929100-02	1348157	1325600	4530.OS08T0541400-01	4530.OS01T0929100-02	0	0	0	0	0.911	0	0	0	0.911
OS12T0189400-01	PETE	1355227	1340251	4530.OS12T0189400-01	4530.OS06T0101600-01	0	0	0	0	0.911	0	0	0	0.911
OsJ_23541	OsJ_13468	1343908	1334726	4530.OS07T0212200-01	4530.OS04T0234600-01	0	0	0	0	0.911	0	0	0	0.911
OsJ_35887	OS03T0565200-01	1355688	1332339	4530.OS12T0420200-01	4530.OS03T0565200-01	0	0	0	0	0.91	0	0	0	0.91
OsJ_10110	OS02T0556800-01	1331091	1328000	4530.OS03T0244000-01	4530.OS02T0556800-01	0	0	0	0	0.91	0	0	0	0.91
B1090H08.5	OsJ_13468	1347226	1334726	4530.OS08T0382400-01	4530.OS04T0234600-01	0	0	0	0	0.91	0	0	0	0.91
OS05T0348100-01	OS03T0279950-01	1338591	1331342	4530.OS05T0348100-01	4530.OS03T0279950-01	0	0	0	0	0.91	0	0	0	0.91
OsJ_13468	OS03T0738400-01	1334726	1333294	4530.OS04T0234600-01	4530.OS03T0738400-01	0	0	0	0	0.91	0	0	0	0.91
OS09T0481200-01	OS02T0731600-01	1349660	1329150	4530.OS09T0481200-01	4530.OS02T0731600-01	0	0	0	0	0.91	0	0	0	0.91
OsJ_26144	OsJ_10264	1346370	1331244	4530.OS08T0162600-01	4530.OS03T0267300-01	0	0	0	0	0.91	0	0	0	0.91
petC	OsJ_23098	1344948	1343518	4530.OS07T0556200-01	4530.OS07T0148900-01	0	0	0	0	0.91	0	0	0	0.91
OsJ_34676	OsJ_23259	1354245	1343658	4530.OS11T0621400-01	4530.OS07T0171100-02	0	0	0	0	0.91	0	0	0	0.91
OS08T0553800-03	OsJ_27134	1348273	1347224	4530.OS08T0553800-03	4530.OS08T0379400-02	0	0	0	0	0.91	0	0	0	0.91
OS07T0513000-01	OsJ_13468	1344679	1334726	4530.OS07T0513000-01	4530.OS04T0234600-01	0	0	0	0	0.91	0	0	0	0.91
RCABP69	OsJ_20897	1344963	1341350	4530.OS07T0558400-01	4530.OS06T0264800-01	0	0	0	0	0.91	0	0	0	0.91
OS03T0778100-01	OsJ_08394	1333574	1329294	4530.OS03T0778100-01	4530.OS02T0750100-00	0	0	0	0	0.91	0	0	0	0.91
OsJ_19023	OsJ_11626	1339436	1332481	4530.OS05T0490900-01	4530.OS03T0595300-01	0	0	0	0	0.91	0	0	0	0.91
OS09T0439500-01	OsJ_10264	1349380	1331244	4530.OS09T0439500-01	4530.OS03T0267300-01	0	0	0	0	0.91	0	0	0	0.91
OS08T0276100-01	OsJ_23541	1346879	1343908	4530.OS08T0276100-01	4530.OS07T0212200-01	0	0	0	0	0.91	0	0	0	0.91
OsJ_10264	OS02T0600200-01	1331244	1328283	4530.OS03T0267300-01	4530.OS02T0600200-01	0	0	0	0	0.91	0	0	0	0.91
OsJ_019618	OS05T0496200-01	1340963	1339476	4530.OS06T0196300-02	4530.OS05T0496200-01	0	0	0	0	0.91	0	0	0	0.91
OsJ_21207	OsJ_04159	1341658	1325088	4530.OS06T0332800-01	4530.OS01T0862200-02	0	0	0	0	0.91	0	0	0	0.91
OS03T0278900-01	OsJ_08394	1331332	1329294	4530.OS03T0278900-01	4530.OS02T0750100-00	0	0	0	0	0.909	0	0	0	0.909
OS08T0276100-01	OS05T0348100-01	1346879	1338591	4530.OS08T0276100-01	4530.OS05T0348100-01	0	0	0	0	0.909	0	0	0	0.909
OsJ_28289	OsJ_15048	1348338	1335626	4530.OS08T0560900-01	4530.OS04T0459500-02	0	0	0	0	0.909	0	0	0	0.909
OS03T0565200-01	OsJ_10264	1332339	1331244	4530.OS03T0565200-01	4530.OS03T0267300-01	0	0	0	0	0.909	0	0	0	0.909
ALDP	PSBW	1352844	1324500	4530.OS11T0171300-01	4530.OS01T0773700-02	0	0	0	0	0.909	0	0	0	0.909
OsJ_28289	OS07T0544800-01	1348338	1344875	4530.OS08T0560900-01	4530.OS07T0544800-01	0	0	0	0	0.909	0	0	0	0.909
OS03T0343900-01	OS02T0731600-01	1331779	1329150	4530.OS03T0343900-01	4530.OS02T0731600-01	0	0	0	0	0.909	0	0	0	0.909
OsJ_26144	OsJ_019618	1346370	1340963	4530.OS08T0162600-01	4530.OS06T0196300-02	0	0	0	0	0.908	0	0	0	0.908
OsJ_28654	OsJ_28130	1348680	1348157	4530.OS09T0279400-01	4530.OS08T0541400-01	0	0	0	0	0.908	0	0	0	0.908
ADI1	OsJ_20897	1345980	1341350	4530.OS08T0104600-02	4530.OS06T0264800-01	0	0	0	0	0.908	0	0	0	0.908
OsJ_23098	OsJ_20897	1343518	1341350	4530.OS07T0148900-01	4530.OS06T0264800-01	0	0	0	0	0.908	0	0	0	0.908
OsJ_08394	OS02T0581100-01	1329294	1328153	4530.OS02T0750100-00	4530.OS02T0581100-01	0	0	0	0	0.908	0	0	0	0.908
OsJ_26144	OS02T0834700-01	1346370	1329958	4530.OS08T0162600-01	4530.OS02T0834700-01	0	0	0	0	0.908	0	0	0	0.908
OS09T0481200-01	OsJ_11626	1349660	1332481	4530.OS09T0481200-01	4530.OS03T0595300-01	0	0	0	0	0.908	0	0	0	0.908
OsJ_22566	OsJ_11626	1343000	1332481	4530.OS06T0705100-01	4530.OS03T0595300-01	0	0	0	0	0.908	0	0	0	0.908
OS12T0189400-01	ALDP	1355227	1352844	4530.OS12T0189400-01	4530.OS11T0171300-01	0	0	0	0	0.908	0	0	0	0.908
OsJ_34676	OsJ_33497	1354245	1353218	4530.OS11T0621400-01	4530.OS11T0242400-01	0	0	0	0	0.908	0	0	0	0.908
OsJ_22566	OsJ_19023	1343000	1339436	4530.OS06T0705100-01	4530.OS05T0490900-01	0	0	0	0	0.908	0	0	0	0.908
OS05T0401100-01	OS02T0834700-01	1338885	1329958	4530.OS05T0401100-01	4530.OS02T0834700-01	0	0	0	0	0.908	0	0	0	0.908
OsJ_22566	OS03T0611200-01	1343000	1332556	4530.OS06T0705100-01	4530.OS03T0611200-01	0	0	0	0	0.908	0	0	0	0.908
OsJ_10110	TPT	1331091	1322073	4530.OS03T0244000-01	4530.OS01T0239200-01	0	0	0	0	0.908	0	0	0	0.908
OS09T0439500-01	OsJ_04159	1349380	1325088	4530.OS09T0439500-01	4530.OS01T0862200-02	0	0	0	0	0.907	0	0	0	0.907
OsJ_08032	OsJ_05011	1328909	1326015	4530.OS02T0698000-01	4530.OS02T0103800-01	0	0	0	0	0.901	0.091	0	0	0.907
OS08T0200300-02	OS02T0581100-01	1346579	1328153	4530.OS08T0200300-02	4530.OS02T0581100-01	0	0	0	0	0.907	0	0	0	0.907
OS03T0778100-01	OS02T0731600-01	1333574	1329150	4530.OS03T0778100-01	4530.OS02T0731600-01	0	0	0	0	0.907	0	0	0	0.907
B1090H08.5	OS01T0929100-02	1347226	1325600	4530.OS08T0382400-01	4530.OS01T0929100-02	0	0	0	0	0.907	0	0	0	0.907
OS03T0343900-01	OS02T0729400-01	1331779	1329128	4530.OS03T0343900-01	4530.OS02T0729400-01	0	0	0	0	0.907	0	0	0	0.907
GDCSH	OsJ_03533	1351875	1324401	4530.OS10T0516100-01	4530.OS01T0761000-01	0	0	0	0	0.907	0	0	0	0.907
OS12T0189400-01	OS05T0401100-01	1355227	1338885	4530.OS12T0189400-01	4530.OS05T0401100-01	0	0	0	0	0.907	0	0	0	0.907
petC	OsJ_08394	1344948	1329294	4530.OS07T0556200-01	4530.OS02T0750100-00	0	0	0	0	0.907	0	0	0	0.907
OsJ_35887	RBCS-A	1355688	1355614	4530.OS12T0420200-01	4530.OS12T0291100-01	0	0	0	0	0.907	0	0	0	0.907
OsJ_15048	OS02T0581100-01	1335626	1328153	4530.OS04T0459500-02	4530.OS02T0581100-01	0	0	0	0	0.907	0	0	0	0.907
OsJ_35887	OsJ_34676	1355688	1354245	4530.OS12T0420200-01	4530.OS11T0621400-01	0	0	0	0	0.907	0	0	0	0.907
petC	OsJ_24183	1344948	1344458	4530.OS07T0556200-01	4530.OS07T0469100-01	0	0	0	0	0.907	0	0	0	0.907
OsJ_34676	OsJ_22566	1354245	1343000	4530.OS11T0621400-01	4530.OS06T0705100-01	0	0	0	0	0.907	0	0	0	0.907
OsJ_08032	OsJ_07345	1328909	1328229	4530.OS02T0698000-01	4530.OS02T0593500-01	0	0	0	0	0.907	0	0	0	0.907
OsJ_26144	OsJ_15048	1346370	1335626	4530.OS08T0162600-01	4530.OS04T0459500-02	0	0	0	0	0.906	0	0	0	0.906
OS03T0738400-01	OsJ_08032	1333294	1328909	4530.OS03T0738400-01	4530.OS02T0698000-01	0	0	0	0	0.906	0	0	0	0.906
OsJ_26144	OsJ_19023	1346370	1339436	4530.OS08T0162600-01	4530.OS05T0490900-01	0	0	0	0	0.906	0	0	0	0.906
OS05T0496200-01	OsJ_03533	1339476	1324401	4530.OS05T0496200-01	4530.OS01T0761000-01	0	0	0	0	0.906	0	0	0	0.906
OsJ_22566	OS02T0731600-01	1343000	1329150	4530.OS06T0705100-01	4530.OS02T0731600-01	0	0	0	0	0.906	0	0	0	0.906
B1090H08.5	OsJ_19023	1347226	1339436	4530.OS08T0382400-01	4530.OS05T0490900-01	0	0	0	0	0.906	0	0	0	0.906
OS08T0359000-01	OsJ_26144	1347130	1346370	4530.OS08T0359000-01	4530.OS08T0162600-01	0	0	0	0	0.906	0	0	0	0.906
OS09T0439500-01	OsJ_13468	1349380	1334726	4530.OS09T0439500-01	4530.OS04T0234600-01	0	0	0	0	0.905	0	0	0	0.905
RCABP69	OsJ_08032	1344963	1328909	4530.OS07T0558400-01	4530.OS02T0698000-01	0	0	0	0	0.905	0	0	0	0.905
OsJ_15048	OsJ_04227	1335626	1325151	4530.OS04T0459500-02	4530.OS01T0869800-01	0	0	0	0	0.905	0	0	0	0.905
OsJ_15048	OS02T0731600-01	1335626	1329150	4530.OS04T0459500-02	4530.OS02T0731600-01	0	0	0	0	0.905	0	0	0	0.905
ADI1	OS02T0731600-01	1345980	1329150	4530.OS08T0104600-02	4530.OS02T0731600-01	0	0	0	0	0.905	0	0	0	0.905
OsJ_23098	OsJ_09272	1343518	1330213	4530.OS07T0148900-01	4530.OS03T0129300-01	0	0	0	0	0.905	0	0	0	0.905
OS06T0132400-01	OS03T0844900-01	1340475	1334106	4530.OS06T0132400-01	4530.OS03T0844900-01	0	0	0	0	0.9	0.094	0	0	0.905
OS12T0189400-01	OS02T0581100-01	1355227	1328153	4530.OS12T0189400-01	4530.OS02T0581100-01	0	0	0	0	0.904	0	0	0	0.904
OS08T0119800-01	PSBW	1346101	1324500	4530.OS08T0119800-01	4530.OS01T0773700-02	0	0	0	0	0.904	0	0	0	0.904
OsJ_019618	OS02T0556800-01	1340963	1328000	4530.OS06T0196300-02	4530.OS02T0556800-01	0	0	0	0	0.904	0	0	0	0.904
OS11T0153600-01	OsJ_13095	1352739	1333876	4530.OS11T0153600-01	4530.OS03T0815400-01	0	0	0	0	0.803	0.533	0	0	0.904
OsJ_13468	OsJ_10110	1334726	1331091	4530.OS04T0234600-01	4530.OS03T0244000-01	0	0	0	0	0.904	0	0	0	0.904
OsJ_019618	OsJ_08032	1340963	1328909	4530.OS06T0196300-02	4530.OS02T0698000-01	0	0	0	0	0.904	0	0	0	0.904
OS12T0189400-01	OsJ_20897	1355227	1341350	4530.OS12T0189400-01	4530.OS06T0264800-01	0	0	0	0	0.904	0	0	0	0.904
OS08T0114100-01	OsJ_23259	1346061	1343658	4530.OS08T0114100-01	4530.OS07T0171100-02	0	0	0	0	0.904	0	0	0	0.904
OS08T0119800-01	PETE	1346101	1340251	4530.OS08T0119800-01	4530.OS06T0101600-01	0	0	0	0	0.904	0	0	0	0.904
OsJ_35820	OsJ_08032	1355621	1328909	4530.OS12T0292400-01	4530.OS02T0698000-01	0	0	0	0	0.904	0	0	0	0.904
OS03T0343900-01	OsJ_09272	1331779	1330213	4530.OS03T0343900-01	4530.OS03T0129300-01	0	0	0	0	0.904	0	0	0	0.904
OsJ_11626	OsJ_08394	1332481	1329294	4530.OS03T0595300-01	4530.OS02T0750100-00	0	0	0	0	0.904	0	0	0	0.904
RBCS-A	OS03T0343900-01	1355614	1331779	4530.OS12T0291100-01	4530.OS03T0343900-01	0	0	0	0	0.904	0	0	0	0.904
OS05T0291700-02	CHLI	1338363	1332332	4530.OS05T0291700-02	4530.OS03T0563300-01	0	0	0	0	0.903	0	0	0	0.903
OsJ_35820	OsJ_15048	1355621	1335626	4530.OS12T0292400-01	4530.OS04T0459500-02	0	0	0	0	0.903	0	0	0	0.903
GDCSH	OsJ_019618	1351875	1340963	4530.OS10T0516100-01	4530.OS06T0196300-02	0	0	0	0	0.903	0	0	0	0.903
OsJ_13095	CHLD	1333876	1333851	4530.OS03T0815400-01	4530.OS03T0811100-01	0	0	0	0	0.903	0	0	0	0.903
OsJ_35887	OsJ_09272	1355688	1330213	4530.OS12T0420200-01	4530.OS03T0129300-01	0	0	0	0	0.903	0	0	0	0.903
OS12T0575000-01	OsJ_20897	1356279	1341350	4530.OS12T0575000-01	4530.OS06T0264800-01	0	0	0	0	0.903	0	0	0	0.903
RCA	petC	1354618	1344948	4530.OS11T0707000-02	4530.OS07T0556200-01	0	0	0	0	0.903	0	0	0	0.903
OsJ_26144	OS07T0513000-01	1346370	1344679	4530.OS08T0162600-01	4530.OS07T0513000-01	0	0	0	0	0.903	0	0	0	0.903
PETE	OsJ_09272	1340251	1330213	4530.OS06T0101600-01	4530.OS03T0129300-01	0	0	0	0	0.903	0	0	0	0.903
OsJ_21207	CHLG	1341658	1338599	4530.OS06T0332800-01	4530.OS05T0349700-02	0	0	0	0	0.903	0	0	0	0.903
OS12T0575000-01	OsJ_08032	1356279	1328909	4530.OS12T0575000-01	4530.OS02T0698000-01	0	0	0	0	0.903	0	0	0	0.903
OsJ_19023	OsJ_08394	1339436	1329294	4530.OS05T0490900-01	4530.OS02T0750100-00	0	0	0	0	0.903	0	0	0	0.903
OsJ_09272	PSBW	1330213	1324500	4530.OS03T0129300-01	4530.OS01T0773700-02	0	0	0	0	0.903	0	0	0	0.903
OS08T0119800-01	OsJ_15048	1346101	1335626	4530.OS08T0119800-01	4530.OS04T0459500-02	0	0	0	0	0.903	0	0	0	0.903
RCA	OS08T0200300-02	1354618	1346579	4530.OS11T0707000-02	4530.OS08T0200300-02	0	0	0	0	0.903	0	0	0	0.903
LFNR1	OsJ_10264	1340298	1331244	4530.OS06T0107700-01	4530.OS03T0267300-01	0	0	0	0	0.903	0	0	0	0.903
LFNR1	OsJ_08032	1340298	1328909	4530.OS06T0107700-01	4530.OS02T0698000-01	0	0	0	0	0.897	0.091	0	0	0.903
OS09T0439500-01	OS08T0276100-01	1349380	1346879	4530.OS09T0439500-01	4530.OS08T0276100-01	0	0	0	0	0.903	0	0	0	0.903
OsJ_21207	OS01T0929100-02	1341658	1325600	4530.OS06T0332800-01	4530.OS01T0929100-02	0	0	0	0	0.903	0	0	0	0.903
OS12T0189400-01	OS08T0200300-02	1355227	1346579	4530.OS12T0189400-01	4530.OS08T0200300-02	0	0	0	0	0.903	0	0	0	0.903
OsJ_35887	OS08T0276100-01	1355688	1346879	4530.OS12T0420200-01	4530.OS08T0276100-01	0	0	0	0	0.903	0	0	0	0.903
OS05T0291700-02	OsJ_12709	1338363	1333498	4530.OS05T0291700-02	4530.OS03T0765900-01	0	0	0	0	0.903	0	0	0	0.903
OS12T0575000-01	OS03T0778100-01	1356279	1333574	4530.OS12T0575000-01	4530.OS03T0778100-01	0	0	0	0	0.903	0	0	0	0.903
OS12T0189400-01	OsJ_15048	1355227	1335626	4530.OS12T0189400-01	4530.OS04T0459500-02	0	0	0	0	0.902	0	0	0	0.902
RCABP69	OsJ_09272	1344963	1330213	4530.OS07T0558400-01	4530.OS03T0129300-01	0	0	0	0	0.902	0	0	0	0.902
RBCS-A	OsJ_08032	1355614	1328909	4530.OS12T0291100-01	4530.OS02T0698000-01	0	0	0	0	0.902	0	0	0	0.902
OsJ_20897	OsJ_08032	1341350	1328909	4530.OS06T0264800-01	4530.OS02T0698000-01	0	0	0	0	0.902	0	0	0	0.902
OS08T0276100-01	OsJ_22566	1346879	1343000	4530.OS08T0276100-01	4530.OS06T0705100-01	0	0	0	0	0.902	0	0	0	0.902
petC	OS05T0401100-01	1344948	1338885	4530.OS07T0556200-01	4530.OS05T0401100-01	0	0	0	0	0.902	0	0	0	0.902
OsJ_22566	CHLD	1343000	1333851	4530.OS06T0705100-01	4530.OS03T0811100-01	0	0	0	0	0.902	0	0	0	0.902
OS08T0200300-02	OsJ_09272	1346579	1330213	4530.OS08T0200300-02	4530.OS03T0129300-01	0	0	0	0	0.902	0	0	0	0.902
OS12T0189400-01	PSBW	1355227	1324500	4530.OS12T0189400-01	4530.OS01T0773700-02	0	0	0	0	0.902	0	0	0	0.902
ALDP	OS03T0778100-01	1352844	1333574	4530.OS11T0171300-01	4530.OS03T0778100-01	0	0	0	0	0.902	0	0	0	0.902
OsJ_27134	OsJ_04510	1347224	1325462	4530.OS08T0379400-02	4530.OS01T0912700-01	0	0	0	0	0.902	0	0	0	0.902
OsJ_11626	OsJ_10110	1332481	1331091	4530.OS03T0595300-01	4530.OS03T0244000-01	0	0	0	0	0.902	0	0	0	0.902
OsJ_15048	OS02T0815300-01	1335626	1329773	4530.OS04T0459500-02	4530.OS02T0815300-01	0	0	0	0	0.901	0	0	0	0.901
OS09T0439500-01	OS01T0511600-01	1349380	1322873	4530.OS09T0439500-01	4530.OS01T0511600-01	0	0	0	0	0.901	0	0	0	0.901
RBCS-A	OS05T0496200-01	1355614	1339476	4530.OS12T0291100-01	4530.OS05T0496200-01	0	0	0	0	0.901	0	0	0	0.901
RBCS-A	OsJ_15048	1355614	1335626	4530.OS12T0291100-01	4530.OS04T0459500-02	0	0	0	0	0.901	0	0	0	0.901
OS09T0481200-01	OsJ_20897	1349660	1341350	4530.OS09T0481200-01	4530.OS06T0264800-01	0	0	0	0	0.901	0	0	0	0.901
OsJ_35887	OS02T0600200-01	1355688	1328283	4530.OS12T0420200-01	4530.OS02T0600200-01	0	0	0	0	0.901	0	0	0	0.901
OS09T0567366-01	OsJ_08394	1350313	1329294	4530.OS09T0567366-01	4530.OS02T0750100-00	0	0	0	0	0.901	0	0	0	0.901
OsJ_19023	OsJ_01303	1339436	1322311	4530.OS05T0490900-01	4530.OS01T0278900-01	0	0	0	0	0.901	0	0	0	0.901
OS03T0279950-01	OsJ_08355	1331342	1329252	4530.OS03T0279950-01	4530.OS02T0744000-01	0	0	0	0	0.901	0	0	0	0.901
OsJ_019618	OS03T0279950-01	1340963	1331342	4530.OS06T0196300-02	4530.OS03T0279950-01	0	0	0	0	0.901	0	0	0	0.901
OsJ_21207	OsJ_10110	1341658	1331091	4530.OS06T0332800-01	4530.OS03T0244000-01	0	0	0	0	0.901	0	0	0	0.901
OS12T0189400-01	OsJ_09272	1355227	1330213	4530.OS12T0189400-01	4530.OS03T0129300-01	0	0	0	0	0.901	0	0	0	0.901
OsJ_21207	OS05T0401100-01	1341658	1338885	4530.OS06T0332800-01	4530.OS05T0401100-01	0	0	0	0	0.901	0	0	0	0.901
OsJ_35887	OsJ_05011	1355688	1326015	4530.OS12T0420200-01	4530.OS02T0103800-01	0	0	0	0	0.901	0	0	0	0.901
RBCS-A	ADI1	1355614	1345980	4530.OS12T0291100-01	4530.OS08T0104600-02	0	0	0	0	0.901	0	0	0	0.901
RBCS-A	OS03T0778100-01	1355614	1333574	4530.OS12T0291100-01	4530.OS03T0778100-01	0	0	0	0	0.901	0	0	0	0.901
OS02T0731600-01	OsJ_08032	1329150	1328909	4530.OS02T0731600-01	4530.OS02T0698000-01	0	0	0	0	0.901	0	0	0	0.901
OsJ_27134	OsJ_019618	1347224	1340963	4530.OS08T0379400-02	4530.OS06T0196300-02	0	0	0	0	0.901	0	0	0	0.901
OS08T0119800-01	OS07T0544800-01	1346101	1344875	4530.OS08T0119800-01	4530.OS07T0544800-01	0	0	0	0	0.901	0	0	0	0.901
LTD	CHLG	1344729	1338599	4530.OS07T0520800-01	4530.OS05T0349700-02	0	0	0	0	0.901	0	0	0	0.901
OsJ_20897	OS02T0815300-01	1341350	1329773	4530.OS06T0264800-01	4530.OS02T0815300-01	0	0	0	0	0.901	0	0	0	0.901
OS08T0359000-01	OsJ_08032	1347130	1328909	4530.OS08T0359000-01	4530.OS02T0698000-01	0	0	0	0	0.901	0	0	0	0.901
OS07T0513000-01	OsJ_19023	1344679	1339436	4530.OS07T0513000-01	4530.OS05T0490900-01	0	0	0	0	0.9	0	0	0	0.9
OsJ_15048	OS03T0278900-01	1335626	1331332	4530.OS04T0459500-02	4530.OS03T0278900-01	0	0	0	0	0.9	0	0	0	0.9
OS03T0343900-01	OsJ_08032	1331779	1328909	4530.OS03T0343900-01	4530.OS02T0698000-01	0	0	0	0	0.9	0	0	0	0.9
OsJ_33497	OsJ_04992	1353218	1325991	4530.OS11T0242400-01	4530.OS02T0101500-02	0	0	0	0	0.9	0	0	0	0.9
ALDP	OsJ_08032	1352844	1328909	4530.OS11T0171300-01	4530.OS02T0698000-01	0	0	0	0	0.9	0	0	0	0.9
RCA	PETE	1354618	1340251	4530.OS11T0707000-02	4530.OS06T0101600-01	0	0	0	0	0.9	0	0	0	0.9
OsJ_23259	OS03T0565200-01	1343658	1332339	4530.OS07T0171100-02	4530.OS03T0565200-01	0	0	0	0	0.9	0	0	0	0.9
OsJ_21207	OsJ_12709	1341658	1333498	4530.OS06T0332800-01	4530.OS03T0765900-01	0	0	0	0	0.9	0	0	0	0.9
OsJ_27134	OsJ_05011	1347224	1326015	4530.OS08T0379400-02	4530.OS02T0103800-01	0	0	0	0	0.9	0	0	0	0.9
OsJ_35887	OS01T0511600-01	1355688	1322873	4530.OS12T0420200-01	4530.OS01T0511600-01	0	0	0	0	0.9	0	0	0	0.9
OsJ_33002	OsJ_21207	1352740	1341658	4530.OS11T0153700-01	4530.OS06T0332800-01	0	0	0	0	0.9	0	0	0	0.9
OS08T0119800-01	OsJ_04992	1346101	1325991	4530.OS08T0119800-01	4530.OS02T0101500-02	0	0	0	0	0.9	0	0	0	0.9
OS02T0600200-01	OsJ_03455	1328283	1324317	4530.OS02T0600200-01	4530.OS01T0749200-01	0	0	0	0	0.9	0	0	0	0.9
OS06T0132400-01	OS04T0623800-01	1340475	1336829	4530.OS06T0132400-01	4530.OS04T0623800-01	0	0	0	0	0.9	0	0	0	0.9
OsJ_20897	OsJ_09272	1341350	1330213	4530.OS06T0264800-01	4530.OS03T0129300-01	0	0	0	0	0.9	0	0	0	0.9
OsJ_26144	OsJ_03533	1346370	1324401	4530.OS08T0162600-01	4530.OS01T0761000-01	0	0	0	0	0.9	0	0	0	0.9
OsJ_22566	OS03T0565200-01	1343000	1332339	4530.OS06T0705100-01	4530.OS03T0565200-01	0	0	0	0	0.899	0	0	0	0.899
B1090H08.5	OS03T0565200-01	1347226	1332339	4530.OS08T0382400-01	4530.OS03T0565200-01	0	0	0	0	0.899	0	0	0	0.899
RCA	OsJ_04992	1354618	1325991	4530.OS11T0707000-02	4530.OS02T0101500-02	0	0	0	0	0.899	0	0	0	0.899
OsJ_21207	APX8	1341658	1327973	4530.OS06T0332800-01	4530.OS02T0553200-01	0	0	0	0	0.899	0	0	0	0.899
OsJ_08032	OsJ_04510	1328909	1325462	4530.OS02T0698000-01	4530.OS01T0912700-01	0	0	0	0	0.899	0	0	0	0.899
CHLD	CHLI	1333851	1332332	4530.OS03T0811100-01	4530.OS03T0563300-01	0	0	0	0.831	0.679	0.698	0	0	0.899
OS06T0132400-01	OsJ_10264	1340475	1331244	4530.OS06T0132400-01	4530.OS03T0267300-01	0	0	0	0	0.899	0	0	0	0.899
OsJ_28293	TPT	1348348	1322073	4530.OS08T0562100-01	4530.OS01T0239200-01	0	0	0	0	0.899	0	0	0	0.899
OS07T0513000-01	OS03T0738400-01	1344679	1333294	4530.OS07T0513000-01	4530.OS03T0738400-01	0	0	0	0	0.899	0	0	0	0.899
OsJ_10110	OS02T0729400-01	1331091	1329128	4530.OS03T0244000-01	4530.OS02T0729400-01	0	0	0	0	0.899	0	0	0	0.899
OsJ_28130	OsJ_01303	1348157	1322311	4530.OS08T0541400-01	4530.OS01T0278900-01	0	0	0	0	0.899	0	0	0	0.899
OsJ_10110	PSB28	1331091	1325681	4530.OS03T0244000-01	4530.OS01T0938100-01	0	0	0	0	0.899	0	0	0	0.899
OsJ_28325	OsJ_23259	1348381	1343658	4530.OS08T0566600-01	4530.OS07T0171100-02	0	0	0	0	0.899	0	0	0	0.899
OS07T0513000-01	TPT	1344679	1322073	4530.OS07T0513000-01	4530.OS01T0239200-01	0	0	0	0	0.899	0	0	0	0.899
OsJ_26144	LFNR1	1346370	1340298	4530.OS08T0162600-01	4530.OS06T0107700-01	0	0	0	0	0.899	0	0	0	0.899
OsJ_33497	OsJ_13468	1353218	1334726	4530.OS11T0242400-01	4530.OS04T0234600-01	0	0	0	0	0.899	0	0	0	0.899
OS08T0359000-01	OsJ_05011	1347130	1326015	4530.OS08T0359000-01	4530.OS02T0103800-01	0	0	0	0	0.899	0	0	0	0.899
OsJ_35887	OS03T0279950-01	1355688	1331342	4530.OS12T0420200-01	4530.OS03T0279950-01	0	0	0	0	0.899	0	0	0	0.899
PETE	OsJ_01921	1340251	1322830	4530.OS06T0101600-01	4530.OS01T0501800-01	0	0	0	0	0.899	0	0	0	0.899
OsJ_35887	OsJ_28130	1355688	1348157	4530.OS12T0420200-01	4530.OS08T0541400-01	0	0	0	0	0.899	0	0	0	0.899
OS03T0279950-01	OsJ_10264	1331342	1331244	4530.OS03T0279950-01	4530.OS03T0267300-01	0	0	0	0	0.899	0	0	0	0.899
OS03T0565200-01	OS01T0929100-02	1332339	1325600	4530.OS03T0565200-01	4530.OS01T0929100-02	0	0	0	0	0.899	0	0	0	0.899
OsJ_13095	OS03T0611200-01	1333876	1332556	4530.OS03T0815400-01	4530.OS03T0611200-01	0	0	0	0	0.899	0	0	0	0.899
B1090H08.5	OS08T0276100-01	1347226	1346879	4530.OS08T0382400-01	4530.OS08T0276100-01	0	0	0	0	0.899	0	0	0	0.899
OsJ_35887	OS08T0553800-03	1355688	1348273	4530.OS12T0420200-01	4530.OS08T0553800-03	0	0	0	0	0.899	0	0	0	0.899
petC	OS07T0513000-01	1344948	1344679	4530.OS07T0556200-01	4530.OS07T0513000-01	0	0	0	0	0.899	0	0	0	0.899
PETE	OS05T0401100-01	1340251	1338885	4530.OS06T0101600-01	4530.OS05T0401100-01	0	0	0	0	0.899	0	0	0	0.899
petC	OsJ_03533	1344948	1324401	4530.OS07T0556200-01	4530.OS01T0761000-01	0	0	0	0	0.899	0	0	0	0.899
OsJ_28289	OS01T0929100-02	1348338	1325600	4530.OS08T0560900-01	4530.OS01T0929100-02	0	0	0	0	0.899	0	0	0	0.899
OsJ_11626	OS02T0815300-01	1332481	1329773	4530.OS03T0595300-01	4530.OS02T0815300-01	0	0	0	0	0.899	0	0	0	0.899
OsJ_23541	OS03T0565200-01	1343908	1332339	4530.OS07T0212200-01	4530.OS03T0565200-01	0	0	0	0	0.899	0	0	0	0.899
OS05T0401100-01	TPT	1338885	1322073	4530.OS05T0401100-01	4530.OS01T0239200-01	0	0	0	0	0.899	0	0	0	0.899
OsJ_28130	OsJ_10264	1348157	1331244	4530.OS08T0541400-01	4530.OS03T0267300-01	0	0	0	0	0.899	0	0	0	0.899
OS08T0200300-02	ADI1	1346579	1345980	4530.OS08T0200300-02	4530.OS08T0104600-02	0	0	0	0	0.898	0	0	0	0.898
OS08T0200300-02	RCABP69	1346579	1344963	4530.OS08T0200300-02	4530.OS07T0558400-01	0	0	0	0	0.898	0	0	0	0.898
OS06T0608700-01	OsJ_08032	1342367	1328909	4530.OS06T0608700-01	4530.OS02T0698000-01	0	0	0	0	0.898	0	0	0	0.898
OsJ_15048	OS03T0343900-01	1335626	1331779	4530.OS04T0459500-02	4530.OS03T0343900-01	0	0	0	0	0.898	0	0	0	0.898
OsJ_24183	OsJ_23541	1344458	1343908	4530.OS07T0469100-01	4530.OS07T0212200-01	0	0	0	0	0.898	0	0	0	0.898
OsJ_33002	OsJ_03455	1352740	1324317	4530.OS11T0153700-01	4530.OS01T0749200-01	0	0	0	0	0.844	0.376	0	0	0.898
OsJ_35887	OS03T0738400-01	1355688	1333294	4530.OS12T0420200-01	4530.OS03T0738400-01	0	0	0	0	0.898	0	0	0	0.898
B1090H08.5	CHLD	1347226	1333851	4530.OS08T0382400-01	4530.OS03T0811100-01	0	0	0	0	0.898	0	0	0	0.898
RBCS-A	OsJ_08394	1355614	1329294	4530.OS12T0291100-01	4530.OS02T0750100-00	0	0	0	0	0.898	0	0	0	0.898
OsJ_28130	OsJ_23541	1348157	1343908	4530.OS08T0541400-01	4530.OS07T0212200-01	0	0	0	0	0.898	0	0	0	0.898
RCA	OS05T0291700-02	1354618	1338363	4530.OS11T0707000-02	4530.OS05T0291700-02	0	0	0	0	0.898	0	0	0	0.898
OS12T0575000-01	OS07T0544800-01	1356279	1344875	4530.OS12T0575000-01	4530.OS07T0544800-01	0	0	0	0	0.898	0	0	0	0.898
OsJ_33497	OsJ_23259	1353218	1343658	4530.OS11T0242400-01	4530.OS07T0171100-02	0	0	0	0	0.897	0	0	0	0.897
OS05T0496200-01	OsJ_10264	1339476	1331244	4530.OS05T0496200-01	4530.OS03T0267300-01	0	0	0	0	0.897	0	0	0	0.897
OS08T0359000-01	LFNR1	1347130	1340298	4530.OS08T0359000-01	4530.OS06T0107700-01	0	0	0	0	0.897	0	0	0	0.897
OsJ_22566	OsJ_08355	1343000	1329252	4530.OS06T0705100-01	4530.OS02T0744000-01	0	0	0	0	0.897	0	0	0	0.897
OS08T0359000-01	OsJ_10264	1347130	1331244	4530.OS08T0359000-01	4530.OS03T0267300-01	0	0	0	0	0.897	0	0	0	0.897
OsJ_19023	OS02T0815300-01	1339436	1329773	4530.OS05T0490900-01	4530.OS02T0815300-01	0	0	0	0	0.897	0	0	0	0.897
OsJ_08394	TROL	1329294	1327127	4530.OS02T0750100-00	4530.OS02T0257300-00	0	0	0	0	0.897	0	0	0	0.897
OsJ_20897	OS03T0778100-01	1341350	1333574	4530.OS06T0264800-01	4530.OS03T0778100-01	0	0	0	0	0.897	0	0	0	0.897
OS08T0359000-01	OsJ_04510	1347130	1325462	4530.OS08T0359000-01	4530.OS01T0912700-01	0	0	0	0	0.897	0	0	0	0.897
OS09T0481200-01	OsJ_09272	1349660	1330213	4530.OS09T0481200-01	4530.OS03T0129300-01	0	0	0	0	0.897	0	0	0	0.897
OsJ_23259	OsJ_04510	1343658	1325462	4530.OS07T0171100-02	4530.OS01T0912700-01	0	0	0	0	0.897	0	0	0	0.897
APX8	TROL	1327973	1327127	4530.OS02T0553200-01	4530.OS02T0257300-00	0	0	0	0	0.897	0	0	0	0.897
OsJ_26144	OsJ_04510	1346370	1325462	4530.OS08T0162600-01	4530.OS01T0912700-01	0	0	0	0	0.897	0	0	0	0.897
OsJ_23259	OS03T0738400-01	1343658	1333294	4530.OS07T0171100-02	4530.OS03T0738400-01	0	0	0	0	0.897	0	0	0	0.897
OS07T0513000-01	OS03T0278900-01	1344679	1331332	4530.OS07T0513000-01	4530.OS03T0278900-01	0	0	0	0	0.897	0	0	0	0.897
OsJ_27134	OS08T0359000-01	1347224	1347130	4530.OS08T0379400-02	4530.OS08T0359000-01	0	0	0	0	0.897	0	0	0	0.897
RBCS-A	OsJ_09272	1355614	1330213	4530.OS12T0291100-01	4530.OS03T0129300-01	0	0	0	0	0.896	0	0	0	0.896
OsJ_23259	OS03T0278900-01	1343658	1331332	4530.OS07T0171100-02	4530.OS03T0278900-01	0	0	0	0	0.896	0	0	0	0.896
OS05T0496200-01	OS03T0778100-01	1339476	1333574	4530.OS05T0496200-01	4530.OS03T0778100-01	0	0	0	0	0.896	0	0	0	0.896
OsJ_10264	OsJ_04510	1331244	1325462	4530.OS03T0267300-01	4530.OS01T0912700-01	0	0	0	0	0.896	0	0	0	0.896
OsJ_26144	OS02T0815300-01	1346370	1329773	4530.OS08T0162600-01	4530.OS02T0815300-01	0	0	0	0	0.896	0	0	0	0.896
OsJ_34676	OsJ_10264	1354245	1331244	4530.OS11T0621400-01	4530.OS03T0267300-01	0	0	0	0	0.896	0	0	0	0.896
OS03T0778100-01	OsJ_05011	1333574	1326015	4530.OS03T0778100-01	4530.OS02T0103800-01	0	0	0	0	0.896	0	0	0	0.896
OS02T0815300-01	OS02T0731600-01	1329773	1329150	4530.OS02T0815300-01	4530.OS02T0731600-01	0	0	0	0	0.896	0	0	0	0.896
OS02T0815300-01	OsJ_08032	1329773	1328909	4530.OS02T0815300-01	4530.OS02T0698000-01	0	0	0	0	0.896	0	0	0	0.896
OsJ_33497	petC	1353218	1344948	4530.OS11T0242400-01	4530.OS07T0556200-01	0	0	0	0	0.896	0	0	0	0.896
OsJ_09272	OS02T0581100-01	1330213	1328153	4530.OS03T0129300-01	4530.OS02T0581100-01	0	0	0	0	0.896	0	0	0	0.896
OsJ_35820	OsJ_09272	1355621	1330213	4530.OS12T0292400-01	4530.OS03T0129300-01	0	0	0	0	0.896	0	0	0	0.896
OsJ_35887	OS03T0278900-01	1355688	1331332	4530.OS12T0420200-01	4530.OS03T0278900-01	0	0	0	0	0.896	0	0	0	0.896
OS08T0119800-01	petC	1346101	1344948	4530.OS08T0119800-01	4530.OS07T0556200-01	0	0	0	0	0.896	0	0	0	0.896
OsJ_28130	OsJ_23259	1348157	1343658	4530.OS08T0541400-01	4530.OS07T0171100-02	0	0	0	0	0.896	0	0	0	0.896
OsJ_33497	OS08T0359000-01	1353218	1347130	4530.OS11T0242400-01	4530.OS08T0359000-01	0	0	0	0	0.895	0	0	0	0.895
OsJ_34676	OsJ_04510	1354245	1325462	4530.OS11T0621400-01	4530.OS01T0912700-01	0	0	0	0	0.895	0	0	0	0.895
OS08T0359000-01	OS03T0278900-01	1347130	1331332	4530.OS08T0359000-01	4530.OS03T0278900-01	0	0	0	0	0.895	0	0	0	0.895
OS09T0481200-01	OS03T0278900-01	1349660	1331332	4530.OS09T0481200-01	4530.OS03T0278900-01	0	0	0	0	0.895	0	0	0	0.895
OS12T0575000-01	OS05T0401100-01	1356279	1338885	4530.OS12T0575000-01	4530.OS05T0401100-01	0	0	0	0	0.895	0	0	0	0.895
B1090H08.5	OsJ_24183	1347226	1344458	4530.OS08T0382400-01	4530.OS07T0469100-01	0	0	0	0	0.895	0	0	0	0.895
OS08T0359000-01	OS07T0513000-01	1347130	1344679	4530.OS08T0359000-01	4530.OS07T0513000-01	0	0	0	0	0.895	0	0	0	0.895
OS08T0276100-01	OsJ_10264	1346879	1331244	4530.OS08T0276100-01	4530.OS03T0267300-01	0	0	0	0	0.895	0	0	0	0.895
OsJ_08394	OsJ_07663	1329294	1328542	4530.OS02T0750100-00	4530.OS02T0638300-01	0	0	0	0	0.895	0	0	0	0.895
OsJ_35820	OS05T0401100-01	1355621	1338885	4530.OS12T0292400-01	4530.OS05T0401100-01	0	0	0	0	0.895	0	0	0	0.895
OsJ_35820	ADI1	1355621	1345980	4530.OS12T0292400-01	4530.OS08T0104600-02	0	0	0	0	0.895	0	0	0	0.895
LFNR1	OsJ_05011	1340298	1326015	4530.OS06T0107700-01	4530.OS02T0103800-01	0	0	0	0.979	0.895	0	0	0	0.895
OsJ_27134	OS03T0278900-01	1347224	1331332	4530.OS08T0379400-02	4530.OS03T0278900-01	0	0	0	0	0.895	0	0	0	0.895
RCA	OsJ_24183	1354618	1344458	4530.OS11T0707000-02	4530.OS07T0469100-01	0	0	0	0	0.895	0	0	0	0.895
OsJ_23541	OS05T0401100-01	1343908	1338885	4530.OS07T0212200-01	4530.OS05T0401100-01	0	0	0	0	0.895	0	0	0	0.895
OS05T0401100-01	OsJ_15048	1338885	1335626	4530.OS05T0401100-01	4530.OS04T0459500-02	0	0	0	0	0.895	0	0	0	0.895
OsJ_10110	OS01T0929100-02	1331091	1325600	4530.OS03T0244000-01	4530.OS01T0929100-02	0	0	0	0	0.895	0	0	0	0.895
OS01T0929100-02	OsJ_01303	1325600	1322311	4530.OS01T0929100-02	4530.OS01T0278900-01	0	0	0	0	0.895	0	0	0	0.895
OS06T0132400-01	OS05T0401100-01	1340475	1338885	4530.OS06T0132400-01	4530.OS05T0401100-01	0	0	0	0	0.895	0	0	0	0.895
OsJ_35887	OsJ_04227	1355688	1325151	4530.OS12T0420200-01	4530.OS01T0869800-01	0	0	0	0	0.895	0	0	0	0.895
PSB28	OsJ_03533	1325681	1324401	4530.OS01T0938100-01	4530.OS01T0761000-01	0	0	0	0	0.895	0	0	0	0.895
OS09T0439500-01	OsJ_23541	1349380	1343908	4530.OS09T0439500-01	4530.OS07T0212200-01	0	0	0	0	0.895	0	0	0	0.895
OsJ_33497	OsJ_04510	1353218	1325462	4530.OS11T0242400-01	4530.OS01T0912700-01	0	0	0	0	0.895	0	0	0	0.895
OsJ_24183	OsJ_23098	1344458	1343518	4530.OS07T0469100-01	4530.OS07T0148900-01	0	0	0	0	0.895	0	0	0	0.895
RBCS-A	OS12T0189400-01	1355614	1355227	4530.OS12T0291100-01	4530.OS12T0189400-01	0	0	0	0	0.894	0	0	0	0.894
OS08T0526300-02	OS03T0738400-01	1348040	1333294	4530.OS08T0526300-02	4530.OS03T0738400-01	0	0	0	0	0.894	0	0	0	0.894
OS05T0401100-01	OS03T0738400-01	1338885	1333294	4530.OS05T0401100-01	4530.OS03T0738400-01	0	0	0	0	0.894	0	0	0	0.894
OsJ_22566	APX8	1343000	1327973	4530.OS06T0705100-01	4530.OS02T0553200-01	0	0	0	0	0.894	0	0	0	0.894
OsJ_35887	OS09T0481200-01	1355688	1349660	4530.OS12T0420200-01	4530.OS09T0481200-01	0	0	0	0	0.894	0	0	0	0.894
OsJ_23541	APX8	1343908	1327973	4530.OS07T0212200-01	4530.OS02T0553200-01	0	0	0	0	0.894	0	0	0	0.894
OsJ_23098	OsJ_01921	1343518	1322830	4530.OS07T0148900-01	4530.OS01T0501800-01	0	0	0	0	0.894	0	0	0	0.894
OsJ_019618	OsJ_11626	1340963	1332481	4530.OS06T0196300-02	4530.OS03T0595300-01	0	0	0	0	0.894	0	0	0	0.894
OS03T0278900-01	OsJ_08032	1331332	1328909	4530.OS03T0278900-01	4530.OS02T0698000-01	0	0	0	0	0.894	0	0	0	0.894
OS07T0513000-01	LFNR1	1344679	1340298	4530.OS07T0513000-01	4530.OS06T0107700-01	0	0	0	0	0.894	0	0	0	0.894
OsJ_21207	OsJ_09720	1341658	1330690	4530.OS06T0332800-01	4530.OS03T0190100-01	0	0	0	0	0.894	0	0	0	0.894
OS09T0439500-01	OsJ_28130	1349380	1348157	4530.OS09T0439500-01	4530.OS08T0541400-01	0	0	0	0	0.894	0	0	0	0.894
OS06T0608700-01	OS03T0278900-01	1342367	1331332	4530.OS06T0608700-01	4530.OS03T0278900-01	0	0	0	0	0.894	0	0	0	0.894
OsJ_24183	OsJ_08394	1344458	1329294	4530.OS07T0469100-01	4530.OS02T0750100-00	0	0	0	0	0.894	0	0	0	0.894
OsJ_13095	CHLI	1333876	1332332	4530.OS03T0815400-01	4530.OS03T0563300-01	0	0	0	0	0.894	0	0	0	0.894
OsJ_08032	OsJ_04227	1328909	1325151	4530.OS02T0698000-01	4530.OS01T0869800-01	0	0	0	0	0.894	0	0	0	0.894
OsJ_07663	OsJ_05011	1328542	1326015	4530.OS02T0638300-01	4530.OS02T0103800-01	0	0	0	0	0.893	0	0	0	0.893
OsJ_12709	TPT	1333498	1322073	4530.OS03T0765900-01	4530.OS01T0239200-01	0	0	0	0	0.893	0	0	0	0.893
OS06T0608700-01	OsJ_07663	1342367	1328542	4530.OS06T0608700-01	4530.OS02T0638300-01	0	0	0	0	0.893	0	0	0	0.893
ADI1	OS07T0544800-01	1345980	1344875	4530.OS08T0104600-02	4530.OS07T0544800-01	0	0	0	0	0.893	0	0	0	0.893
OS05T0401100-01	OS05T0241200-01	1338885	1338229	4530.OS05T0401100-01	4530.OS05T0241200-01	0	0	0	0	0.893	0	0	0	0.893
OsJ_28654	OsJ_16043	1348680	1336639	4530.OS09T0279400-01	4530.OS04T0602100-01	0	0	0	0	0.893	0	0	0	0.893
OsJ_20897	OS03T0343900-01	1341350	1331779	4530.OS06T0264800-01	4530.OS03T0343900-01	0	0	0	0	0.893	0	0	0	0.893
OsJ_19023	OS01T0929100-02	1339436	1325600	4530.OS05T0490900-01	4530.OS01T0929100-02	0	0	0	0	0.893	0	0	0	0.893
OsJ_26144	OS02T0731600-01	1346370	1329150	4530.OS08T0162600-01	4530.OS02T0731600-01	0	0	0	0	0.893	0	0	0	0.893
RBCS-A	OS02T0581100-01	1355614	1328153	4530.OS12T0291100-01	4530.OS02T0581100-01	0	0	0	0	0.893	0	0	0	0.893
OsJ_08394	OsJ_05011	1329294	1326015	4530.OS02T0750100-00	4530.OS02T0103800-01	0	0	0	0	0.893	0	0	0	0.893
OS09T0439500-01	OsJ_08394	1349380	1329294	4530.OS09T0439500-01	4530.OS02T0750100-00	0	0	0	0	0.893	0	0	0	0.893
LTD	OsJ_08394	1344729	1329294	4530.OS07T0520800-01	4530.OS02T0750100-00	0	0	0	0	0.893	0	0	0	0.893
OsJ_10110	OsJ_04992	1331091	1325991	4530.OS03T0244000-01	4530.OS02T0101500-02	0	0	0	0	0.893	0	0	0	0.893
OS03T0738400-01	OsJ_04992	1333294	1325991	4530.OS03T0738400-01	4530.OS02T0101500-02	0	0	0	0	0.892	0	0	0	0.892
OsJ_28325	PSB28	1348381	1325681	4530.OS08T0566600-01	4530.OS01T0938100-01	0	0	0	0	0.892	0	0	0	0.892
OsJ_26144	OsJ_22566	1346370	1343000	4530.OS08T0162600-01	4530.OS06T0705100-01	0	0	0	0	0.892	0	0	0	0.892
OsJ_27134	OS02T0834700-01	1347224	1329958	4530.OS08T0379400-02	4530.OS02T0834700-01	0	0	0	0	0.892	0	0	0	0.892
OsJ_10264	P0575F10.3	1331244	1326165	4530.OS03T0267300-01	4530.OS02T0122500-00	0	0	0	0	0.892	0	0	0	0.892
OsJ_019618	OS03T0738400-01	1340963	1333294	4530.OS06T0196300-02	4530.OS03T0738400-01	0	0	0	0	0.892	0	0	0	0.892
ADI1	OsJ_01921	1345980	1322830	4530.OS08T0104600-02	4530.OS01T0501800-01	0	0	0	0	0.892	0	0	0	0.892
CHLI	OsJ_03455	1332332	1324317	4530.OS03T0563300-01	4530.OS01T0749200-01	0	0	0	0	0.892	0	0	0	0.892
OsJ_34676	OsJ_27134	1354245	1347224	4530.OS11T0621400-01	4530.OS08T0379400-02	0	0	0	0	0.892	0	0	0	0.892
OS06T0132400-01	OS02T0600200-01	1340475	1328283	4530.OS06T0132400-01	4530.OS02T0600200-01	0	0	0	0	0.892	0	0	0	0.892
OS02T0815300-01	OsJ_03533	1329773	1324401	4530.OS02T0815300-01	4530.OS01T0761000-01	0	0	0	0	0.892	0	0	0	0.892
OS03T0278900-01	OsJ_05011	1331332	1326015	4530.OS03T0278900-01	4530.OS02T0103800-01	0	0	0	0	0.892	0	0	0	0.892
OS03T0278900-01	OsJ_07663	1331332	1328542	4530.OS03T0278900-01	4530.OS02T0638300-01	0	0	0	0	0.892	0	0	0	0.892
OsJ_10264	OsJ_05011	1331244	1326015	4530.OS03T0267300-01	4530.OS02T0103800-01	0	0	0	0	0.892	0	0	0	0.892
OS07T0544800-01	OS05T0401100-01	1344875	1338885	4530.OS07T0544800-01	4530.OS05T0401100-01	0	0	0	0	0.892	0	0	0	0.892
OsJ_05011	OsJ_04510	1326015	1325462	4530.OS02T0103800-01	4530.OS01T0912700-01	0	0	0	0	0.892	0	0	0	0.892
OS03T0565200-01	OS03T0279950-01	1332339	1331342	4530.OS03T0565200-01	4530.OS03T0279950-01	0	0	0	0	0.892	0	0	0	0.892
OsJ_23259	OS03T0279950-01	1343658	1331342	4530.OS07T0171100-02	4530.OS03T0279950-01	0	0	0	0	0.891	0	0	0	0.891
OsJ_28130	OS02T0600200-01	1348157	1328283	4530.OS08T0541400-01	4530.OS02T0600200-01	0	0	0	0	0.891	0	0	0	0.891
OsJ_26144	OsJ_11626	1346370	1332481	4530.OS08T0162600-01	4530.OS03T0595300-01	0	0	0	0	0.891	0	0	0	0.891
TIC62	OS05T0401100-01	1350380	1338885	4530.OS10T0100300-01	4530.OS05T0401100-01	0	0	0	0	0.891	0	0	0	0.891
RBCS-A	LFNR1	1355614	1340298	4530.OS12T0291100-01	4530.OS06T0107700-01	0	0	0	0	0.891	0	0	0	0.891
OS05T0291700-02	OS05T0241200-01	1338363	1338229	4530.OS05T0291700-02	4530.OS05T0241200-01	0	0	0	0	0.891	0	0	0	0.891
OS02T0729400-01	OsJ_04992	1329128	1325991	4530.OS02T0729400-01	4530.OS02T0101500-02	0	0	0	0	0.891	0	0	0	0.891
OsJ_019618	OsJ_01303	1340963	1322311	4530.OS06T0196300-02	4530.OS01T0278900-01	0	0	0	0	0.891	0	0	0	0.891
OsJ_28130	OS06T0132400-01	1348157	1340475	4530.OS08T0541400-01	4530.OS06T0132400-01	0	0	0	0	0.891	0	0	0	0.891
OsJ_26144	OS05T0496200-01	1346370	1339476	4530.OS08T0162600-01	4530.OS05T0496200-01	0	0	0	0	0.891	0	0	0	0.891
OsJ_09720	OsJ_04159	1330690	1325088	4530.OS03T0190100-01	4530.OS01T0862200-02	0	0	0	0	0.891	0	0	0	0.891
OS08T0276100-01	OsJ_13468	1346879	1334726	4530.OS08T0276100-01	4530.OS04T0234600-01	0	0	0	0	0.891	0	0	0	0.891
OsJ_28130	OsJ_10110	1348157	1331091	4530.OS08T0541400-01	4530.OS03T0244000-01	0	0	0	0	0.891	0	0	0	0.891
OS07T0513000-01	OS05T0241200-01	1344679	1338229	4530.OS07T0513000-01	4530.OS05T0241200-01	0	0	0	0	0.891	0	0	0	0.891
OS08T0359000-01	OsJ_23259	1347130	1343658	4530.OS08T0359000-01	4530.OS07T0171100-02	0	0	0	0	0.891	0	0	0	0.891
LFNR1	OS01T0929100-02	1340298	1325600	4530.OS06T0107700-01	4530.OS01T0929100-02	0	0	0	0	0.891	0	0	0	0.891
OS03T0278900-01	OsJ_09272	1331332	1330213	4530.OS03T0278900-01	4530.OS03T0129300-01	0	0	0	0	0.891	0	0	0	0.891
OsJ_30096	OsJ_10110	1350022	1331091	4530.OS09T0530000-02	4530.OS03T0244000-01	0	0	0	0	0.891	0	0	0	0.891
OS08T0276100-01	OS01T0511600-01	1346879	1322873	4530.OS08T0276100-01	4530.OS01T0511600-01	0	0	0	0	0.891	0	0	0	0.891
OS09T0481200-01	OsJ_21207	1349660	1341658	4530.OS09T0481200-01	4530.OS06T0332800-01	0	0	0	0	0.891	0	0	0	0.891
ADI1	OS05T0496200-01	1345980	1339476	4530.OS08T0104600-02	4530.OS05T0496200-01	0	0	0	0	0.891	0	0	0	0.891
OsJ_22566	OS05T0291700-02	1343000	1338363	4530.OS06T0705100-01	4530.OS05T0291700-02	0	0	0	0	0.89	0	0	0	0.89
OsJ_20897	OS02T0581100-01	1341350	1328153	4530.OS06T0264800-01	4530.OS02T0581100-01	0	0	0	0	0.89	0	0	0	0.89
OsJ_21207	OS05T0291700-02	1341658	1338363	4530.OS06T0332800-01	4530.OS05T0291700-02	0	0	0	0	0.89	0	0	0	0.89
OS09T0481200-01	OS01T0929100-02	1349660	1325600	4530.OS09T0481200-01	4530.OS01T0929100-02	0	0	0	0	0.89	0	0	0	0.89
OS10T0536500-01	OsJ_21207	1352013	1341658	4530.OS10T0536500-01	4530.OS06T0332800-01	0	0	0	0	0.89	0	0	0	0.89
RBCS	ADI1	1355546	1345980	4530.OS12T0274700-01	4530.OS08T0104600-02	0	0	0	0	0.89	0	0	0	0.89
petC	OsJ_10264	1344948	1331244	4530.OS07T0556200-01	4530.OS03T0267300-01	0	0	0	0	0.89	0	0	0	0.89
OsJ_23259	OS02T0729400-01	1343658	1329128	4530.OS07T0171100-02	4530.OS02T0729400-01	0	0	0	0	0.89	0	0	0	0.89
OsJ_04992	PSBW	1325991	1324500	4530.OS02T0101500-02	4530.OS01T0773700-02	0	0	0	0	0.89	0	0	0	0.89
OS05T0291700-02	OS02T0729400-01	1338363	1329128	4530.OS05T0291700-02	4530.OS02T0729400-01	0	0	0	0	0.89	0	0	0	0.89
GDCSH	OsJ_08394	1351875	1329294	4530.OS10T0516100-01	4530.OS02T0750100-00	0	0	0	0	0.89	0	0	0	0.89
OsJ_22566	OS02T0815300-01	1343000	1329773	4530.OS06T0705100-01	4530.OS02T0815300-01	0	0	0	0	0.89	0	0	0	0.89
OsJ_08394	TPT	1329294	1322073	4530.OS02T0750100-00	4530.OS01T0239200-01	0	0	0	0	0.889	0	0	0	0.889
OsJ_28130	OsJ_24183	1348157	1344458	4530.OS08T0541400-01	4530.OS07T0469100-01	0	0	0	0	0.889	0	0	0	0.889
OsJ_23541	OsJ_08032	1343908	1328909	4530.OS07T0212200-01	4530.OS02T0698000-01	0	0	0	0	0.889	0	0	0	0.889
OsJ_10264	OS01T0511600-01	1331244	1322873	4530.OS03T0267300-01	4530.OS01T0511600-01	0	0	0	0	0.889	0	0	0	0.889
OS05T0496200-01	OS02T0581100-01	1339476	1328153	4530.OS05T0496200-01	4530.OS02T0581100-01	0	0	0	0	0.889	0	0	0	0.889
OsJ_28289	OsJ_01921	1348338	1322830	4530.OS08T0560900-01	4530.OS01T0501800-01	0	0	0	0	0.889	0	0	0	0.889
OS02T0834700-01	OsJ_08394	1329958	1329294	4530.OS02T0834700-01	4530.OS02T0750100-00	0	0	0	0	0.889	0	0	0	0.889
OS05T0496200-01	TROL	1339476	1327127	4530.OS05T0496200-01	4530.OS02T0257300-00	0	0	0	0	0.889	0	0	0	0.889
RBCS-A	OS06T0608700-01	1355614	1342367	4530.OS12T0291100-01	4530.OS06T0608700-01	0	0	0	0	0.889	0	0	0	0.889
OsJ_08032	OsJ_07663	1328909	1328542	4530.OS02T0698000-01	4530.OS02T0638300-01	0	0	0	0	0.889	0	0	0	0.889
OS03T0778100-01	TPT	1333574	1322073	4530.OS03T0778100-01	4530.OS01T0239200-01	0	0	0	0	0.888	0	0	0	0.888
LTD	OsJ_03455	1344729	1324317	4530.OS07T0520800-01	4530.OS01T0749200-01	0	0	0	0	0.888	0	0	0	0.888
RBCS-A	OsJ_20897	1355614	1341350	4530.OS12T0291100-01	4530.OS06T0264800-01	0	0	0	0	0.888	0	0	0	0.888
OS12T0575000-01	OS12T0189400-01	1356279	1355227	4530.OS12T0575000-01	4530.OS12T0189400-01	0	0	0	0	0.888	0	0	0	0.888
OsJ_35887	OS06T0608700-01	1355688	1342367	4530.OS12T0420200-01	4530.OS06T0608700-01	0	0	0	0	0.888	0	0	0	0.888
OsJ_019618	OsJ_05011	1340963	1326015	4530.OS06T0196300-02	4530.OS02T0103800-01	0	0	0	0	0.888	0	0	0	0.888
OsJ_26144	OsJ_08394	1346370	1329294	4530.OS08T0162600-01	4530.OS02T0750100-00	0	0	0	0	0.888	0	0	0	0.888
OsJ_13468	OS02T0600200-01	1334726	1328283	4530.OS04T0234600-01	4530.OS02T0600200-01	0	0	0	0	0.888	0	0	0	0.888
OsJ_22566	OsJ_04159	1343000	1325088	4530.OS06T0705100-01	4530.OS01T0862200-02	0	0	0	0	0.888	0	0	0	0.888
OsJ_27134	OsJ_15048	1347224	1335626	4530.OS08T0379400-02	4530.OS04T0459500-02	0	0	0	0	0.886	0.048	0	0	0.887
OsJ_27134	LFNR1	1347224	1340298	4530.OS08T0379400-02	4530.OS06T0107700-01	0	0	0	0	0.887	0	0	0	0.887
OsJ_23259	OS02T0815300-01	1343658	1329773	4530.OS07T0171100-02	4530.OS02T0815300-01	0	0	0	0	0.887	0	0	0	0.887
OsJ_24183	OsJ_21207	1344458	1341658	4530.OS07T0469100-01	4530.OS06T0332800-01	0	0	0	0	0.887	0	0	0	0.887
RCA	OsJ_04159	1354618	1325088	4530.OS11T0707000-02	4530.OS01T0862200-02	0	0	0	0	0.887	0	0	0	0.887
PETE	OS01T0929100-02	1340251	1325600	4530.OS06T0101600-01	4530.OS01T0929100-02	0	0	0	0	0.887	0	0	0	0.887
OS03T0738400-01	OsJ_10264	1333294	1331244	4530.OS03T0738400-01	4530.OS03T0267300-01	0	0	0	0	0.887	0	0	0	0.887
OsJ_03533	TPT	1324401	1322073	4530.OS01T0761000-01	4530.OS01T0239200-01	0	0	0	0	0.887	0	0	0	0.887
OsJ_23259	OsJ_10110	1343658	1331091	4530.OS07T0171100-02	4530.OS03T0244000-01	0	0	0	0	0.887	0	0	0	0.887
RCA	OS03T0738400-01	1354618	1333294	4530.OS11T0707000-02	4530.OS03T0738400-01	0	0	0	0	0.887	0	0	0	0.887
OsJ_13095	OsJ_10762	1333876	1331740	4530.OS03T0815400-01	4530.OS03T0337600-01	0	0	0	0	0.887	0	0	0	0.887
OsJ_13468	OS01T0511600-01	1334726	1322873	4530.OS04T0234600-01	4530.OS01T0511600-01	0	0	0	0	0.887	0	0	0	0.887
petC	OsJ_04992	1344948	1325991	4530.OS07T0556200-01	4530.OS02T0101500-02	0	0	0	0	0.887	0	0	0	0.887
OsJ_21207	CHLI	1341658	1332332	4530.OS06T0332800-01	4530.OS03T0563300-01	0	0	0	0	0.887	0	0	0	0.887
OsJ_35887	OS08T0359000-01	1355688	1347130	4530.OS12T0420200-01	4530.OS08T0359000-01	0	0	0	0	0.887	0	0	0	0.887
OS05T0241200-01	OsJ_12709	1338229	1333498	4530.OS05T0241200-01	4530.OS03T0765900-01	0	0	0	0	0.886	0	0	0	0.886
OS06T0608700-01	OsJ_08394	1342367	1329294	4530.OS06T0608700-01	4530.OS02T0750100-00	0	0	0	0	0.886	0	0	0	0.886
OS08T0119800-01	OS05T0241200-01	1346101	1338229	4530.OS08T0119800-01	4530.OS05T0241200-01	0	0	0	0	0.886	0	0	0	0.886
OsJ_28293	OS05T0241200-01	1348348	1338229	4530.OS08T0562100-01	4530.OS05T0241200-01	0	0	0	0	0.886	0	0	0	0.886
OS05T0401100-01	PEX11-4	1338885	1336180	4530.OS05T0401100-01	4530.OS04T0534600-01	0	0	0	0	0.886	0	0	0	0.886
B1090H08.5	APX8	1347226	1327973	4530.OS08T0382400-01	4530.OS02T0553200-01	0	0	0	0	0.885	0.05	0	0	0.886
OS08T0553800-03	OsJ_04992	1348273	1325991	4530.OS08T0553800-03	4530.OS02T0101500-02	0	0	0	0	0.886	0	0	0	0.886
OS10T0536500-01	OS02T0600200-01	1352013	1328283	4530.OS10T0536500-01	4530.OS02T0600200-01	0	0	0	0	0.886	0	0	0	0.886
OS09T0439500-01	OS05T0348100-01	1349380	1338591	4530.OS09T0439500-01	4530.OS05T0348100-01	0	0	0	0	0.885	0	0	0	0.885
OsJ_04992	TPT	1325991	1322073	4530.OS02T0101500-02	4530.OS01T0239200-01	0	0	0	0	0.885	0	0	0	0.885
OsJ_22566	OS02T0556800-01	1343000	1328000	4530.OS06T0705100-01	4530.OS02T0556800-01	0	0	0	0	0.885	0	0	0	0.885
OS12T0575000-01	OS08T0119800-01	1356279	1346101	4530.OS12T0575000-01	4530.OS08T0119800-01	0	0	0	0	0.885	0	0	0	0.885
OS08T0359000-01	OsJ_07663	1347130	1328542	4530.OS08T0359000-01	4530.OS02T0638300-01	0	0	0	0	0.885	0	0	0	0.885
HCF136	OsJ_13468	1343194	1334726	4530.OS06T0729650-00	4530.OS04T0234600-01	0	0	0	0	0.87	0.155	0	0	0.885
HCF136	OsJ_10264	1343194	1331244	4530.OS06T0729650-00	4530.OS03T0267300-01	0	0	0	0	0.87	0.155	0	0	0.885
OS08T0119800-01	OsJ_12709	1346101	1333498	4530.OS08T0119800-01	4530.OS03T0765900-01	0	0	0	0	0.885	0	0	0	0.885
OS03T0778100-01	OS02T0815300-01	1333574	1329773	4530.OS03T0778100-01	4530.OS02T0815300-01	0	0	0	0	0.885	0	0	0	0.885
ALDP	OS03T0343900-01	1352844	1331779	4530.OS11T0171300-01	4530.OS03T0343900-01	0	0	0	0	0.885	0	0	0	0.885
OS05T0291700-02	OsJ_08032	1338363	1328909	4530.OS05T0291700-02	4530.OS02T0698000-01	0	0	0	0	0.885	0	0	0	0.885
OS06T0608700-01	OsJ_05011	1342367	1326015	4530.OS06T0608700-01	4530.OS02T0103800-01	0	0	0	0	0.885	0	0	0	0.885
OsJ_33497	OsJ_26144	1353218	1346370	4530.OS11T0242400-01	4530.OS08T0162600-01	0	0	0	0	0.885	0	0	0	0.885
OS09T0567366-01	OsJ_23259	1350313	1343658	4530.OS09T0567366-01	4530.OS07T0171100-02	0	0	0	0	0.885	0	0	0	0.885
OsJ_08032	OsJ_01921	1328909	1322830	4530.OS02T0698000-01	4530.OS01T0501800-01	0	0	0	0	0.884	0	0	0	0.884
OS07T0513000-01	OsJ_22566	1344679	1343000	4530.OS07T0513000-01	4530.OS06T0705100-01	0	0	0	0	0.884	0	0	0	0.884
OsJ_23541	OS03T0738400-01	1343908	1333294	4530.OS07T0212200-01	4530.OS03T0738400-01	0	0	0	0	0.884	0	0	0	0.884
OS08T0526300-02	OsJ_04992	1348040	1325991	4530.OS08T0526300-02	4530.OS02T0101500-02	0	0	0	0	0.884	0	0	0	0.884
OsJ_23541	OsJ_04992	1343908	1325991	4530.OS07T0212200-01	4530.OS02T0101500-02	0	0	0	0	0.884	0	0	0	0.884
OS08T0200300-02	OS08T0119800-01	1346579	1346101	4530.OS08T0200300-02	4530.OS08T0119800-01	0	0	0	0	0.884	0	0	0	0.884
OS12T0189400-01	OS08T0119800-01	1355227	1346101	4530.OS12T0189400-01	4530.OS08T0119800-01	0	0	0	0	0.884	0	0	0	0.884
OsJ_08394	OsJ_01303	1329294	1322311	4530.OS02T0750100-00	4530.OS01T0278900-01	0	0	0	0	0.884	0	0	0	0.884
OS03T0857400-01	OS03T0738400-01	1334193	1333294	4530.OS03T0857400-01	4530.OS03T0738400-01	0	0	0	0	0.884	0	0	0	0.884
OsJ_33497	OsJ_03533	1353218	1324401	4530.OS11T0242400-01	4530.OS01T0761000-01	0	0	0	0	0.884	0	0	0	0.884
ALDP	OS09T0481200-01	1352844	1349660	4530.OS11T0171300-01	4530.OS09T0481200-01	0	0	0	0	0.884	0	0	0	0.884
OsJ_26144	OS03T0278900-01	1346370	1331332	4530.OS08T0162600-01	4530.OS03T0278900-01	0	0	0	0	0.884	0	0	0	0.884
OsJ_28654	OsJ_03533	1348680	1324401	4530.OS09T0279400-01	4530.OS01T0761000-01	0	0	0	0	0.884	0	0	0	0.884
OsJ_13468	OS03T0565200-01	1334726	1332339	4530.OS04T0234600-01	4530.OS03T0565200-01	0	0	0	0	0.884	0	0	0	0.884
OS05T0291700-02	TPT	1338363	1322073	4530.OS05T0291700-02	4530.OS01T0239200-01	0	0	0	0	0.883	0	0	0	0.883
OsJ_13468	OS02T0556800-01	1334726	1328000	4530.OS04T0234600-01	4530.OS02T0556800-01	0	0	0	0	0.883	0	0	0	0.883
OsJ_08032	OS02T0581100-01	1328909	1328153	4530.OS02T0698000-01	4530.OS02T0581100-01	0	0	0	0	0.883	0	0	0	0.883
ALDP	RCABP69	1352844	1344963	4530.OS11T0171300-01	4530.OS07T0558400-01	0	0	0	0	0.883	0	0	0	0.883
CHLD	OsJ_03455	1333851	1324317	4530.OS03T0811100-01	4530.OS01T0749200-01	0	0	0	0	0.883	0	0	0	0.883
RBCS	RCA	1355546	1354618	4530.OS12T0274700-01	4530.OS11T0707000-02	0	0	0	0	0.882	0.049	0	0	0.883
OS03T0738400-01	OS03T0565200-01	1333294	1332339	4530.OS03T0738400-01	4530.OS03T0565200-01	0	0	0	0	0.883	0	0	0	0.883
OsJ_18402	OS02T0600200-01	1338810	1328283	4530.OS05T0388500-01	4530.OS02T0600200-01	0	0	0	0	0.883	0	0	0	0.883
OS02T0731600-01	OS02T0581100-01	1329150	1328153	4530.OS02T0731600-01	4530.OS02T0581100-01	0	0	0	0	0.883	0	0	0	0.883
petC	OS03T0738400-01	1344948	1333294	4530.OS07T0556200-01	4530.OS03T0738400-01	0	0	0	0	0.883	0	0	0	0.883
OsJ_23259	OsJ_15048	1343658	1335626	4530.OS07T0171100-02	4530.OS04T0459500-02	0	0	0	0	0.883	0	0	0	0.883
OsJ_28289	OsJ_08032	1348338	1328909	4530.OS08T0560900-01	4530.OS02T0698000-01	0	0	0	0	0.883	0	0	0	0.883
OS08T0200300-02	OsJ_01921	1346579	1322830	4530.OS08T0200300-02	4530.OS01T0501800-01	0	0	0	0	0.883	0	0	0	0.883
OsJ_28654	OsJ_10110	1348680	1331091	4530.OS09T0279400-01	4530.OS03T0244000-01	0	0	0	0	0.883	0	0	0	0.883
OS09T0439500-01	OS02T0729400-01	1349380	1329128	4530.OS09T0439500-01	4530.OS02T0729400-01	0	0	0	0	0.883	0	0	0	0.883
OsJ_34676	OS08T0114100-01	1354245	1346061	4530.OS11T0621400-01	4530.OS08T0114100-01	0	0	0	0	0.883	0	0	0	0.883
OsJ_26144	OsJ_05011	1346370	1326015	4530.OS08T0162600-01	4530.OS02T0103800-01	0	0	0	0	0.882	0	0	0	0.882
OS08T0119800-01	OsJ_09272	1346101	1330213	4530.OS08T0119800-01	4530.OS03T0129300-01	0	0	0	0	0.882	0	0	0	0.882
OsJ_23259	OsJ_05011	1343658	1326015	4530.OS07T0171100-02	4530.OS02T0103800-01	0	0	0	0	0.882	0	0	0	0.882
OS08T0347500-00	OS03T0844900-01	1347109	1334106	4530.OS08T0347500-00	4530.OS03T0844900-01	0	0	0	0	0.87	0.134	0	0	0.882
PETE	OsJ_15048	1340251	1335626	4530.OS06T0101600-01	4530.OS04T0459500-02	0	0	0	0	0.882	0	0	0	0.882
OS05T0401100-01	OsJ_04227	1338885	1325151	4530.OS05T0401100-01	4530.OS01T0869800-01	0	0	0	0	0.882	0	0	0	0.882
OsJ_35887	OS08T0526300-02	1355688	1348040	4530.OS12T0420200-01	4530.OS08T0526300-02	0	0	0	0	0.882	0	0	0	0.882
OsJ_26144	ADI1	1346370	1345980	4530.OS08T0162600-01	4530.OS08T0104600-02	0	0	0	0	0.882	0	0	0	0.882
OsJ_35820	OsJ_26144	1355621	1346370	4530.OS12T0292400-01	4530.OS08T0162600-01	0	0	0	0	0.882	0	0	0	0.882
OS02T0815300-01	OsJ_04510	1329773	1325462	4530.OS02T0815300-01	4530.OS01T0912700-01	0	0	0	0	0.882	0	0	0	0.882
OsJ_24183	OS03T0738400-01	1344458	1333294	4530.OS07T0469100-01	4530.OS03T0738400-01	0	0	0	0	0.882	0	0	0	0.882
OsJ_019618	P0575F10.3	1340963	1326165	4530.OS06T0196300-02	4530.OS02T0122500-00	0	0	0	0	0.881	0	0	0	0.881
OsJ_15048	OsJ_01921	1335626	1322830	4530.OS04T0459500-02	4530.OS01T0501800-01	0	0	0	0	0.881	0	0	0	0.881
B1090H08.5	OS03T0738400-01	1347226	1333294	4530.OS08T0382400-01	4530.OS03T0738400-01	0	0	0	0	0.881	0	0	0	0.881
OS08T0200300-02	OsJ_08032	1346579	1328909	4530.OS08T0200300-02	4530.OS02T0698000-01	0	0	0	0	0.881	0	0	0	0.881
CHLI	OS03T0331600-01	1332332	1331693	4530.OS03T0563300-01	4530.OS03T0331600-01	0	0	0	0	0.881	0	0	0	0.881
OS02T0729400-01	OsJ_04159	1329128	1325088	4530.OS02T0729400-01	4530.OS01T0862200-02	0	0	0	0	0.881	0	0	0	0.881
OS02T0834700-01	APX8	1329958	1327973	4530.OS02T0834700-01	4530.OS02T0553200-01	0	0	0	0	0.881	0	0	0	0.881
OS07T0513000-01	OS05T0496200-01	1344679	1339476	4530.OS07T0513000-01	4530.OS05T0496200-01	0	0	0	0	0.881	0	0	0	0.881
OsJ_23098	TPT	1343518	1322073	4530.OS07T0148900-01	4530.OS01T0239200-01	0	0	0	0	0.881	0	0	0	0.881
OsJ_21207	OS03T0343900-01	1341658	1331779	4530.OS06T0332800-01	4530.OS03T0343900-01	0	0	0	0	0.881	0	0	0	0.881
OsJ_10264	OS02T0556800-01	1331244	1328000	4530.OS03T0267300-01	4530.OS02T0556800-01	0	0	0	0	0.881	0	0	0	0.881
OS10T0213700-01	OsJ_10264	1350890	1331244	4530.OS10T0213700-01	4530.OS03T0267300-01	0	0	0	0	0.881	0	0	0	0.881
OS05T0241200-01	OsJ_04992	1338229	1325991	4530.OS05T0241200-01	4530.OS02T0101500-02	0	0	0	0	0.881	0	0	0	0.881
OS07T0470700-01	OS03T0565200-01	1344463	1332339	4530.OS07T0470700-01	4530.OS03T0565200-01	0	0	0	0	0.881	0	0	0	0.881
OS07T0513000-01	OsJ_01921	1344679	1322830	4530.OS07T0513000-01	4530.OS01T0501800-01	0	0	0	0	0.881	0	0	0	0.881
OsJ_19023	OsJ_08032	1339436	1328909	4530.OS05T0490900-01	4530.OS02T0698000-01	0	0	0	0	0.881	0	0	0	0.881
OS07T0544800-01	OsJ_20897	1344875	1341350	4530.OS07T0544800-01	4530.OS06T0264800-01	0	0	0	0	0.881	0	0	0	0.881
OS06T0132400-01	OsJ_04992	1340475	1325991	4530.OS06T0132400-01	4530.OS02T0101500-02	0	0	0	0	0.881	0	0	0	0.881
OS09T0439500-01	OS05T0291700-02	1349380	1338363	4530.OS09T0439500-01	4530.OS05T0291700-02	0	0	0	0	0.881	0	0	0	0.881
RBCS-A	OS08T0200300-02	1355614	1346579	4530.OS12T0291100-01	4530.OS08T0200300-02	0	0	0	0	0.881	0	0	0	0.881
OsJ_28130	OsJ_10762	1348157	1331740	4530.OS08T0541400-01	4530.OS03T0337600-01	0	0	0	0	0.881	0	0	0	0.881
OsJ_28293	OS02T0729400-01	1348348	1329128	4530.OS08T0562100-01	4530.OS02T0729400-01	0	0	0	0	0.881	0	0	0	0.881
OS10T0536500-01	OS05T0401100-01	1352013	1338885	4530.OS10T0536500-01	4530.OS05T0401100-01	0	0	0	0	0.881	0	0	0	0.881
OsJ_019618	CHLG	1340963	1338599	4530.OS06T0196300-02	4530.OS05T0349700-02	0	0	0	0	0.881	0	0	0	0.881
OS09T0481200-01	OS05T0241200-01	1349660	1338229	4530.OS09T0481200-01	4530.OS05T0241200-01	0	0	0	0	0.881	0	0	0	0.881
OsJ_15048	PSBW	1335626	1324500	4530.OS04T0459500-02	4530.OS01T0773700-02	0	0	0	0	0.881	0	0	0	0.881
petC	TPT	1344948	1322073	4530.OS07T0556200-01	4530.OS01T0239200-01	0	0	0	0	0.881	0	0	0	0.881
OS02T0729400-01	OS01T0929100-02	1329128	1325600	4530.OS02T0729400-01	4530.OS01T0929100-02	0	0	0	0	0.881	0	0	0	0.881
OS05T0496200-01	OS03T0278900-01	1339476	1331332	4530.OS05T0496200-01	4530.OS03T0278900-01	0	0	0	0	0.881	0	0	0	0.881
OS07T0544800-01	OsJ_21207	1344875	1341658	4530.OS07T0544800-01	4530.OS06T0332800-01	0	0	0	0	0.881	0	0	0	0.881
B1090H08.5	OsJ_03455	1347226	1324317	4530.OS08T0382400-01	4530.OS01T0749200-01	0	0	0	0	0.881	0	0	0	0.881
RCA	OsJ_01921	1354618	1322830	4530.OS11T0707000-02	4530.OS01T0501800-01	0	0	0	0	0.881	0	0	0	0.881
OsJ_23098	OsJ_21207	1343518	1341658	4530.OS07T0148900-01	4530.OS06T0332800-01	0	0	0	0	0.881	0	0	0	0.881
TROL	OsJ_04992	1327127	1325991	4530.OS02T0257300-00	4530.OS02T0101500-02	0	0	0	0	0.88	0	0	0	0.88
OS09T0481200-01	TPT	1349660	1322073	4530.OS09T0481200-01	4530.OS01T0239200-01	0	0	0	0	0.88	0	0	0	0.88
OsJ_23259	OsJ_04992	1343658	1325991	4530.OS07T0171100-02	4530.OS02T0101500-02	0	0	0	0	0.88	0	0	0	0.88
OS09T0567366-01	OS08T0359000-01	1350313	1347130	4530.OS09T0567366-01	4530.OS08T0359000-01	0	0	0	0	0.88	0	0	0	0.88
GDCSH	OS05T0496200-01	1351875	1339476	4530.OS10T0516100-01	4530.OS05T0496200-01	0	0	0	0	0.88	0	0	0	0.88
OS09T0481200-01	OS02T0815300-01	1349660	1329773	4530.OS09T0481200-01	4530.OS02T0815300-01	0	0	0	0	0.88	0	0	0	0.88
RBCS-A	OS09T0481200-01	1355614	1349660	4530.OS12T0291100-01	4530.OS09T0481200-01	0	0	0	0	0.88	0	0	0	0.88
OsJ_26144	OsJ_07663	1346370	1328542	4530.OS08T0162600-01	4530.OS02T0638300-01	0	0	0	0	0.88	0	0	0	0.88
ADI1	OsJ_04227	1345980	1325151	4530.OS08T0104600-02	4530.OS01T0869800-01	0	0	0	0	0.88	0	0	0	0.88
OS07T0513000-01	OsJ_05011	1344679	1326015	4530.OS07T0513000-01	4530.OS02T0103800-01	0	0	0	0	0.88	0	0	0	0.88
OS04T0623800-01	OsJ_10264	1336829	1331244	4530.OS04T0623800-01	4530.OS03T0267300-01	0	0	0	0	0.88	0	0	0	0.88
OsJ_28130	OS08T0276100-01	1348157	1346879	4530.OS08T0541400-01	4530.OS08T0276100-01	0	0	0	0	0.879	0	0	0	0.879
OS08T0119800-01	OS03T0278900-01	1346101	1331332	4530.OS08T0119800-01	4530.OS03T0278900-01	0	0	0	0	0.879	0	0	0	0.879
OsJ_35887	OsJ_01921	1355688	1322830	4530.OS12T0420200-01	4530.OS01T0501800-01	0	0	0	0	0.879	0	0	0	0.879
OS12T0575000-01	OsJ_01921	1356279	1322830	4530.OS12T0575000-01	4530.OS01T0501800-01	0	0	0	0	0.879	0	0	0	0.879
OsJ_35887	P0426G01.8	1355688	1338990	4530.OS12T0420200-01	4530.OS05T0419000-01	0	0	0	0	0.879	0	0	0	0.879
P0575F10.3	OsJ_04992	1326165	1325991	4530.OS02T0122500-00	4530.OS02T0101500-02	0	0	0	0	0.879	0	0	0	0.879
OS02T0834700-01	OsJ_08032	1329958	1328909	4530.OS02T0834700-01	4530.OS02T0698000-01	0	0	0	0	0.879	0	0	0	0.879
OsJ_26144	OS06T0608700-01	1346370	1342367	4530.OS08T0162600-01	4530.OS06T0608700-01	0	0	0	0	0.879	0	0	0	0.879
OsJ_21207	PETE	1341658	1340251	4530.OS06T0332800-01	4530.OS06T0101600-01	0	0	0	0	0.879	0	0	0	0.879
OsJ_35887	OS02T0731600-01	1355688	1329150	4530.OS12T0420200-01	4530.OS02T0731600-01	0	0	0	0	0.879	0	0	0	0.879
OS03T0857400-01	OsJ_04992	1334193	1325991	4530.OS03T0857400-01	4530.OS02T0101500-02	0	0	0	0	0.878	0	0	0	0.878
RCABP69	OsJ_21207	1344963	1341658	4530.OS07T0558400-01	4530.OS06T0332800-01	0	0	0	0	0.878	0	0	0	0.878
OsJ_28130	OsJ_13095	1348157	1333876	4530.OS08T0541400-01	4530.OS03T0815400-01	0	0	0	0	0.878	0	0	0	0.878
OS08T0119800-01	OS02T0731600-01	1346101	1329150	4530.OS08T0119800-01	4530.OS02T0731600-01	0	0	0	0	0.878	0	0	0	0.878
OsJ_23259	P0426G01.8	1343658	1338990	4530.OS07T0171100-02	4530.OS05T0419000-01	0	0	0	0	0.878	0	0	0	0.878
RBCS-A	OS03T0278900-01	1355614	1331332	4530.OS12T0291100-01	4530.OS03T0278900-01	0	0	0	0	0.878	0	0	0	0.878
OsJ_27134	OsJ_07663	1347224	1328542	4530.OS08T0379400-02	4530.OS02T0638300-01	0	0	0	0	0.878	0	0	0	0.878
OsJ_35887	OS03T0857400-01	1355688	1334193	4530.OS12T0420200-01	4530.OS03T0857400-01	0	0	0	0	0.878	0	0	0	0.878
OsJ_23098	OS05T0241200-01	1343518	1338229	4530.OS07T0148900-01	4530.OS05T0241200-01	0	0	0	0	0.878	0	0	0	0.878
OsJ_28130	OS03T0565200-01	1348157	1332339	4530.OS08T0541400-01	4530.OS03T0565200-01	0	0	0	0	0.878	0	0	0	0.878
RCA	OsJ_10264	1354618	1331244	4530.OS11T0707000-02	4530.OS03T0267300-01	0	0	0	0	0.878	0	0	0	0.878
OS10T0536500-01	OsJ_28130	1352013	1348157	4530.OS10T0536500-01	4530.OS08T0541400-01	0	0	0	0	0.878	0	0	0	0.878
OsJ_10264	TPT	1331244	1322073	4530.OS03T0267300-01	4530.OS01T0239200-01	0	0	0	0	0.878	0	0	0	0.878
OsJ_019618	OS01T0929100-02	1340963	1325600	4530.OS06T0196300-02	4530.OS01T0929100-02	0	0	0	0	0.877	0	0	0	0.877
OS12T0189400-01	OsJ_21207	1355227	1341658	4530.OS12T0189400-01	4530.OS06T0332800-01	0	0	0	0	0.877	0	0	0	0.877
OS06T0132400-01	OsJ_13095	1340475	1333876	4530.OS06T0132400-01	4530.OS03T0815400-01	0	0	0	0	0.877	0	0	0	0.877
B1090H08.5	P0426G01.8	1347226	1338990	4530.OS08T0382400-01	4530.OS05T0419000-01	0	0	0	0	0.877	0	0	0	0.877
LFNR1	OS03T0278900-01	1340298	1331332	4530.OS06T0107700-01	4530.OS03T0278900-01	0	0	0	0	0.877	0	0	0	0.877
OsJ_26144	OS08T0119800-01	1346370	1346101	4530.OS08T0162600-01	4530.OS08T0119800-01	0	0	0	0	0.877	0	0	0	0.877
OS09T0439500-01	OsJ_23259	1349380	1343658	4530.OS09T0439500-01	4530.OS07T0171100-02	0	0	0	0	0.877	0	0	0	0.877
OsJ_019618	TROL	1340963	1327127	4530.OS06T0196300-02	4530.OS02T0257300-00	0	0	0	0	0.877	0	0	0	0.877
OsJ_28130	P0575F10.3	1348157	1326165	4530.OS08T0541400-01	4530.OS02T0122500-00	0	0	0	0	0.877	0	0	0	0.877
OsJ_34676	OS07T0513000-01	1354245	1344679	4530.OS11T0621400-01	4530.OS07T0513000-01	0	0	0	0	0.877	0	0	0	0.877
OsJ_28293	OS08T0359000-01	1348348	1347130	4530.OS08T0562100-01	4530.OS08T0359000-01	0	0	0	0	0.877	0	0	0	0.877
OsJ_23541	OsJ_04159	1343908	1325088	4530.OS07T0212200-01	4530.OS01T0862200-02	0	0	0	0	0.877	0	0	0	0.877
OsJ_35887	P0575F10.3	1355688	1326165	4530.OS12T0420200-01	4530.OS02T0122500-00	0	0	0	0	0.877	0	0	0	0.877
GDCSH	OsJ_22566	1351875	1343000	4530.OS10T0516100-01	4530.OS06T0705100-01	0	0	0	0	0.877	0	0	0	0.877
OS09T0439500-01	P0575F10.3	1349380	1326165	4530.OS09T0439500-01	4530.OS02T0122500-00	0	0	0	0	0.877	0	0	0	0.877
OS08T0119800-01	TPT	1346101	1322073	4530.OS08T0119800-01	4530.OS01T0239200-01	0	0	0	0	0.877	0	0	0	0.877
OsJ_26144	OsJ_23541	1346370	1343908	4530.OS08T0162600-01	4530.OS07T0212200-01	0	0	0	0	0.877	0	0	0	0.877
OsJ_27134	OS02T0731600-01	1347224	1329150	4530.OS08T0379400-02	4530.OS02T0731600-01	0	0	0	0	0.877	0	0	0	0.877
OsJ_23259	OS03T0857400-01	1343658	1334193	4530.OS07T0171100-02	4530.OS03T0857400-01	0	0	0	0	0.877	0	0	0	0.877
OsJ_07663	OsJ_04510	1328542	1325462	4530.OS02T0638300-01	4530.OS01T0912700-01	0	0	0	0	0.877	0	0	0	0.877
B1090H08.5	OS04T0623800-01	1347226	1336829	4530.OS08T0382400-01	4530.OS04T0623800-01	0	0	0	0	0.876	0	0	0	0.876
OS08T0119800-01	OsJ_24183	1346101	1344458	4530.OS08T0119800-01	4530.OS07T0469100-01	0	0	0	0	0.876	0	0	0	0.876
OS09T0567366-01	OsJ_26144	1350313	1346370	4530.OS09T0567366-01	4530.OS08T0162600-01	0	0	0	0	0.876	0	0	0	0.876
OS05T0241200-01	OS03T0778100-01	1338229	1333574	4530.OS05T0241200-01	4530.OS03T0778100-01	0	0	0	0	0.876	0	0	0	0.876
OsJ_24183	OsJ_10264	1344458	1331244	4530.OS07T0469100-01	4530.OS03T0267300-01	0	0	0	0	0.876	0	0	0	0.876
OsJ_23098	OS05T0496200-01	1343518	1339476	4530.OS07T0148900-01	4530.OS05T0496200-01	0	0	0	0	0.876	0	0	0	0.876
OsJ_10762	OS03T0331600-01	1331740	1331693	4530.OS03T0337600-01	4530.OS03T0331600-01	0	0	0	0	0.876	0	0	0	0.876
CHLI	OsJ_10762	1332332	1331740	4530.OS03T0563300-01	4530.OS03T0337600-01	0	0	0	0	0.876	0	0	0	0.876
B1090H08.5	OS02T0556800-01	1347226	1328000	4530.OS08T0382400-01	4530.OS02T0556800-01	0	0	0	0	0.876	0	0	0	0.876
OsJ_28130	OS02T0556800-01	1348157	1328000	4530.OS08T0541400-01	4530.OS02T0556800-01	0	0	0	0	0.876	0	0	0	0.876
OS06T0132400-01	OsJ_10110	1340475	1331091	4530.OS06T0132400-01	4530.OS03T0244000-01	0	0	0	0	0.876	0	0	0	0.876
ALDP	OsJ_20897	1352844	1341350	4530.OS11T0171300-01	4530.OS06T0264800-01	0	0	0	0	0.875	0	0	0	0.875
RBCS-A	OsJ_23098	1355614	1343518	4530.OS12T0291100-01	4530.OS07T0148900-01	0	0	0	0	0.875	0	0	0	0.875
OS07T0544800-01	OsJ_24183	1344875	1344458	4530.OS07T0544800-01	4530.OS07T0469100-01	0	0	0	0	0.875	0	0	0	0.875
OsJ_13468	TPT	1334726	1322073	4530.OS04T0234600-01	4530.OS01T0239200-01	0	0	0	0	0.875	0	0	0	0.875
OsJ_35820	OS09T0481200-01	1355621	1349660	4530.OS12T0292400-01	4530.OS09T0481200-01	0	0	0	0	0.875	0	0	0	0.875
RCABP69	OS02T0815300-01	1344963	1329773	4530.OS07T0558400-01	4530.OS02T0815300-01	0	0	0	0	0.874	0	0	0	0.874
OsJ_24183	OS03T0778100-01	1344458	1333574	4530.OS07T0469100-01	4530.OS03T0778100-01	0	0	0	0	0.874	0	0	0	0.874
OsJ_33002	OS03T0611200-01	1352740	1332556	4530.OS11T0153700-01	4530.OS03T0611200-01	0	0	0	0	0.874	0	0	0	0.874
OsJ_35887	ALDP	1355688	1352844	4530.OS12T0420200-01	4530.OS11T0171300-01	0	0	0	0	0.874	0	0	0	0.874
OsJ_35820	RCABP69	1355621	1344963	4530.OS12T0292400-01	4530.OS07T0558400-01	0	0	0	0	0.874	0	0	0	0.874
OsJ_33497	OsJ_23541	1353218	1343908	4530.OS11T0242400-01	4530.OS07T0212200-01	0	0	0	0	0.874	0	0	0	0.874
OS06T0608700-01	OS03T0778100-01	1342367	1333574	4530.OS06T0608700-01	4530.OS03T0778100-01	0	0	0	0	0.873	0	0	0	0.873
OS09T0567366-01	OS05T0496200-01	1350313	1339476	4530.OS09T0567366-01	4530.OS05T0496200-01	0	0	0	0	0.873	0	0	0	0.873
OsJ_33497	OsJ_20798	1353218	1341273	4530.OS11T0242400-01	4530.OS06T0245800-01	0	0	0	0	0.873	0	0	0	0.873
OsJ_35887	OS09T0567366-01	1355688	1350313	4530.OS12T0420200-01	4530.OS09T0567366-01	0	0	0	0	0.873	0	0	0	0.873
OS05T0291700-02	OS02T0731600-01	1338363	1329150	4530.OS05T0291700-02	4530.OS02T0731600-01	0	0	0	0	0.873	0	0	0	0.873
ALDP	OS08T0119800-01	1352844	1346101	4530.OS11T0171300-01	4530.OS08T0119800-01	0	0	0	0	0.873	0	0	0	0.873
OsJ_15048	PSB28	1335626	1325681	4530.OS04T0459500-02	4530.OS01T0938100-01	0	0	0	0	0.873	0	0	0	0.873
OsJ_35887	OsJ_12709	1355688	1333498	4530.OS12T0420200-01	4530.OS03T0765900-01	0	0	0	0	0.873	0	0	0	0.873
OsJ_34676	PSB28	1354245	1325681	4530.OS11T0621400-01	4530.OS01T0938100-01	0	0	0	0	0.873	0	0	0	0.873
OS05T0496200-01	APX8	1339476	1327973	4530.OS05T0496200-01	4530.OS02T0553200-01	0	0	0	0	0.865	0.095	0	0	0.873
OsJ_35887	OsJ_35820	1355688	1355621	4530.OS12T0420200-01	4530.OS12T0292400-01	0	0	0	0	0.872	0	0	0	0.872
RBCS	PSBW	1355546	1324500	4530.OS12T0274700-01	4530.OS01T0773700-02	0	0	0	0	0.872	0	0	0	0.872
OS10T0213700-01	OsJ_26144	1350890	1346370	4530.OS10T0213700-01	4530.OS08T0162600-01	0	0	0	0	0.872	0	0	0	0.872
OS09T0567366-01	OsJ_03533	1350313	1324401	4530.OS09T0567366-01	4530.OS01T0761000-01	0	0	0	0	0.872	0	0	0	0.872
RBCS-A	OS08T0119800-01	1355614	1346101	4530.OS12T0291100-01	4530.OS08T0119800-01	0	0	0	0	0.872	0	0	0	0.872
OsJ_35820	OS02T0731600-01	1355621	1329150	4530.OS12T0292400-01	4530.OS02T0731600-01	0	0	0	0	0.872	0	0	0	0.872
OsJ_24183	OsJ_13468	1344458	1334726	4530.OS07T0469100-01	4530.OS04T0234600-01	0	0	0	0	0.872	0	0	0	0.872
OS09T0567366-01	OsJ_20798	1350313	1341273	4530.OS09T0567366-01	4530.OS06T0245800-01	0	0	0	0	0.872	0	0	0	0.872
OsJ_35887	RBCS	1355688	1355546	4530.OS12T0420200-01	4530.OS12T0274700-01	0	0	0	0	0.872	0	0	0	0.872
RBCS-A	OS02T0731600-01	1355614	1329150	4530.OS12T0291100-01	4530.OS02T0731600-01	0	0	0	0	0.871	0	0	0	0.871
OS06T0132400-01	OsJ_01303	1340475	1322311	4530.OS06T0132400-01	4530.OS01T0278900-01	0	0	0	0	0.871	0	0	0	0.871
RCA	OsJ_10110	1354618	1331091	4530.OS11T0707000-02	4530.OS03T0244000-01	0	0	0	0	0.871	0	0	0	0.871
OsJ_35820	OS03T0778100-01	1355621	1333574	4530.OS12T0292400-01	4530.OS03T0778100-01	0	0	0	0	0.871	0	0	0	0.871
B1090H08.5	OS07T0513000-01	1347226	1344679	4530.OS08T0382400-01	4530.OS07T0513000-01	0	0	0	0	0.871	0	0	0	0.871
OsJ_10264	OsJ_03533	1331244	1324401	4530.OS03T0267300-01	4530.OS01T0761000-01	0	0	0	0	0.871	0	0	0	0.871
OsJ_35820	OsJ_08394	1355621	1329294	4530.OS12T0292400-01	4530.OS02T0750100-00	0	0	0	0	0.871	0	0	0	0.871
OS07T0513000-01	OsJ_20798	1344679	1341273	4530.OS07T0513000-01	4530.OS06T0245800-01	0	0	0	0	0.871	0	0	0	0.871
ADI1	OS03T0278900-01	1345980	1331332	4530.OS08T0104600-02	4530.OS03T0278900-01	0	0	0	0	0.871	0	0	0	0.871
OsJ_019618	OsJ_10110	1340963	1331091	4530.OS06T0196300-02	4530.OS03T0244000-01	0	0	0	0	0.871	0	0	0	0.871
LFNR1	OsJ_08355	1340298	1329252	4530.OS06T0107700-01	4530.OS02T0744000-01	0	0	0	0	0.871	0	0	0	0.871
OsJ_33497	OS08T0553800-03	1353218	1348273	4530.OS11T0242400-01	4530.OS08T0553800-03	0	0	0	0	0.871	0	0	0	0.871
RBCS-A	OsJ_019618	1355614	1340963	4530.OS12T0291100-01	4530.OS06T0196300-02	0	0	0	0	0.871	0	0	0	0.871
OS08T0200300-02	OsJ_20897	1346579	1341350	4530.OS08T0200300-02	4530.OS06T0264800-01	0	0	0	0	0.871	0	0	0	0.871
RCA	OsJ_05011	1354618	1326015	4530.OS11T0707000-02	4530.OS02T0103800-01	0	0	0	0	0.871	0	0	0	0.871
RBCS-A	OsJ_26144	1355614	1346370	4530.OS12T0291100-01	4530.OS08T0162600-01	0	0	0	0	0.871	0	0	0	0.871
OS02T0731600-01	OsJ_01921	1329150	1322830	4530.OS02T0731600-01	4530.OS01T0501800-01	0	0	0	0	0.871	0	0	0	0.871
RBCS-A	ALDP	1355614	1352844	4530.OS12T0291100-01	4530.OS11T0171300-01	0	0	0	0	0.871	0	0	0	0.871
OS08T0347500-00	OsJ_10264	1347109	1331244	4530.OS08T0347500-00	4530.OS03T0267300-01	0	0	0	0	0.87	0	0	0	0.87
OS10T0578800-02	OsJ_04309	1352335	1325259	4530.OS10T0578800-02	4530.OS01T0882500-00	0	0	0	0	0.87	0	0	0	0.87
OsJ_13468	OS03T0279950-01	1334726	1331342	4530.OS04T0234600-01	4530.OS03T0279950-01	0	0	0	0	0.87	0	0	0	0.87
OS03T0565200-01	B1267B06.4	1332339	1328134	4530.OS03T0565200-01	4530.OS02T0578400-01	0	0	0	0	0.87	0	0	0	0.87
OS08T0276100-01	OS03T0565200-01	1346879	1332339	4530.OS08T0276100-01	4530.OS03T0565200-01	0	0	0	0	0.87	0	0	0	0.87
OsJ_33497	HCF136	1353218	1343194	4530.OS11T0242400-01	4530.OS06T0729650-00	0	0	0	0	0.87	0	0	0	0.87
OsJ_35887	OS07T0243150-01	1355688	1344036	4530.OS12T0420200-01	4530.OS07T0243150-01	0	0	0	0	0.87	0	0	0	0.87
OS05T0348100-01	B1267B06.4	1338591	1328134	4530.OS05T0348100-01	4530.OS02T0578400-01	0	0	0	0	0.87	0	0	0	0.87
OS02T0834700-01	OsJ_05011	1329958	1326015	4530.OS02T0834700-01	4530.OS02T0103800-01	0	0	0	0	0.87	0	0	0	0.87
OsJ_33002	CHLD	1352740	1333851	4530.OS11T0153700-01	4530.OS03T0811100-01	0	0	0	0	0.87	0	0	0	0.87
OS05T0348100-01	OsJ_04309	1338591	1325259	4530.OS05T0348100-01	4530.OS01T0882500-00	0	0	0	0	0.87	0	0	0	0.87
B1267B06.4	OS01T0511600-01	1328134	1322873	4530.OS02T0578400-01	4530.OS01T0511600-01	0	0	0	0	0.87	0	0	0	0.87
OS09T0439500-01	OS02T0556800-01	1349380	1328000	4530.OS09T0439500-01	4530.OS02T0556800-01	0	0	0	0	0.87	0	0	0	0.87
OsJ_23541	B1267B06.4	1343908	1328134	4530.OS07T0212200-01	4530.OS02T0578400-01	0	0	0	0	0.87	0	0	0	0.87
OS09T0439500-01	B1267B06.4	1349380	1328134	4530.OS09T0439500-01	4530.OS02T0578400-01	0	0	0	0	0.87	0	0	0	0.87
OS08T0276100-01	OS07T0470700-01	1346879	1344463	4530.OS08T0276100-01	4530.OS07T0470700-01	0	0	0	0	0.87	0	0	0	0.87
OS08T0276100-01	OS02T0316800-01	1346879	1327391	4530.OS08T0276100-01	4530.OS02T0316800-01	0	0	0	0	0.87	0	0	0	0.87
OS07T0243150-01	OsJ_10264	1344036	1331244	4530.OS07T0243150-01	4530.OS03T0267300-01	0	0	0	0	0.87	0	0	0	0.87
OsJ_10762	OsJ_03455	1331740	1324317	4530.OS03T0337600-01	4530.OS01T0749200-01	0	0	0	0	0.87	0	0	0	0.87
OsJ_019618	OsJ_19023	1340963	1339436	4530.OS06T0196300-02	4530.OS05T0490900-01	0	0	0	0	0.87	0	0	0	0.87
OS07T0243150-01	OsJ_10110	1344036	1331091	4530.OS07T0243150-01	4530.OS03T0244000-01	0	0	0	0	0.87	0	0	0	0.87
OS09T0439500-01	OsJ_22566	1349380	1343000	4530.OS09T0439500-01	4530.OS06T0705100-01	0	0	0	0	0.87	0	0	0	0.87
CHLI	OsJ_09720	1332332	1330690	4530.OS03T0563300-01	4530.OS03T0190100-01	0	0	0	0	0.87	0	0	0	0.87
OS08T0119800-01	OS07T0243150-01	1346101	1344036	4530.OS08T0119800-01	4530.OS07T0243150-01	0	0	0	0	0.87	0	0	0	0.87
B1090H08.5	OS08T0347500-00	1347226	1347109	4530.OS08T0382400-01	4530.OS08T0347500-00	0	0	0	0	0.87	0	0	0	0.87
petC	OS05T0241200-01	1344948	1338229	4530.OS07T0556200-01	4530.OS05T0241200-01	0	0	0	0	0.87	0	0	0	0.87
OS09T0439500-01	OsJ_04309	1349380	1325259	4530.OS09T0439500-01	4530.OS01T0882500-00	0	0	0	0	0.87	0	0	0	0.87
OS08T0347500-00	OsJ_13468	1347109	1334726	4530.OS08T0347500-00	4530.OS04T0234600-01	0	0	0	0	0.87	0	0	0	0.87
OS10T0536500-01	OS03T0738400-01	1352013	1333294	4530.OS10T0536500-01	4530.OS03T0738400-01	0	0	0	0	0.87	0	0	0	0.87
OsJ_11626	OsJ_03533	1332481	1324401	4530.OS03T0595300-01	4530.OS01T0761000-01	0	0	0	0	0.87	0	0	0	0.87
OS07T0243150-01	OS02T0556800-01	1344036	1328000	4530.OS07T0243150-01	4530.OS02T0556800-01	0	0	0	0	0.87	0	0	0	0.87
OS08T0347500-00	OS03T0565200-01	1347109	1332339	4530.OS08T0347500-00	4530.OS03T0565200-01	0	0	0	0	0.87	0	0	0	0.87
OS03T0738400-01	OS02T0316800-01	1333294	1327391	4530.OS03T0738400-01	4530.OS02T0316800-01	0	0	0	0	0.87	0	0	0	0.87
OS07T0243150-01	PSBW	1344036	1324500	4530.OS07T0243150-01	4530.OS01T0773700-02	0	0	0	0	0.87	0	0	0	0.87
OS02T0556800-01	P0575F10.3	1328000	1326165	4530.OS02T0556800-01	4530.OS02T0122500-00	0	0	0	0	0.87	0	0	0	0.87
P0426G01.8	OsJ_13468	1338990	1334726	4530.OS05T0419000-01	4530.OS04T0234600-01	0	0	0	0	0.87	0	0	0	0.87
OS09T0439500-01	OS03T0279950-01	1349380	1331342	4530.OS09T0439500-01	4530.OS03T0279950-01	0	0	0	0	0.87	0	0	0	0.87
OS04T0596900-00	OsJ_04992	1336597	1325991	4530.OS04T0596900-00	4530.OS02T0101500-02	0	0	0	0	0.87	0	0	0	0.87
B1267B06.4	OS01T0929100-02	1328134	1325600	4530.OS02T0578400-01	4530.OS01T0929100-02	0	0	0	0	0.87	0	0	0	0.87
OS07T0243150-01	OsJ_12709	1344036	1333498	4530.OS07T0243150-01	4530.OS03T0765900-01	0	0	0	0	0.87	0	0	0	0.87
OS07T0243150-01	OsJ_08394	1344036	1329294	4530.OS07T0243150-01	4530.OS02T0750100-00	0	0	0	0	0.87	0	0	0	0.87
OS05T0291700-02	OsJ_09720	1338363	1330690	4530.OS05T0291700-02	4530.OS03T0190100-01	0	0	0	0	0.87	0	0	0	0.87
OS07T0243150-01	OsJ_04992	1344036	1325991	4530.OS07T0243150-01	4530.OS02T0101500-02	0	0	0	0	0.87	0	0	0	0.87
OS07T0243150-01	OS05T0401100-01	1344036	1338885	4530.OS07T0243150-01	4530.OS05T0401100-01	0	0	0	0	0.87	0	0	0	0.87
OsJ_21207	OS02T0729400-01	1341658	1329128	4530.OS06T0332800-01	4530.OS02T0729400-01	0	0	0	0	0.87	0	0	0	0.87
OsJ_13468	OS02T0316800-01	1334726	1327391	4530.OS04T0234600-01	4530.OS02T0316800-01	0	0	0	0	0.87	0	0	0	0.87
OS08T0276100-01	P0575F10.3	1346879	1326165	4530.OS08T0276100-01	4530.OS02T0122500-00	0	0	0	0	0.87	0	0	0	0.87
OS07T0243150-01	OsJ_23098	1344036	1343518	4530.OS07T0243150-01	4530.OS07T0148900-01	0	0	0	0	0.87	0	0	0	0.87
OS08T0347500-00	OS02T0600200-01	1347109	1328283	4530.OS08T0347500-00	4530.OS02T0600200-01	0	0	0	0	0.87	0	0	0	0.87
OS03T0158300-01	B1267B06.4	1330436	1328134	4530.OS03T0158300-01	4530.OS02T0578400-01	0	0	0	0	0.87	0	0	0	0.87
OS09T0439500-01	OS03T0565200-01	1349380	1332339	4530.OS09T0439500-01	4530.OS03T0565200-01	0	0	0	0	0.87	0	0	0	0.87
OS03T0279950-01	B1267B06.4	1331342	1328134	4530.OS03T0279950-01	4530.OS02T0578400-01	0	0	0	0	0.87	0	0	0	0.87
petC	OS07T0243150-01	1344948	1344036	4530.OS07T0556200-01	4530.OS07T0243150-01	0	0	0	0	0.87	0	0	0	0.87
OsJ_22566	P0575F10.3	1343000	1326165	4530.OS06T0705100-01	4530.OS02T0122500-00	0	0	0	0	0.87	0	0	0	0.87
OsJ_10264	B1267B06.4	1331244	1328134	4530.OS03T0267300-01	4530.OS02T0578400-01	0	0	0	0	0.87	0	0	0	0.87
CHLG	OsJ_13468	1338599	1334726	4530.OS05T0349700-02	4530.OS04T0234600-01	0	0	0	0	0.87	0	0	0	0.87
OS08T0347500-00	OsJ_019618	1347109	1340963	4530.OS08T0347500-00	4530.OS06T0196300-02	0	0	0	0	0.87	0	0	0	0.87
OS08T0276100-01	OS03T0738400-01	1346879	1333294	4530.OS08T0276100-01	4530.OS03T0738400-01	0	0	0	0	0.87	0	0	0	0.87
OS07T0243150-01	OsJ_13468	1344036	1334726	4530.OS07T0243150-01	4530.OS04T0234600-01	0	0	0	0	0.87	0	0	0	0.87
OsJ_28130	OS07T0470700-01	1348157	1344463	4530.OS08T0541400-01	4530.OS07T0470700-01	0	0	0	0	0.87	0	0	0	0.87
OS10T0578800-02	B1267B06.4	1352335	1328134	4530.OS10T0578800-02	4530.OS02T0578400-01	0	0	0	0	0.87	0	0	0	0.87
OS07T0243150-01	OsJ_019618	1344036	1340963	4530.OS07T0243150-01	4530.OS06T0196300-02	0	0	0	0	0.87	0	0	0	0.87
B1090H08.5	B1267B06.4	1347226	1328134	4530.OS08T0382400-01	4530.OS02T0578400-01	0	0	0	0	0.87	0	0	0	0.87
OS08T0347500-00	OS08T0276100-01	1347109	1346879	4530.OS08T0347500-00	4530.OS08T0276100-01	0	0	0	0	0.87	0	0	0	0.87
P0426G01.8	CHLG	1338990	1338599	4530.OS05T0419000-01	4530.OS05T0349700-02	0	0	0	0	0.87	0	0	0	0.87
OS08T0347500-00	OS03T0279950-01	1347109	1331342	4530.OS08T0347500-00	4530.OS03T0279950-01	0	0	0	0.795	0.87	0	0	0	0.87
OS08T0276100-01	OsJ_23259	1346879	1343658	4530.OS08T0276100-01	4530.OS07T0171100-02	0	0	0	0	0.87	0	0	0	0.87
OS12T0575000-01	OsJ_12709	1356279	1333498	4530.OS12T0575000-01	4530.OS03T0765900-01	0	0	0	0	0.87	0	0	0	0.87
OS08T0347500-00	B1267B06.4	1347109	1328134	4530.OS08T0347500-00	4530.OS02T0578400-01	0	0	0	0	0.87	0	0	0	0.87
OsJ_35887	B1267B06.4	1355688	1328134	4530.OS12T0420200-01	4530.OS02T0578400-01	0	0	0	0	0.87	0	0	0	0.87
OS08T0276100-01	OsJ_04309	1346879	1325259	4530.OS08T0276100-01	4530.OS01T0882500-00	0	0	0	0	0.87	0	0	0	0.87
OsJ_04309	OS01T0511600-01	1325259	1322873	4530.OS01T0882500-00	4530.OS01T0511600-01	0	0	0	0	0.87	0	0	0	0.87
OS08T0347500-00	OsJ_21207	1347109	1341658	4530.OS08T0347500-00	4530.OS06T0332800-01	0	0	0	0	0.87	0	0	0	0.87
OS07T0243150-01	OS03T0343900-01	1344036	1331779	4530.OS07T0243150-01	4530.OS03T0343900-01	0	0	0	0	0.87	0	0	0	0.87
OS08T0347500-00	OsJ_22566	1347109	1343000	4530.OS08T0347500-00	4530.OS06T0705100-01	0	0	0	0	0.87	0	0	0	0.87
B1267B06.4	OS02T0316800-01	1328134	1327391	4530.OS02T0578400-01	4530.OS02T0316800-01	0	0	0	0	0.87	0	0	0	0.87
OsJ_28130	OS08T0347500-00	1348157	1347109	4530.OS08T0541400-01	4530.OS08T0347500-00	0	0	0	0	0.87	0	0	0	0.87
P0426G01.8	OsJ_10110	1338990	1331091	4530.OS05T0419000-01	4530.OS03T0244000-01	0	0	0	0	0.87	0	0	0	0.87
B1267B06.4	OS02T0556800-01	1328134	1328000	4530.OS02T0578400-01	4530.OS02T0556800-01	0	0	0	0	0.87	0	0	0	0.87
OsJ_13468	P0575F10.3	1334726	1326165	4530.OS04T0234600-01	4530.OS02T0122500-00	0	0	0	0	0.87	0	0	0	0.87
B1267B06.4	OsJ_04309	1328134	1325259	4530.OS02T0578400-01	4530.OS01T0882500-00	0	0	0	0	0.87	0	0	0	0.87
OsJ_33497	OS08T0347500-00	1353218	1347109	4530.OS11T0242400-01	4530.OS08T0347500-00	0	0	0	0	0.87	0	0	0	0.87
RCA	TPT	1354618	1322073	4530.OS11T0707000-02	4530.OS01T0239200-01	0	0	0	0	0.87	0	0	0	0.87
OS08T0276100-01	OS02T0556800-01	1346879	1328000	4530.OS08T0276100-01	4530.OS02T0556800-01	0	0	0	0	0.87	0	0	0	0.87
OS10T0204400-01	MS	1350866	1335832	4530.OS10T0204400-01	4530.OS04T0486950-01	0	0	0	0	0.87	0	0	0	0.87
RBCS-A	OsJ_01921	1355614	1322830	4530.OS12T0291100-01	4530.OS01T0501800-01	0	0	0	0	0.87	0	0	0	0.87
OS07T0243150-01	P0575F10.3	1344036	1326165	4530.OS07T0243150-01	4530.OS02T0122500-00	0	0	0	0	0.87	0	0	0	0.87
OsJ_09272	OsJ_04227	1330213	1325151	4530.OS03T0129300-01	4530.OS01T0869800-01	0	0	0	0	0.87	0	0	0	0.87
OsJ_28130	OsJ_03455	1348157	1324317	4530.OS08T0541400-01	4530.OS01T0749200-01	0	0	0	0	0.87	0.048	0	0	0.87
OsJ_35887	OsJ_20798	1355688	1341273	4530.OS12T0420200-01	4530.OS06T0245800-01	0	0	0	0	0.87	0	0	0	0.87
OsJ_35887	OS08T0347500-00	1355688	1347109	4530.OS12T0420200-01	4530.OS08T0347500-00	0	0	0	0	0.87	0	0	0	0.87
OS03T0279950-01	OsJ_04309	1331342	1325259	4530.OS03T0279950-01	4530.OS01T0882500-00	0	0	0	0	0.87	0	0	0	0.87
OS03T0565200-01	OS02T0316800-01	1332339	1327391	4530.OS03T0565200-01	4530.OS02T0316800-01	0	0	0	0	0.87	0	0	0	0.87
HCF136	OS02T0600200-01	1343194	1328283	4530.OS06T0729650-00	4530.OS02T0600200-01	0	0	0	0	0.87	0	0	0	0.87
OS08T0347500-00	OsJ_10110	1347109	1331091	4530.OS08T0347500-00	4530.OS03T0244000-01	0	0	0	0	0.87	0	0	0	0.87
OS11T0153600-01	OsJ_21207	1352739	1341658	4530.OS11T0153600-01	4530.OS06T0332800-01	0	0	0	0	0.87	0	0	0	0.87
OS08T0276100-01	B1267B06.4	1346879	1328134	4530.OS08T0276100-01	4530.OS02T0578400-01	0	0	0	0	0.87	0	0	0	0.87
RCA	OS05T0241200-01	1354618	1338229	4530.OS11T0707000-02	4530.OS05T0241200-01	0	0	0	0	0.87	0	0	0	0.87
OsJ_35887	HCF136	1355688	1343194	4530.OS12T0420200-01	4530.OS06T0729650-00	0	0	0	0	0.87	0	0	0	0.87
B1090H08.5	OS02T0834700-01	1347226	1329958	4530.OS08T0382400-01	4530.OS02T0834700-01	0	0	0	0	0.87	0	0	0	0.87
ADI1	OS07T0243150-01	1345980	1344036	4530.OS08T0104600-02	4530.OS07T0243150-01	0	0	0	0	0.87	0	0	0	0.87
OS09T0439500-01	OS08T0347500-00	1349380	1347109	4530.OS09T0439500-01	4530.OS08T0347500-00	0	0	0	0	0.87	0	0	0	0.87
OsJ_33497	OS07T0243150-01	1353218	1344036	4530.OS11T0242400-01	4530.OS07T0243150-01	0	0	0	0	0.87	0	0	0	0.87
petC	P0575F10.3	1344948	1326165	4530.OS07T0556200-01	4530.OS02T0122500-00	0	0	0	0	0.87	0	0	0	0.87
OS07T0243150-01	B1267B06.4	1344036	1328134	4530.OS07T0243150-01	4530.OS02T0578400-01	0	0	0	0	0.87	0	0	0	0.87
MS	OS03T0255500-01	1335832	1331166	4530.OS04T0486950-01	4530.OS03T0255500-01	0	0	0	0	0.87	0	0	0	0.87
OsJ_28130	B1267B06.4	1348157	1328134	4530.OS08T0541400-01	4530.OS02T0578400-01	0	0	0	0	0.87	0	0	0	0.87
OsJ_26144	OS07T0243150-01	1346370	1344036	4530.OS08T0162600-01	4530.OS07T0243150-01	0	0	0	0	0.87	0	0	0	0.87
OS10T0578800-02	OsJ_13468	1352335	1334726	4530.OS10T0578800-02	4530.OS04T0234600-01	0	0	0	0	0.87	0	0	0	0.87
OS08T0200300-02	OsJ_15048	1346579	1335626	4530.OS08T0200300-02	4530.OS04T0459500-02	0	0	0	0	0.869	0	0	0	0.869
OsJ_35887	OS02T0815300-01	1355688	1329773	4530.OS12T0420200-01	4530.OS02T0815300-01	0	0	0	0	0.869	0	0	0	0.869
PETE	OsJ_08032	1340251	1328909	4530.OS06T0101600-01	4530.OS02T0698000-01	0	0	0	0	0.869	0	0	0	0.869
ADI1	OS02T0815300-01	1345980	1329773	4530.OS08T0104600-02	4530.OS02T0815300-01	0	0	0	0	0.869	0	0	0	0.869
OsJ_21207	OS05T0241200-01	1341658	1338229	4530.OS06T0332800-01	4530.OS05T0241200-01	0	0	0	0	0.869	0	0	0	0.869
OS03T0844900-01	OsJ_04992	1334106	1325991	4530.OS03T0844900-01	4530.OS02T0101500-02	0	0	0	0	0.869	0	0	0	0.869
LFNR1	OsJ_19023	1340298	1339436	4530.OS06T0107700-01	4530.OS05T0490900-01	0	0	0	0	0.869	0	0	0	0.869
OsJ_05011	OsJ_04227	1326015	1325151	4530.OS02T0103800-01	4530.OS01T0869800-01	0	0	0	0	0.869	0	0	0	0.869
OsJ_27134	OS02T0815300-01	1347224	1329773	4530.OS08T0379400-02	4530.OS02T0815300-01	0	0	0	0	0.869	0	0	0	0.869
OS08T0119800-01	OsJ_05011	1346101	1326015	4530.OS08T0119800-01	4530.OS02T0103800-01	0	0	0	0	0.869	0	0	0	0.869
OsJ_20897	TROL	1341350	1327127	4530.OS06T0264800-01	4530.OS02T0257300-00	0	0	0	0	0.869	0	0	0	0.869
OS08T0119800-01	OsJ_20897	1346101	1341350	4530.OS08T0119800-01	4530.OS06T0264800-01	0	0	0	0	0.869	0	0	0	0.869
RCABP69	OsJ_24183	1344963	1344458	4530.OS07T0558400-01	4530.OS07T0469100-01	0	0	0	0	0.869	0	0	0	0.869
OsJ_10110	TROL	1331091	1327127	4530.OS03T0244000-01	4530.OS02T0257300-00	0	0	0	0	0.869	0	0	0	0.869
OS07T0513000-01	OsJ_04510	1344679	1325462	4530.OS07T0513000-01	4530.OS01T0912700-01	0	0	0	0	0.869	0	0	0	0.869
OsJ_18402	OS03T0844900-01	1338810	1334106	4530.OS05T0388500-01	4530.OS03T0844900-01	0	0	0	0	0.809	0.341	0	0	0.868
OsJ_10264	APX8	1331244	1327973	4530.OS03T0267300-01	4530.OS02T0553200-01	0	0	0	0	0.868	0	0	0	0.868
OsJ_23541	OS01T0511600-01	1343908	1322873	4530.OS07T0212200-01	4530.OS01T0511600-01	0	0	0	0	0.868	0	0	0	0.868
OS03T0278900-01	OS02T0815300-01	1331332	1329773	4530.OS03T0278900-01	4530.OS02T0815300-01	0	0	0	0	0.868	0	0	0	0.868
OsJ_35887	OsJ_04510	1355688	1325462	4530.OS12T0420200-01	4530.OS01T0912700-01	0	0	0	0	0.868	0	0	0	0.868
OsJ_20897	OsJ_04227	1341350	1325151	4530.OS06T0264800-01	4530.OS01T0869800-01	0	0	0	0	0.868	0	0	0	0.868
OsJ_20897	OS05T0401100-01	1341350	1338885	4530.OS06T0264800-01	4530.OS05T0401100-01	0	0	0	0	0.868	0	0	0	0.868
OsJ_16043	OsJ_10264	1336639	1331244	4530.OS04T0602100-01	4530.OS03T0267300-01	0	0	0	0	0.868	0	0	0	0.868
OS04T0623800-01	OsJ_13468	1336829	1334726	4530.OS04T0623800-01	4530.OS04T0234600-01	0	0	0	0	0.868	0	0	0	0.868
LFNR1	OS05T0496200-01	1340298	1339476	4530.OS06T0107700-01	4530.OS05T0496200-01	0	0	0	0	0.868	0	0	0	0.868
OS05T0496200-01	OS02T0815300-01	1339476	1329773	4530.OS05T0496200-01	4530.OS02T0815300-01	0	0	0	0	0.868	0	0	0	0.868
OS07T0513000-01	OS02T0815300-01	1344679	1329773	4530.OS07T0513000-01	4530.OS02T0815300-01	0	0	0	0	0.868	0	0	0	0.868
OS03T0278900-01	OsJ_04510	1331332	1325462	4530.OS03T0278900-01	4530.OS01T0912700-01	0	0	0	0	0.868	0	0	0	0.868
OsJ_019618	OS03T0331600-01	1340963	1331693	4530.OS06T0196300-02	4530.OS03T0331600-01	0	0	0	0	0.868	0	0	0	0.868
OsJ_35887	OS02T0581100-01	1355688	1328153	4530.OS12T0420200-01	4530.OS02T0581100-01	0	0	0	0	0.868	0	0	0	0.868
OS03T0278900-01	OsJ_04227	1331332	1325151	4530.OS03T0278900-01	4530.OS01T0869800-01	0	0	0	0	0.868	0	0	0	0.868
GDCSH	OS05T0401100-01	1351875	1338885	4530.OS10T0516100-01	4530.OS05T0401100-01	0	0	0	0	0.868	0	0	0	0.868
RCA	OsJ_09272	1354618	1330213	4530.OS11T0707000-02	4530.OS03T0129300-01	0	0	0	0	0.867	0	0	0	0.867
OS03T0778100-01	OS03T0278900-01	1333574	1331332	4530.OS03T0778100-01	4530.OS03T0278900-01	0	0	0	0	0.867	0	0	0	0.867
OsJ_24183	APX8	1344458	1327973	4530.OS07T0469100-01	4530.OS02T0553200-01	0	0	0	0	0.867	0	0	0	0.867
OsJ_23259	LFNR1	1343658	1340298	4530.OS07T0171100-02	4530.OS06T0107700-01	0	0	0	0	0.867	0	0	0	0.867
OsJ_09272	OsJ_01921	1330213	1322830	4530.OS03T0129300-01	4530.OS01T0501800-01	0	0	0	0	0.867	0	0	0	0.867
OsJ_23259	OsJ_07663	1343658	1328542	4530.OS07T0171100-02	4530.OS02T0638300-01	0	0	0	0	0.867	0	0	0	0.867
OsJ_28293	OsJ_26144	1348348	1346370	4530.OS08T0562100-01	4530.OS08T0162600-01	0	0	0	0	0.867	0	0	0	0.867
OsJ_22566	OS06T0132400-01	1343000	1340475	4530.OS06T0705100-01	4530.OS06T0132400-01	0	0	0	0	0.867	0	0	0	0.867
OsJ_20798	OsJ_10264	1341273	1331244	4530.OS06T0245800-01	4530.OS03T0267300-01	0	0	0	0	0.867	0	0	0	0.867
RBCS-A	RCA	1355614	1354618	4530.OS12T0291100-01	4530.OS11T0707000-02	0	0	0	0	0.866	0.049	0	0	0.867
B1090H08.5	OS02T0731600-01	1347226	1329150	4530.OS08T0382400-01	4530.OS02T0731600-01	0	0	0	0	0.867	0	0	0	0.867
OsJ_30096	OS05T0401100-01	1350022	1338885	4530.OS09T0530000-02	4530.OS05T0401100-01	0	0	0	0	0.867	0	0	0	0.867
ALDP	OsJ_01921	1352844	1322830	4530.OS11T0171300-01	4530.OS01T0501800-01	0	0	0	0	0.867	0	0	0	0.867
OsJ_23259	OsJ_07345	1343658	1328229	4530.OS07T0171100-02	4530.OS02T0593500-01	0	0	0	0	0.867	0	0	0	0.867
OsJ_21207	OsJ_15286	1341658	1335861	4530.OS06T0332800-01	4530.OS04T0490800-01	0	0	0	0	0.867	0	0	0	0.867
OS05T0496200-01	OsJ_04227	1339476	1325151	4530.OS05T0496200-01	4530.OS01T0869800-01	0	0	0	0	0.866	0	0	0	0.866
TROL	OsJ_03533	1327127	1324401	4530.OS02T0257300-00	4530.OS01T0761000-01	0	0	0	0	0.866	0	0	0	0.866
OS09T0567366-01	OS03T0278900-01	1350313	1331332	4530.OS09T0567366-01	4530.OS03T0278900-01	0	0	0	0	0.866	0	0	0	0.866
OS12T0189400-01	OsJ_01921	1355227	1322830	4530.OS12T0189400-01	4530.OS01T0501800-01	0	0	0	0	0.866	0	0	0	0.866
OS05T0401100-01	OsJ_04510	1338885	1325462	4530.OS05T0401100-01	4530.OS01T0912700-01	0	0	0	0	0.866	0	0	0	0.866
OsJ_11626	OS03T0278900-01	1332481	1331332	4530.OS03T0595300-01	4530.OS03T0278900-01	0	0	0	0	0.866	0	0	0	0.866
LFNR1	OsJ_09272	1340298	1330213	4530.OS06T0107700-01	4530.OS03T0129300-01	0	0	0	0	0.813	0.312	0	0	0.866
LFNR1	OsJ_08394	1340298	1329294	4530.OS06T0107700-01	4530.OS02T0750100-00	0	0	0	0	0.866	0	0	0	0.866
OS05T0291700-02	OsJ_10110	1338363	1331091	4530.OS05T0291700-02	4530.OS03T0244000-01	0	0	0	0	0.866	0	0	0	0.866
OsJ_24183	OS02T0556800-01	1344458	1328000	4530.OS07T0469100-01	4530.OS02T0556800-01	0	0	0	0	0.866	0	0	0	0.866
GDCSH	LFNR1	1351875	1340298	4530.OS10T0516100-01	4530.OS06T0107700-01	0	0	0	0	0.866	0	0	0	0.866
OS03T0343900-01	TPT	1331779	1322073	4530.OS03T0343900-01	4530.OS01T0239200-01	0	0	0	0	0.866	0	0	0	0.866
OS07T0243150-01	OsJ_23259	1344036	1343658	4530.OS07T0243150-01	4530.OS07T0171100-02	0	0	0	0	0.865	0	0	0	0.865
RBCS-A	OsJ_05011	1355614	1326015	4530.OS12T0291100-01	4530.OS02T0103800-01	0	0	0	0	0.865	0	0	0	0.865
OsJ_33497	OS07T0513000-01	1353218	1344679	4530.OS11T0242400-01	4530.OS07T0513000-01	0	0	0	0	0.865	0	0	0	0.865
OS09T0439500-01	OS02T0316800-01	1349380	1327391	4530.OS09T0439500-01	4530.OS02T0316800-01	0	0	0	0	0.865	0	0	0	0.865
OsJ_20897	OsJ_01921	1341350	1322830	4530.OS06T0264800-01	4530.OS01T0501800-01	0	0	0	0	0.865	0	0	0	0.865
OsJ_26144	OsJ_20897	1346370	1341350	4530.OS08T0162600-01	4530.OS06T0264800-01	0	0	0	0	0.865	0	0	0	0.865
OS05T0401100-01	OS03T0278900-01	1338885	1331332	4530.OS05T0401100-01	4530.OS03T0278900-01	0	0	0	0	0.865	0	0	0	0.865
OS06T0146300-01	OsJ_08394	1340589	1329294	4530.OS06T0146300-01	4530.OS02T0750100-00	0	0	0	0	0.865	0	0	0	0.865
OS09T0567366-01	OS06T0146300-01	1350313	1340589	4530.OS09T0567366-01	4530.OS06T0146300-01	0	0	0	0	0.865	0	0	0	0.865
OsJ_27134	OsJ_23541	1347224	1343908	4530.OS08T0379400-02	4530.OS07T0212200-01	0	0	0	0	0.865	0	0	0	0.865
OS08T0359000-01	OsJ_03533	1347130	1324401	4530.OS08T0359000-01	4530.OS01T0761000-01	0	0	0	0	0.865	0	0	0	0.865
OS03T0278900-01	OsJ_01921	1331332	1322830	4530.OS03T0278900-01	4530.OS01T0501800-01	0	0	0	0	0.865	0	0	0	0.865
OS12T0575000-01	OS02T0815300-01	1356279	1329773	4530.OS12T0575000-01	4530.OS02T0815300-01	0	0	0	0	0.865	0	0	0	0.865
RCA	OS10T0536500-01	1354618	1352013	4530.OS11T0707000-02	4530.OS10T0536500-01	0	0	0	0	0.865	0	0	0	0.865
petC	OsJ_10110	1344948	1331091	4530.OS07T0556200-01	4530.OS03T0244000-01	0	0	0	0	0.865	0	0	0	0.865
OS02T0815300-01	OsJ_08394	1329773	1329294	4530.OS02T0815300-01	4530.OS02T0750100-00	0	0	0	0	0.865	0	0	0	0.865
OS06T0146300-01	OS03T0278900-01	1340589	1331332	4530.OS06T0146300-01	4530.OS03T0278900-01	0	0	0	0	0.865	0	0	0	0.865
LFNR1	OsJ_04510	1340298	1325462	4530.OS06T0107700-01	4530.OS01T0912700-01	0	0	0	0	0.865	0	0	0	0.865
OS05T0241200-01	OsJ_10264	1338229	1331244	4530.OS05T0241200-01	4530.OS03T0267300-01	0	0	0	0	0.865	0	0	0	0.865
OsJ_28325	OS08T0114100-01	1348381	1346061	4530.OS08T0566600-01	4530.OS08T0114100-01	0	0	0	0	0.864	0	0	0	0.864
OsJ_23098	OS03T0738400-01	1343518	1333294	4530.OS07T0148900-01	4530.OS03T0738400-01	0	0	0	0	0.864	0	0	0	0.864
OS07T0513000-01	OsJ_10110	1344679	1331091	4530.OS07T0513000-01	4530.OS03T0244000-01	0	0	0	0	0.864	0	0	0	0.864
OS09T0567366-01	OsJ_19023	1350313	1339436	4530.OS09T0567366-01	4530.OS05T0490900-01	0	0	0	0	0.864	0	0	0	0.864
OsJ_24183	OsJ_03533	1344458	1324401	4530.OS07T0469100-01	4530.OS01T0761000-01	0	0	0	0.843	0.864	0	0	0	0.864
OsJ_24183	OsJ_04992	1344458	1325991	4530.OS07T0469100-01	4530.OS02T0101500-02	0	0	0	0	0.864	0	0	0	0.864
OS03T0279950-01	OS01T0929100-02	1331342	1325600	4530.OS03T0279950-01	4530.OS01T0929100-02	0	0	0	0	0.864	0	0	0	0.864
OsJ_23259	OsJ_20798	1343658	1341273	4530.OS07T0171100-02	4530.OS06T0245800-01	0	0	0	0	0.863	0	0	0	0.863
OsJ_28130	OS03T0611200-01	1348157	1332556	4530.OS08T0541400-01	4530.OS03T0611200-01	0	0	0	0	0.863	0	0	0	0.863
RCA	OsJ_15286	1354618	1335861	4530.OS11T0707000-02	4530.OS04T0490800-01	0	0	0	0	0.863	0	0	0	0.863
OS08T0526300-02	OS08T0276100-01	1348040	1346879	4530.OS08T0526300-02	4530.OS08T0276100-01	0	0	0	0	0.863	0	0	0	0.863
OS12T0575000-01	ADI1	1356279	1345980	4530.OS12T0575000-01	4530.OS08T0104600-02	0	0	0	0	0.863	0	0	0	0.863
OS10T0578800-02	OS08T0276100-01	1352335	1346879	4530.OS10T0578800-02	4530.OS08T0276100-01	0	0	0	0	0.862	0	0	0	0.862
OsJ_26144	OS01T0929100-02	1346370	1325600	4530.OS08T0162600-01	4530.OS01T0929100-02	0	0	0	0	0.862	0	0	0	0.862
ADI1	petC	1345980	1344948	4530.OS08T0104600-02	4530.OS07T0556200-01	0	0	0	0	0.862	0	0	0	0.862
OS09T0567366-01	OsJ_07663	1350313	1328542	4530.OS09T0567366-01	4530.OS02T0638300-01	0	0	0	0	0.862	0	0	0	0.862
OsJ_21207	OsJ_019618	1341658	1340963	4530.OS06T0332800-01	4530.OS06T0196300-02	0	0	0	0	0.862	0	0	0	0.862
OsJ_22566	OS03T0279950-01	1343000	1331342	4530.OS06T0705100-01	4530.OS03T0279950-01	0	0	0	0	0.862	0	0	0	0.862
OS05T0496200-01	OsJ_01921	1339476	1322830	4530.OS05T0496200-01	4530.OS01T0501800-01	0	0	0	0	0.862	0	0	0	0.862
OS03T0343900-01	OsJ_05011	1331779	1326015	4530.OS03T0343900-01	4530.OS02T0103800-01	0	0	0	0	0.861	0	0	0	0.861
OsJ_019618	OsJ_03533	1340963	1324401	4530.OS06T0196300-02	4530.OS01T0761000-01	0	0	0	0	0.861	0	0	0	0.861
P0426G01.8	OsJ_10264	1338990	1331244	4530.OS05T0419000-01	4530.OS03T0267300-01	0	0	0	0	0.861	0	0	0	0.861
OsJ_35820	OsJ_20897	1355621	1341350	4530.OS12T0292400-01	4530.OS06T0264800-01	0	0	0	0	0.861	0	0	0	0.861
OS09T0567366-01	OsJ_08032	1350313	1328909	4530.OS09T0567366-01	4530.OS02T0698000-01	0	0	0	0	0.861	0	0	0	0.861
OS07T0243150-01	OS02T0729400-01	1344036	1329128	4530.OS07T0243150-01	4530.OS02T0729400-01	0	0	0	0	0.861	0	0	0	0.861
RBCS-A	PETE	1355614	1340251	4530.OS12T0291100-01	4530.OS06T0101600-01	0	0	0	0	0.861	0	0	0	0.861
OsJ_23541	OS02T0556800-01	1343908	1328000	4530.OS07T0212200-01	4530.OS02T0556800-01	0	0	0	0	0.86	0	0	0	0.86
OsJ_09272	OsJ_08394	1330213	1329294	4530.OS03T0129300-01	4530.OS02T0750100-00	0	0	0	0	0.86	0	0	0	0.86
OS12T0189400-01	OsJ_04227	1355227	1325151	4530.OS12T0189400-01	4530.OS01T0869800-01	0	0	0	0	0.86	0	0	0	0.86
RCABP69	OS03T0857400-01	1344963	1334193	4530.OS07T0558400-01	4530.OS03T0857400-01	0	0	0	0	0.299	0.809	0	0	0.86
OS07T0513000-01	OsJ_20897	1344679	1341350	4530.OS07T0513000-01	4530.OS06T0264800-01	0	0	0	0	0.86	0	0	0	0.86
OsJ_35820	OS02T0815300-01	1355621	1329773	4530.OS12T0292400-01	4530.OS02T0815300-01	0	0	0	0	0.86	0	0	0	0.86
OS08T0347500-00	OsJ_23541	1347109	1343908	4530.OS08T0347500-00	4530.OS07T0212200-01	0	0	0	0	0.859	0	0	0	0.859
OsJ_27134	OsJ_11626	1347224	1332481	4530.OS08T0379400-02	4530.OS03T0595300-01	0	0	0	0	0.859	0	0	0	0.859
OS08T0347500-00	OS02T0316800-01	1347109	1327391	4530.OS08T0347500-00	4530.OS02T0316800-01	0	0	0	0	0.859	0	0	0	0.859
OsJ_23259	OS02T0731600-01	1343658	1329150	4530.OS07T0171100-02	4530.OS02T0731600-01	0	0	0	0	0.859	0	0	0	0.859
OsJ_21207	TPT	1341658	1322073	4530.OS06T0332800-01	4530.OS01T0239200-01	0	0	0	0	0.859	0	0	0	0.859
OsJ_23098	OsJ_10110	1343518	1331091	4530.OS07T0148900-01	4530.OS03T0244000-01	0	0	0	0	0.859	0	0	0	0.859
OsJ_19023	OsJ_07663	1339436	1328542	4530.OS05T0490900-01	4530.OS02T0638300-01	0	0	0	0	0.858	0	0	0	0.858
LFNR1	OsJ_15048	1340298	1335626	4530.OS06T0107700-01	4530.OS04T0459500-02	0	0	0	0	0.802	0.312	0	0	0.858
OS03T0857400-01	OS02T0600200-01	1334193	1328283	4530.OS03T0857400-01	4530.OS02T0600200-01	0	0	0	0	0.858	0	0	0	0.858
OS03T0158300-01	OsJ_04309	1330436	1325259	4530.OS03T0158300-01	4530.OS01T0882500-00	0	0	0	0	0.858	0	0	0	0.858
CHLG	OsJ_13095	1338599	1333876	4530.OS05T0349700-02	4530.OS03T0815400-01	0	0	0	0	0.858	0	0	0	0.858
OsJ_08493	OsJ_04159	1329392	1325088	4530.OS02T0764500-01	4530.OS01T0862200-02	0	0	0	0	0.858	0	0	0	0.858
RBCS	OsJ_01921	1355546	1322830	4530.OS12T0274700-01	4530.OS01T0501800-01	0	0	0	0	0.858	0	0	0	0.858
OsJ_35887	OS10T0578800-02	1355688	1352335	4530.OS12T0420200-01	4530.OS10T0578800-02	0	0	0	0	0.858	0	0	0	0.858
OS03T0857400-01	OS02T0556800-01	1334193	1328000	4530.OS03T0857400-01	4530.OS02T0556800-01	0	0	0	0	0.857	0	0	0	0.857
OS08T0526300-02	OS02T0556800-01	1348040	1328000	4530.OS08T0526300-02	4530.OS02T0556800-01	0	0	0	0	0.857	0	0	0	0.857
OS05T0241200-01	PSBW	1338229	1324500	4530.OS05T0241200-01	4530.OS01T0773700-02	0	0	0	0	0.857	0	0	0	0.857
OsJ_28289	OS05T0291700-02	1348338	1338363	4530.OS08T0560900-01	4530.OS05T0291700-02	0	0	0	0	0.857	0	0	0	0.857
RCABP69	OsJ_04227	1344963	1325151	4530.OS07T0558400-01	4530.OS01T0869800-01	0	0	0	0	0.857	0	0	0	0.857
RBCS-A	OsJ_28289	1355614	1348338	4530.OS12T0291100-01	4530.OS08T0560900-01	0	0	0	0	0.857	0	0	0	0.857
PSBW	TPT	1324500	1322073	4530.OS01T0773700-02	4530.OS01T0239200-01	0	0	0	0	0.857	0	0	0	0.857
OS08T0347500-00	OS05T0401100-01	1347109	1338885	4530.OS08T0347500-00	4530.OS05T0401100-01	0	0	0	0	0.857	0	0	0	0.857
OS05T0401100-01	APX8	1338885	1327973	4530.OS05T0401100-01	4530.OS02T0553200-01	0	0	0	0	0.857	0	0	0	0.857
OS06T0608700-01	OsJ_09272	1342367	1330213	4530.OS06T0608700-01	4530.OS03T0129300-01	0	0	0	0	0.833	0.181	0	0	0.857
CHLG	OsJ_03455	1338599	1324317	4530.OS05T0349700-02	4530.OS01T0749200-01	0	0	0	0	0.856	0.049	0	0	0.857
OsJ_35887	OsJ_08355	1355688	1329252	4530.OS12T0420200-01	4530.OS02T0744000-01	0	0	0	0	0.857	0	0	0	0.857
OsJ_28130	OS08T0526300-02	1348157	1348040	4530.OS08T0541400-01	4530.OS08T0526300-02	0	0	0	0	0.857	0	0	0	0.857
OsJ_19023	OsJ_10110	1339436	1331091	4530.OS05T0490900-01	4530.OS03T0244000-01	0	0	0	0	0.856	0	0	0	0.856
OsJ_019618	OS03T0565200-01	1340963	1332339	4530.OS06T0196300-02	4530.OS03T0565200-01	0	0	0	0	0.856	0	0	0	0.856
OS10T0213700-01	OS09T0439500-01	1350890	1349380	4530.OS10T0213700-01	4530.OS09T0439500-01	0	0	0	0	0.856	0	0	0	0.856
OS09T0567366-01	OsJ_11626	1350313	1332481	4530.OS09T0567366-01	4530.OS03T0595300-01	0	0	0	0	0.856	0	0	0	0.856
RBCS	OsJ_15048	1355546	1335626	4530.OS12T0274700-01	4530.OS04T0459500-02	0	0	0	0	0.856	0	0	0	0.856
OsJ_33497	OsJ_24183	1353218	1344458	4530.OS11T0242400-01	4530.OS07T0469100-01	0	0	0	0	0.856	0	0	0	0.856
OsJ_26144	OsJ_20798	1346370	1341273	4530.OS08T0162600-01	4530.OS06T0245800-01	0	0	0	0	0.855	0	0	0	0.855
OS08T0526300-02	OsJ_08394	1348040	1329294	4530.OS08T0526300-02	4530.OS02T0750100-00	0	0	0	0	0.855	0	0	0	0.855
OsJ_08394	APX8	1329294	1327973	4530.OS02T0750100-00	4530.OS02T0553200-01	0	0	0	0	0.855	0	0	0	0.855
OS10T0536500-01	petC	1352013	1344948	4530.OS10T0536500-01	4530.OS07T0556200-01	0	0	0	0	0.855	0	0	0	0.855
OsJ_23098	OS02T0815300-01	1343518	1329773	4530.OS07T0148900-01	4530.OS02T0815300-01	0	0	0	0	0.855	0	0	0	0.855
OS05T0401100-01	OS03T0857400-01	1338885	1334193	4530.OS05T0401100-01	4530.OS03T0857400-01	0	0	0	0	0.855	0	0	0	0.855
OS07T0513000-01	OsJ_04227	1344679	1325151	4530.OS07T0513000-01	4530.OS01T0869800-01	0	0	0	0	0.855	0	0	0	0.855
OsJ_019618	LFNR1	1340963	1340298	4530.OS06T0196300-02	4530.OS06T0107700-01	0	0	0	0	0.855	0	0	0	0.855
OS02T0834700-01	OsJ_04159	1329958	1325088	4530.OS02T0834700-01	4530.OS01T0862200-02	0	0	0	0	0.855	0	0	0	0.855
OS12T0575000-01	OsJ_35887	1356279	1355688	4530.OS12T0575000-01	4530.OS12T0420200-01	0	0	0	0	0.855	0	0	0	0.855
OsJ_28130	OS03T0857400-01	1348157	1334193	4530.OS08T0541400-01	4530.OS03T0857400-01	0	0	0	0	0.855	0	0	0	0.855
RBCS-A	RCABP69	1355614	1344963	4530.OS12T0291100-01	4530.OS07T0558400-01	0	0	0	0	0.854	0	0	0	0.854
OS09T0567366-01	OsJ_04510	1350313	1325462	4530.OS09T0567366-01	4530.OS01T0912700-01	0	0	0	0	0.854	0	0	0	0.854
OS03T0565200-01	OsJ_04309	1332339	1325259	4530.OS03T0565200-01	4530.OS01T0882500-00	0	0	0	0	0.854	0	0	0	0.854
OsJ_35887	LFNR1	1355688	1340298	4530.OS12T0420200-01	4530.OS06T0107700-01	0	0	0	0	0.854	0	0	0	0.854
OS08T0119800-01	OS02T0815300-01	1346101	1329773	4530.OS08T0119800-01	4530.OS02T0815300-01	0	0	0	0	0.854	0	0	0	0.854
OS05T0401100-01	OsJ_05011	1338885	1326015	4530.OS05T0401100-01	4530.OS02T0103800-01	0	0	0	0	0.853	0	0	0	0.853
OS03T0857400-01	OS03T0778100-01	1334193	1333574	4530.OS03T0857400-01	4530.OS03T0778100-01	0	0	0	0	0.239	0.815	0	0	0.853
OS08T0526300-02	OS03T0778100-01	1348040	1333574	4530.OS08T0526300-02	4530.OS03T0778100-01	0	0	0	0	0.24	0.815	0	0	0.853
OS08T0276100-01	OS03T0857400-01	1346879	1334193	4530.OS08T0276100-01	4530.OS03T0857400-01	0	0	0	0	0.853	0	0	0	0.853
CHLG	CHLI	1338599	1332332	4530.OS05T0349700-02	4530.OS03T0563300-01	0	0	0	0	0.853	0	0	0	0.853
OS07T0544800-01	OS02T0731600-01	1344875	1329150	4530.OS07T0544800-01	4530.OS02T0731600-01	0	0	0	0	0.853	0	0	0	0.853
OsJ_35887	OS02T0834700-01	1355688	1329958	4530.OS12T0420200-01	4530.OS02T0834700-01	0	0	0	0	0.853	0	0	0	0.853
OsJ_10110	OS02T0815300-01	1331091	1329773	4530.OS03T0244000-01	4530.OS02T0815300-01	0	0	0	0	0.852	0	0	0	0.852
OS08T0359000-01	OS06T0146300-01	1347130	1340589	4530.OS08T0359000-01	4530.OS06T0146300-01	0	0	0	0	0.852	0	0	0	0.852
OsJ_23541	OS05T0348100-01	1343908	1338591	4530.OS07T0212200-01	4530.OS05T0348100-01	0	0	0	0	0.852	0	0	0	0.852
OsJ_22566	OS05T0496200-01	1343000	1339476	4530.OS06T0705100-01	4530.OS05T0496200-01	0	0	0	0	0.852	0	0	0	0.852
OsJ_24183	OS02T0581100-01	1344458	1328153	4530.OS07T0469100-01	4530.OS02T0581100-01	0	0	0	0	0.852	0	0	0	0.852
OsJ_24183	OS06T0132400-01	1344458	1340475	4530.OS07T0469100-01	4530.OS06T0132400-01	0	0	0	0	0.851	0	0	0	0.851
OS12T0575000-01	OsJ_23259	1356279	1343658	4530.OS12T0575000-01	4530.OS07T0171100-02	0	0	0	0	0.851	0	0	0	0.851
OS06T0146300-01	OsJ_05011	1340589	1326015	4530.OS06T0146300-01	4530.OS02T0103800-01	0	0	0	0	0.851	0	0	0	0.851
OS08T0200300-02	OsJ_12709	1346579	1333498	4530.OS08T0200300-02	4530.OS03T0765900-01	0	0	0	0	0.851	0	0	0	0.851
B1090H08.5	OsJ_13095	1347226	1333876	4530.OS08T0382400-01	4530.OS03T0815400-01	0	0	0	0	0.851	0	0	0	0.851
OsJ_28325	OS02T0815300-01	1348381	1329773	4530.OS08T0566600-01	4530.OS02T0815300-01	0	0	0	0	0.851	0	0	0	0.851
OS02T0815300-01	OsJ_05011	1329773	1326015	4530.OS02T0815300-01	4530.OS02T0103800-01	0	0	0	0	0.851	0	0	0	0.851
OS12T0575000-01	OsJ_15048	1356279	1335626	4530.OS12T0575000-01	4530.OS04T0459500-02	0	0	0	0	0.851	0	0	0	0.851
OsJ_28293	OsJ_12709	1348348	1333498	4530.OS08T0562100-01	4530.OS03T0765900-01	0	0	0	0	0.85	0	0	0	0.85
OS05T0496200-01	OsJ_05011	1339476	1326015	4530.OS05T0496200-01	4530.OS02T0103800-01	0	0	0	0	0.85	0	0	0	0.85
OsJ_23541	OS01T0929100-02	1343908	1325600	4530.OS07T0212200-01	4530.OS01T0929100-02	0	0	0	0	0.85	0	0	0	0.85
OsJ_20798	OsJ_05011	1341273	1326015	4530.OS06T0245800-01	4530.OS02T0103800-01	0	0	0	0	0.85	0	0	0	0.85
OsJ_28130	OS03T0279950-01	1348157	1331342	4530.OS08T0541400-01	4530.OS03T0279950-01	0	0	0	0	0.85	0	0	0	0.85
OS12T0575000-01	OsJ_23098	1356279	1343518	4530.OS12T0575000-01	4530.OS07T0148900-01	0	0	0	0	0.85	0	0	0	0.85
OS03T0278900-01	OsJ_10264	1331332	1331244	4530.OS03T0278900-01	4530.OS03T0267300-01	0	0	0	0	0.85	0	0	0	0.85
OS03T0565200-01	OS02T0556800-01	1332339	1328000	4530.OS03T0565200-01	4530.OS02T0556800-01	0	0	0	0	0.85	0	0	0	0.85
OsJ_22566	OsJ_16043	1343000	1336639	4530.OS06T0705100-01	4530.OS04T0602100-01	0	0	0	0	0.85	0	0	0	0.85
OsJ_20897	APX8	1341350	1327973	4530.OS06T0264800-01	4530.OS02T0553200-01	0	0	0	0	0.849	0	0	0	0.849
OS06T0608700-01	OsJ_01921	1342367	1322830	4530.OS06T0608700-01	4530.OS01T0501800-01	0	0	0	0	0.849	0	0	0	0.849
RBCS	ALDP	1355546	1352844	4530.OS12T0274700-01	4530.OS11T0171300-01	0	0	0	0	0.849	0	0	0	0.849
LFNR1	OS02T0834700-01	1340298	1329958	4530.OS06T0107700-01	4530.OS02T0834700-01	0	0	0	0	0.849	0	0	0	0.849
OsJ_26144	OsJ_09272	1346370	1330213	4530.OS08T0162600-01	4530.OS03T0129300-01	0	0	0	0	0.849	0	0	0	0.849
OS07T0513000-01	OsJ_07663	1344679	1328542	4530.OS07T0513000-01	4530.OS02T0638300-01	0	0	0	0	0.849	0	0	0	0.849
OS06T0608700-01	OS05T0496200-01	1342367	1339476	4530.OS06T0608700-01	4530.OS05T0496200-01	0	0	0	0	0.829	0.152	0	0	0.849
OsJ_20798	OS06T0146300-01	1341273	1340589	4530.OS06T0245800-01	4530.OS06T0146300-01	0	0	0	0	0.849	0	0	0	0.849
OS02T0316800-01	OsJ_04992	1327391	1325991	4530.OS02T0316800-01	4530.OS02T0101500-02	0	0	0	0	0.849	0	0	0	0.849
OS09T0481200-01	OsJ_28293	1349660	1348348	4530.OS09T0481200-01	4530.OS08T0562100-01	0	0	0	0	0.849	0	0	0	0.849
OsJ_24183	TROL	1344458	1327127	4530.OS07T0469100-01	4530.OS02T0257300-00	0	0	0	0	0.849	0	0	0	0.849
OsJ_19023	OS03T0278900-01	1339436	1331332	4530.OS05T0490900-01	4530.OS03T0278900-01	0	0	0	0	0.848	0	0	0	0.848
OS09T0481200-01	OsJ_04992	1349660	1325991	4530.OS09T0481200-01	4530.OS02T0101500-02	0	0	0	0	0.848	0	0	0	0.848
OS09T0567366-01	LFNR1	1350313	1340298	4530.OS09T0567366-01	4530.OS06T0107700-01	0	0	0	0	0.848	0	0	0	0.848
OsJ_34676	OS08T0359000-01	1354245	1347130	4530.OS11T0621400-01	4530.OS08T0359000-01	0	0	0	0	0.848	0	0	0	0.848
OsJ_33497	OS06T0146300-01	1353218	1340589	4530.OS11T0242400-01	4530.OS06T0146300-01	0	0	0	0	0.848	0	0	0	0.848
OS10T0492300-01	OsJ_03533	1351707	1324401	4530.OS10T0492300-01	4530.OS01T0761000-01	0	0	0	0	0.848	0	0	0	0.848
OS09T0439500-01	OsJ_10110	1349380	1331091	4530.OS09T0439500-01	4530.OS03T0244000-01	0	0	0	0	0.848	0	0	0	0.848
OS12T0189400-01	OS02T0815300-01	1355227	1329773	4530.OS12T0189400-01	4530.OS02T0815300-01	0	0	0	0	0.848	0	0	0	0.848
RBCS	OsJ_08032	1355546	1328909	4530.OS12T0274700-01	4530.OS02T0698000-01	0	0	0	0	0.848	0	0	0	0.848
OsJ_35820	OsJ_04227	1355621	1325151	4530.OS12T0292400-01	4530.OS01T0869800-01	0	0	0	0	0.848	0	0	0	0.848
OS02T0731600-01	OsJ_07345	1329150	1328229	4530.OS02T0731600-01	4530.OS02T0593500-01	0	0	0	0	0.847	0	0	0	0.847
OsJ_24183	OsJ_019618	1344458	1340963	4530.OS07T0469100-01	4530.OS06T0196300-02	0	0	0	0	0.847	0	0	0	0.847
OsJ_20897	OS05T0496200-01	1341350	1339476	4530.OS06T0264800-01	4530.OS05T0496200-01	0	0	0	0	0.847	0	0	0	0.847
OS08T0359000-01	OsJ_20798	1347130	1341273	4530.OS08T0359000-01	4530.OS06T0245800-01	0	0	0	0	0.847	0	0	0	0.847
PEX11-4	OsJ_04510	1336180	1325462	4530.OS04T0534600-01	4530.OS01T0912700-01	0	0	0	0	0.847	0	0	0	0.847
OS08T0553800-03	OsJ_10110	1348273	1331091	4530.OS08T0553800-03	4530.OS03T0244000-01	0	0	0	0	0.847	0	0	0	0.847
OsJ_27134	APX8	1347224	1327973	4530.OS08T0379400-02	4530.OS02T0553200-01	0	0	0	0	0.847	0	0	0	0.847
OsJ_27134	OS06T0608700-01	1347224	1342367	4530.OS08T0379400-02	4530.OS06T0608700-01	0	0	0	0	0.847	0	0	0	0.847
OS02T0815300-01	OsJ_01921	1329773	1322830	4530.OS02T0815300-01	4530.OS01T0501800-01	0	0	0	0	0.847	0	0	0	0.847
OS12T0575000-01	OS03T0278900-01	1356279	1331332	4530.OS12T0575000-01	4530.OS03T0278900-01	0	0	0	0	0.847	0	0	0	0.847
OS11T0153600-01	OsJ_03455	1352739	1324317	4530.OS11T0153600-01	4530.OS01T0749200-01	0	0	0	0	0.765	0.376	0	0	0.847
OsJ_23541	P0575F10.3	1343908	1326165	4530.OS07T0212200-01	4530.OS02T0122500-00	0	0	0	0	0.847	0	0	0	0.847
OS06T0608700-01	OsJ_04510	1342367	1325462	4530.OS06T0608700-01	4530.OS01T0912700-01	0	0	0	0	0.847	0	0	0	0.847
OsJ_019618	OS03T0778100-01	1340963	1333574	4530.OS06T0196300-02	4530.OS03T0778100-01	0	0	0	0	0.847	0	0	0	0.847
OS02T0815300-01	PSB28	1329773	1325681	4530.OS02T0815300-01	4530.OS01T0938100-01	0	0	0	0	0.847	0	0	0	0.847
OS02T0556800-01	OS02T0316800-01	1328000	1327391	4530.OS02T0556800-01	4530.OS02T0316800-01	0	0	0	0	0.847	0	0	0	0.847
OsJ_15048	OsJ_04510	1335626	1325462	4530.OS04T0459500-02	4530.OS01T0912700-01	0	0	0	0	0.847	0	0	0	0.847
OsJ_35820	OS03T0278900-01	1355621	1331332	4530.OS12T0292400-01	4530.OS03T0278900-01	0	0	0	0	0.847	0	0	0	0.847
OsJ_11626	OsJ_04510	1332481	1325462	4530.OS03T0595300-01	4530.OS01T0912700-01	0	0	0	0	0.847	0	0	0	0.847
OsJ_28293	LFNR1	1348348	1340298	4530.OS08T0562100-01	4530.OS06T0107700-01	0	0	0	0	0.847	0	0	0	0.847
OS04T0596900-00	OsJ_10264	1336597	1331244	4530.OS04T0596900-00	4530.OS03T0267300-01	0	0	0	0	0.847	0	0	0	0.847
OsJ_019618	OS03T0278900-01	1340963	1331332	4530.OS06T0196300-02	4530.OS03T0278900-01	0	0	0	0	0.847	0	0	0	0.847
OsJ_24183	TPT	1344458	1322073	4530.OS07T0469100-01	4530.OS01T0239200-01	0	0	0	0	0.847	0	0	0	0.847
petC	PSBW	1344948	1324500	4530.OS07T0556200-01	4530.OS01T0773700-02	0	0	0	0	0.846	0	0	0	0.846
OS05T0401100-01	CHLI	1338885	1332332	4530.OS05T0401100-01	4530.OS03T0563300-01	0	0	0	0	0.846	0	0	0	0.846
OsJ_09293	BAS1	1330232	1327893	4530.OS03T0131200-01	4530.OS02T0537700-01	0	0	0	0	0.517	0.695	0	0	0.846
OS10T0536500-01	OS02T0556800-01	1352013	1328000	4530.OS10T0536500-01	4530.OS02T0556800-01	0	0	0	0	0.846	0	0	0	0.846
TROL	TPT	1327127	1322073	4530.OS02T0257300-00	4530.OS01T0239200-01	0	0	0	0	0.846	0	0	0	0.846
OsJ_08032	TPT	1328909	1322073	4530.OS02T0698000-01	4530.OS01T0239200-01	0	0	0	0	0.845	0	0	0	0.845
GDCSH	OsJ_08032	1351875	1328909	4530.OS10T0516100-01	4530.OS02T0698000-01	0	0	0	0	0.845	0	0	0	0.845
CHLD	OS02T0600200-01	1333851	1328283	4530.OS03T0811100-01	4530.OS02T0600200-01	0	0	0	0	0.845	0	0	0	0.845
RCA	OS07T0544800-01	1354618	1344875	4530.OS11T0707000-02	4530.OS07T0544800-01	0	0	0	0	0.845	0	0	0	0.845
TIC62	OsJ_13468	1350380	1334726	4530.OS10T0100300-01	4530.OS04T0234600-01	0	0	0	0	0.845	0	0	0	0.845
OS12T0575000-01	OS09T0481200-01	1356279	1349660	4530.OS12T0575000-01	4530.OS09T0481200-01	0	0	0	0	0.845	0	0	0	0.845
CHLG	OS02T0600200-01	1338599	1328283	4530.OS05T0349700-02	4530.OS02T0600200-01	0	0	0	0	0.845	0	0	0	0.845
B1090H08.5	OsJ_10762	1347226	1331740	4530.OS08T0382400-01	4530.OS03T0337600-01	0	0	0	0	0.842	0.051	0	0	0.844
OsJ_10110	OsJ_09720	1331091	1330690	4530.OS03T0244000-01	4530.OS03T0190100-01	0	0	0	0	0.844	0	0	0	0.844
TIC62	OS08T0276100-01	1350380	1346879	4530.OS10T0100300-01	4530.OS08T0276100-01	0	0	0	0	0.844	0	0	0	0.844
OS08T0526300-02	OS02T0600200-01	1348040	1328283	4530.OS08T0526300-02	4530.OS02T0600200-01	0	0	0	0	0.844	0	0	0	0.844
OsJ_35887	OsJ_07345	1355688	1328229	4530.OS12T0420200-01	4530.OS02T0593500-01	0	0	0	0	0.844	0	0	0	0.844
OsJ_10264	OS01T0929100-02	1331244	1325600	4530.OS03T0267300-01	4530.OS01T0929100-02	0	0	0	0	0.844	0	0	0	0.844
OsJ_30096	OsJ_27134	1350022	1347224	4530.OS09T0530000-02	4530.OS08T0379400-02	0	0	0	0	0.844	0	0	0	0.844
OsJ_28325	OsJ_07345	1348381	1328229	4530.OS08T0566600-01	4530.OS02T0593500-01	0	0	0	0	0.843	0	0	0	0.843
OsJ_22566	OS03T0857400-01	1343000	1334193	4530.OS06T0705100-01	4530.OS03T0857400-01	0	0	0	0	0.843	0	0	0	0.843
OS07T0513000-01	OS06T0146300-01	1344679	1340589	4530.OS07T0513000-01	4530.OS06T0146300-01	0	0	0	0	0.843	0	0	0	0.843
OS05T0241200-01	OsJ_10110	1338229	1331091	4530.OS05T0241200-01	4530.OS03T0244000-01	0	0	0	0	0.843	0	0	0	0.843
OS07T0513000-01	OsJ_09272	1344679	1330213	4530.OS07T0513000-01	4530.OS03T0129300-01	0	0	0	0	0.843	0	0	0	0.843
OsJ_24183	OsJ_08032	1344458	1328909	4530.OS07T0469100-01	4530.OS02T0698000-01	0	0	0	0	0.843	0	0	0	0.843
OsJ_30096	OS02T0729400-01	1350022	1329128	4530.OS09T0530000-02	4530.OS02T0729400-01	0	0	0	0	0.843	0	0	0	0.843
LTD	OsJ_10110	1344729	1331091	4530.OS07T0520800-01	4530.OS03T0244000-01	0	0	0	0	0.842	0	0	0	0.842
OsJ_28293	OsJ_04992	1348348	1325991	4530.OS08T0562100-01	4530.OS02T0101500-02	0	0	0	0	0.841	0.048	0	0	0.842
OsJ_35887	OS06T0132400-01	1355688	1340475	4530.OS12T0420200-01	4530.OS06T0132400-01	0	0	0	0	0.842	0	0	0	0.842
OS03T0279950-01	OS01T0511600-01	1331342	1322873	4530.OS03T0279950-01	4530.OS01T0511600-01	0	0	0	0	0.842	0	0	0	0.842
OS10T0536500-01	OsJ_13468	1352013	1334726	4530.OS10T0536500-01	4530.OS04T0234600-01	0	0	0	0	0.842	0	0	0	0.842
OsJ_34676	OsJ_28325	1354245	1348381	4530.OS11T0621400-01	4530.OS08T0566600-01	0	0	0	0	0.841	0	0	0	0.841
OS09T0481200-01	OsJ_23259	1349660	1343658	4530.OS09T0481200-01	4530.OS07T0171100-02	0	0	0	0	0.841	0	0	0	0.841
OsJ_13468	OsJ_03533	1334726	1324401	4530.OS04T0234600-01	4530.OS01T0761000-01	0	0	0	0	0.841	0	0	0	0.841
OS08T0526300-02	OsJ_23259	1348040	1343658	4530.OS08T0526300-02	4530.OS07T0171100-02	0	0	0	0	0.841	0	0	0	0.841
OS09T0439500-01	OsJ_04992	1349380	1325991	4530.OS09T0439500-01	4530.OS02T0101500-02	0	0	0	0	0.841	0	0	0	0.841
OsJ_08032	OsJ_03533	1328909	1324401	4530.OS02T0698000-01	4530.OS01T0761000-01	0	0	0	0	0.84	0	0	0	0.84
OsJ_08394	OsJ_03455	1329294	1324317	4530.OS02T0750100-00	4530.OS01T0749200-01	0	0	0	0	0.84	0	0	0	0.84
OS05T0291700-02	TROL	1338363	1327127	4530.OS05T0291700-02	4530.OS02T0257300-00	0	0	0	0	0.84	0	0	0	0.84
OS08T0526300-02	OS05T0401100-01	1348040	1338885	4530.OS08T0526300-02	4530.OS05T0401100-01	0	0	0	0	0.84	0	0	0	0.84
OS02T0834700-01	OsJ_08355	1329958	1329252	4530.OS02T0834700-01	4530.OS02T0744000-01	0	0	0	0	0.84	0	0	0	0.84
OS08T0526300-02	RCABP69	1348040	1344963	4530.OS08T0526300-02	4530.OS07T0558400-01	0	0	0	0	0.2	0.809	0	0	0.84
OsJ_15048	OsJ_12709	1335626	1333498	4530.OS04T0459500-02	4530.OS03T0765900-01	0	0	0	0	0.84	0	0	0	0.84
OsJ_23259	OS01T0511600-01	1343658	1322873	4530.OS07T0171100-02	4530.OS01T0511600-01	0	0	0	0	0.839	0	0	0	0.839
OS10T0578800-02	OsJ_10264	1352335	1331244	4530.OS10T0578800-02	4530.OS03T0267300-01	0	0	0	0	0.839	0	0	0	0.839
petC	OsJ_019618	1344948	1340963	4530.OS07T0556200-01	4530.OS06T0196300-02	0	0	0	0	0.839	0	0	0	0.839
RCA	OsJ_12709	1354618	1333498	4530.OS11T0707000-02	4530.OS03T0765900-01	0	0	0	0	0.839	0	0	0	0.839
OsJ_22566	OsJ_08032	1343000	1328909	4530.OS06T0705100-01	4530.OS02T0698000-01	0	0	0	0	0.839	0	0	0	0.839
PSBW	OsJ_03533	1324500	1324401	4530.OS01T0773700-02	4530.OS01T0761000-01	0	0	0	0	0.839	0	0	0	0.839
OS05T0241200-01	OsJ_13468	1338229	1334726	4530.OS05T0241200-01	4530.OS04T0234600-01	0	0	0	0	0.839	0	0	0	0.839
OS08T0276100-01	OsJ_08394	1346879	1329294	4530.OS08T0276100-01	4530.OS02T0750100-00	0	0	0	0	0.839	0	0	0	0.839
OsJ_35887	OS10T0536500-01	1355688	1352013	4530.OS12T0420200-01	4530.OS10T0536500-01	0	0	0	0	0.838	0	0	0	0.838
OS05T0241200-01	OS03T0343900-01	1338229	1331779	4530.OS05T0241200-01	4530.OS03T0343900-01	0	0	0	0	0.838	0	0	0	0.838
OS07T0243150-01	OsJ_08032	1344036	1328909	4530.OS07T0243150-01	4530.OS02T0698000-01	0	0	0	0	0.838	0	0	0	0.838
OsJ_24183	OS07T0243150-01	1344458	1344036	4530.OS07T0469100-01	4530.OS07T0243150-01	0	0	0	0	0.838	0	0	0	0.838
OsJ_019618	OsJ_15048	1340963	1335626	4530.OS06T0196300-02	4530.OS04T0459500-02	0	0	0	0	0.838	0	0	0	0.838
OS05T0401100-01	OsJ_01921	1338885	1322830	4530.OS05T0401100-01	4530.OS01T0501800-01	0	0	0	0	0.838	0	0	0	0.838
OsJ_27134	PEX11-4	1347224	1336180	4530.OS08T0379400-02	4530.OS04T0534600-01	0	0	0	0	0.838	0	0	0	0.838
OS10T0536500-01	OS07T0243150-01	1352013	1344036	4530.OS10T0536500-01	4530.OS07T0243150-01	0	0	0	0	0.838	0	0	0	0.838
OsJ_08394	OsJ_01921	1329294	1322830	4530.OS02T0750100-00	4530.OS01T0501800-01	0	0	0	0	0.838	0	0	0	0.838
OS07T0243150-01	OS04T0596900-00	1344036	1336597	4530.OS07T0243150-01	4530.OS04T0596900-00	0	0	0	0	0.838	0	0	0	0.838
CHLG	CHLD	1338599	1333851	4530.OS05T0349700-02	4530.OS03T0811100-01	0	0	0	0	0.838	0	0	0	0.838
OS10T0536500-01	OS08T0276100-01	1352013	1346879	4530.OS10T0536500-01	4530.OS08T0276100-01	0	0	0	0	0.838	0	0	0	0.838
OsJ_13095	OsJ_08394	1333876	1329294	4530.OS03T0815400-01	4530.OS02T0750100-00	0	0	0	0	0.838	0	0	0	0.838
OsJ_35887	OsJ_20897	1355688	1341350	4530.OS12T0420200-01	4530.OS06T0264800-01	0	0	0	0	0.837	0	0	0	0.837
OS09T0439500-01	OS03T0158300-01	1349380	1330436	4530.OS09T0439500-01	4530.OS03T0158300-01	0	0	0	0	0.837	0	0	0	0.837
OS09T0439500-01	B1090H08.5	1349380	1347226	4530.OS09T0439500-01	4530.OS08T0382400-01	0	0	0	0	0.837	0	0	0	0.837
OS12T0575000-01	RCABP69	1356279	1344963	4530.OS12T0575000-01	4530.OS07T0558400-01	0	0	0	0	0.837	0	0	0	0.837
OS08T0347500-00	OS01T0511600-01	1347109	1322873	4530.OS08T0347500-00	4530.OS01T0511600-01	0	0	0	0	0.836	0	0	0	0.836
OS10T0578800-02	OS08T0347500-00	1352335	1347109	4530.OS10T0578800-02	4530.OS08T0347500-00	0	0	0	0	0.836	0	0	0	0.836
OS05T0291700-02	OS02T0316800-01	1338363	1327391	4530.OS05T0291700-02	4530.OS02T0316800-01	0	0	0	0	0.836	0	0	0	0.836
OS10T0536500-01	OsJ_08355	1352013	1329252	4530.OS10T0536500-01	4530.OS02T0744000-01	0	0	0	0	0.836	0	0	0	0.836
OsJ_28654	B1090H08.5	1348680	1347226	4530.OS09T0279400-01	4530.OS08T0382400-01	0	0	0	0	0.836	0	0	0	0.836
OsJ_35887	OsJ_11626	1355688	1332481	4530.OS12T0420200-01	4530.OS03T0595300-01	0	0	0	0	0.835	0	0	0	0.835
OS03T0565200-01	OS01T0511600-01	1332339	1322873	4530.OS03T0565200-01	4530.OS01T0511600-01	0	0	0	0	0.835	0	0	0	0.835
OS10T0578800-02	OS03T0565200-01	1352335	1332339	4530.OS10T0578800-02	4530.OS03T0565200-01	0	0	0	0	0.835	0	0	0	0.835
OS02T0316800-01	P0575F10.3	1327391	1326165	4530.OS02T0316800-01	4530.OS02T0122500-00	0	0	0	0	0.835	0	0	0	0.835
OsJ_35887	OS03T0844900-01	1355688	1334106	4530.OS12T0420200-01	4530.OS03T0844900-01	0	0	0	0	0.834	0	0	0	0.834
OS09T0481200-01	OsJ_26144	1349660	1346370	4530.OS09T0481200-01	4530.OS08T0162600-01	0	0	0	0	0.834	0	0	0	0.834
OS04T0416400-01	OsJ_09293	1335331	1330232	4530.OS04T0416400-01	4530.OS03T0131200-01	0	0	0	0	0.48	0.695	0	0	0.834
ALDP	OS02T0581100-01	1352844	1328153	4530.OS11T0171300-01	4530.OS02T0581100-01	0	0	0	0	0.834	0	0	0	0.834
OsJ_35820	OsJ_23098	1355621	1343518	4530.OS12T0292400-01	4530.OS07T0148900-01	0	0	0	0	0.834	0	0	0	0.834
OsJ_28289	OsJ_20897	1348338	1341350	4530.OS08T0560900-01	4530.OS06T0264800-01	0	0	0	0	0.834	0	0	0	0.834
OsJ_15048	OsJ_03533	1335626	1324401	4530.OS04T0459500-02	4530.OS01T0761000-01	0	0	0	0	0.834	0	0	0	0.834
OsJ_23259	OsJ_19023	1343658	1339436	4530.OS07T0171100-02	4530.OS05T0490900-01	0	0	0	0	0.833	0	0	0	0.833
OS12T0575000-01	OS02T0581100-01	1356279	1328153	4530.OS12T0575000-01	4530.OS02T0581100-01	0	0	0	0	0.833	0	0	0	0.833
OS07T0513000-01	OS04T0623800-01	1344679	1336829	4530.OS07T0513000-01	4530.OS04T0623800-01	0	0	0	0	0.833	0	0	0	0.833
OS06T0132400-01	CHLG	1340475	1338599	4530.OS06T0132400-01	4530.OS05T0349700-02	0	0	0	0	0.832	0.049	0	0	0.833
OsJ_27134	OsJ_19023	1347224	1339436	4530.OS08T0379400-02	4530.OS05T0490900-01	0	0	0	0	0.833	0	0	0	0.833
OS10T0536500-01	TPT	1352013	1322073	4530.OS10T0536500-01	4530.OS01T0239200-01	0	0	0	0	0.833	0	0	0	0.833
OsJ_08032	PSBW	1328909	1324500	4530.OS02T0698000-01	4530.OS01T0773700-02	0	0	0	0	0.833	0	0	0	0.833
OsJ_11626	OS03T0343900-01	1332481	1331779	4530.OS03T0595300-01	4530.OS03T0343900-01	0	0	0	0	0.832	0	0	0	0.832
OS08T0119800-01	OS05T0496200-01	1346101	1339476	4530.OS08T0119800-01	4530.OS05T0496200-01	0	0	0	0	0.832	0	0	0	0.832
OS03T0611200-01	OsJ_09720	1332556	1330690	4530.OS03T0611200-01	4530.OS03T0190100-01	0	0	0	0	0.832	0	0	0	0.832
OsJ_11626	OS02T0834700-01	1332481	1329958	4530.OS03T0595300-01	4530.OS02T0834700-01	0	0	0	0	0.832	0	0	0	0.832
OS05T0496200-01	OS05T0401100-01	1339476	1338885	4530.OS05T0496200-01	4530.OS05T0401100-01	0	0	0	0	0.832	0	0	0	0.832
OS10T0213700-01	OsJ_04159	1350890	1325088	4530.OS10T0213700-01	4530.OS01T0862200-02	0	0	0	0	0.831	0	0	0	0.831
OS05T0401100-01	OsJ_15286	1338885	1335861	4530.OS05T0401100-01	4530.OS04T0490800-01	0	0	0	0	0.831	0	0	0	0.831
OsJ_13468	OS02T0834700-01	1334726	1329958	4530.OS04T0234600-01	4530.OS02T0834700-01	0	0	0	0	0.831	0	0	0	0.831
LFNR1	OS05T0401100-01	1340298	1338885	4530.OS06T0107700-01	4530.OS05T0401100-01	0	0	0	0	0.831	0	0	0	0.831
OS12T0189400-01	TPT	1355227	1322073	4530.OS12T0189400-01	4530.OS01T0239200-01	0	0	0	0	0.831	0	0	0	0.831
OS06T0132400-01	OsJ_03455	1340475	1324317	4530.OS06T0132400-01	4530.OS01T0749200-01	0	0	0	0	0.828	0.052	0	0	0.83
OS12T0575000-01	OS03T0343900-01	1356279	1331779	4530.OS12T0575000-01	4530.OS03T0343900-01	0	0	0	0	0.83	0	0	0	0.83
OS03T0857400-01	OsJ_08394	1334193	1329294	4530.OS03T0857400-01	4530.OS02T0750100-00	0	0	0	0	0.83	0	0	0	0.83
OS09T0481200-01	OsJ_04227	1349660	1325151	4530.OS09T0481200-01	4530.OS01T0869800-01	0	0	0	0	0.83	0	0	0	0.83
OsJ_27134	OS02T0729400-01	1347224	1329128	4530.OS08T0379400-02	4530.OS02T0729400-01	0	0	0	0	0.83	0	0	0	0.83
OsJ_23098	OsJ_04227	1343518	1325151	4530.OS07T0148900-01	4530.OS01T0869800-01	0	0	0	0	0.83	0	0	0	0.83
OS09T0439500-01	OS02T0600200-01	1349380	1328283	4530.OS09T0439500-01	4530.OS02T0600200-01	0	0	0	0	0.83	0	0	0	0.83
OS08T0347500-00	OsJ_23259	1347109	1343658	4530.OS08T0347500-00	4530.OS07T0171100-02	0	0	0	0	0.829	0	0	0	0.829
OS09T0567366-01	OS07T0513000-01	1350313	1344679	4530.OS09T0567366-01	4530.OS07T0513000-01	0	0	0	0	0.829	0	0	0	0.829
OS07T0513000-01	OS06T0608700-01	1344679	1342367	4530.OS07T0513000-01	4530.OS06T0608700-01	0	0	0	0	0.829	0	0	0	0.829
OsJ_26144	OsJ_04159	1346370	1325088	4530.OS08T0162600-01	4530.OS01T0862200-02	0	0	0	0	0.829	0	0	0	0.829
OsJ_26144	OsJ_04992	1346370	1325991	4530.OS08T0162600-01	4530.OS02T0101500-02	0	0	0	0	0.829	0	0	0	0.829
GDCSH	OS01T0929100-02	1351875	1325600	4530.OS10T0516100-01	4530.OS01T0929100-02	0	0	0	0	0.829	0	0	0	0.829
OS10T0536500-01	OsJ_019618	1352013	1340963	4530.OS10T0536500-01	4530.OS06T0196300-02	0	0	0	0	0.829	0	0	0	0.829
ADI1	TPT	1345980	1322073	4530.OS08T0104600-02	4530.OS01T0239200-01	0	0	0	0	0.829	0	0	0	0.829
RCA	OsJ_28289	1354618	1348338	4530.OS11T0707000-02	4530.OS08T0560900-01	0	0	0	0	0.829	0	0	0	0.829
OsJ_28293	OsJ_21207	1348348	1341658	4530.OS08T0562100-01	4530.OS06T0332800-01	0	0	0	0	0.828	0	0	0	0.828
P0426G01.8	OS03T0279950-01	1338990	1331342	4530.OS05T0419000-01	4530.OS03T0279950-01	0	0	0	0	0.828	0	0	0	0.828
OS07T0513000-01	OsJ_11626	1344679	1332481	4530.OS07T0513000-01	4530.OS03T0595300-01	0	0	0	0	0.828	0	0	0	0.828
ADI1	OS05T0241200-01	1345980	1338229	4530.OS08T0104600-02	4530.OS05T0241200-01	0	0	0	0	0.828	0	0	0	0.828
OS08T0119800-01	OS06T0608700-01	1346101	1342367	4530.OS08T0119800-01	4530.OS06T0608700-01	0	0	0	0	0.828	0	0	0	0.828
OsJ_33497	OsJ_28325	1353218	1348381	4530.OS11T0242400-01	4530.OS08T0566600-01	0	0	0	0	0.828	0	0	0	0.828
OsJ_24183	OsJ_01921	1344458	1322830	4530.OS07T0469100-01	4530.OS01T0501800-01	0	0	0	0	0.828	0	0	0	0.828
OS06T0146300-01	OsJ_10264	1340589	1331244	4530.OS06T0146300-01	4530.OS03T0267300-01	0	0	0	0	0.828	0	0	0	0.828
OS06T0608700-01	OsJ_12709	1342367	1333498	4530.OS06T0608700-01	4530.OS03T0765900-01	0	0	0	0	0.828	0	0	0	0.828
OsJ_19023	OsJ_04510	1339436	1325462	4530.OS05T0490900-01	4530.OS01T0912700-01	0	0	0	0	0.828	0	0	0	0.828
OsJ_10264	OS02T0815300-01	1331244	1329773	4530.OS03T0267300-01	4530.OS02T0815300-01	0	0	0	0	0.828	0	0	0	0.828
CHLG	OsJ_10762	1338599	1331740	4530.OS05T0349700-02	4530.OS03T0337600-01	0	0	0	0	0.828	0	0	0	0.828
petC	OsJ_08032	1344948	1328909	4530.OS07T0556200-01	4530.OS02T0698000-01	0	0	0	0	0.814	0.11	0	0	0.827
OsJ_10110	OS02T0731600-01	1331091	1329150	4530.OS03T0244000-01	4530.OS02T0731600-01	0	0	0	0	0.827	0	0	0	0.827
OsJ_22566	OsJ_10264	1343000	1331244	4530.OS06T0705100-01	4530.OS03T0267300-01	0	0	0	0	0.827	0	0	0	0.827
B1090H08.5	OsJ_11626	1347226	1332481	4530.OS08T0382400-01	4530.OS03T0595300-01	0	0	0	0	0.827	0	0	0	0.827
B1090H08.5	OS05T0496200-01	1347226	1339476	4530.OS08T0382400-01	4530.OS05T0496200-01	0	0	0	0	0.827	0	0	0	0.827
OS12T0189400-01	OS02T0729400-01	1355227	1329128	4530.OS12T0189400-01	4530.OS02T0729400-01	0	0	0	0	0.827	0	0	0	0.827
OsJ_08355	OsJ_04159	1329252	1325088	4530.OS02T0744000-01	4530.OS01T0862200-02	0	0	0	0	0.827	0	0	0	0.827
OsJ_35820	OsJ_27134	1355621	1347224	4530.OS12T0292400-01	4530.OS08T0379400-02	0	0	0	0	0.826	0	0	0	0.826
OsJ_26144	OS03T0778100-01	1346370	1333574	4530.OS08T0162600-01	4530.OS03T0778100-01	0	0	0	0	0.826	0	0	0	0.826
OsJ_23259	OsJ_03533	1343658	1324401	4530.OS07T0171100-02	4530.OS01T0761000-01	0	0	0	0	0.826	0	0	0	0.826
OsJ_24183	OS02T0834700-01	1344458	1329958	4530.OS07T0469100-01	4530.OS02T0834700-01	0	0	0	0	0.826	0	0	0	0.826
OsJ_21207	OS02T0600200-01	1341658	1328283	4530.OS06T0332800-01	4530.OS02T0600200-01	0	0	0	0	0.826	0	0	0	0.826
OsJ_23098	OS06T0608700-01	1343518	1342367	4530.OS07T0148900-01	4530.OS06T0608700-01	0	0	0	0	0.826	0	0	0	0.826
OS09T0567366-01	OsJ_18402	1350313	1338810	4530.OS09T0567366-01	4530.OS05T0388500-01	0	0	0	0	0.826	0	0	0	0.826
B1090H08.5	OsJ_23259	1347226	1343658	4530.OS08T0382400-01	4530.OS07T0171100-02	0	0	0	0	0.825	0	0	0	0.825
OsJ_35820	OS05T0496200-01	1355621	1339476	4530.OS12T0292400-01	4530.OS05T0496200-01	0	0	0	0	0.825	0	0	0	0.825
OsJ_33497	OS09T0567366-01	1353218	1350313	4530.OS11T0242400-01	4530.OS09T0567366-01	0	0	0	0	0.825	0	0	0	0.825
OS12T0575000-01	OsJ_10110	1356279	1331091	4530.OS12T0575000-01	4530.OS03T0244000-01	0	0	0	0	0.825	0	0	0	0.825
OsJ_26144	OsJ_13468	1346370	1334726	4530.OS08T0162600-01	4530.OS04T0234600-01	0	0	0	0	0.825	0	0	0	0.825
OsJ_13468	B1267B06.4	1334726	1328134	4530.OS04T0234600-01	4530.OS02T0578400-01	0	0	0	0	0.825	0	0	0	0.825
OsJ_33497	OS06T0132400-01	1353218	1340475	4530.OS11T0242400-01	4530.OS06T0132400-01	0	0	0	0	0.824	0	0	0	0.824
OsJ_34676	OsJ_11626	1354245	1332481	4530.OS11T0621400-01	4530.OS03T0595300-01	0	0	0	0	0.824	0	0	0	0.824
OS08T0276100-01	OsJ_10110	1346879	1331091	4530.OS08T0276100-01	4530.OS03T0244000-01	0	0	0	0	0.824	0	0	0	0.824
OsJ_35820	OsJ_05011	1355621	1326015	4530.OS12T0292400-01	4530.OS02T0103800-01	0	0	0	0	0.824	0	0	0	0.824
OS07T0243150-01	OsJ_21207	1344036	1341658	4530.OS07T0243150-01	4530.OS06T0332800-01	0	0	0	0	0.824	0	0	0	0.824
ADI1	OS06T0608700-01	1345980	1342367	4530.OS08T0104600-02	4530.OS06T0608700-01	0	0	0	0	0.824	0	0	0	0.824
OS04T0596900-00	OS03T0738400-01	1336597	1333294	4530.OS04T0596900-00	4530.OS03T0738400-01	0	0	0	0	0.824	0	0	0	0.824
GDCSH	OsJ_26144	1351875	1346370	4530.OS10T0516100-01	4530.OS08T0162600-01	0	0	0	0	0.824	0	0	0	0.824
OS06T0132400-01	OsJ_11626	1340475	1332481	4530.OS06T0132400-01	4530.OS03T0595300-01	0	0	0	0	0.824	0	0	0	0.824
OsJ_28654	OsJ_08394	1348680	1329294	4530.OS09T0279400-01	4530.OS02T0750100-00	0	0	0	0	0.823	0	0	0	0.823
OsJ_15048	OsJ_07345	1335626	1328229	4530.OS04T0459500-02	4530.OS02T0593500-01	0	0	0	0	0.823	0	0	0	0.823
OsJ_19023	OS03T0778100-01	1339436	1333574	4530.OS05T0490900-01	4530.OS03T0778100-01	0	0	0	0	0.823	0	0	0	0.823
OS05T0401100-01	OsJ_07345	1338885	1328229	4530.OS05T0401100-01	4530.OS02T0593500-01	0	0	0	0	0.823	0	0	0	0.823
OsJ_12709	OsJ_09272	1333498	1330213	4530.OS03T0765900-01	4530.OS03T0129300-01	0	0	0	0	0.823	0	0	0	0.823
OS07T0513000-01	OS02T0834700-01	1344679	1329958	4530.OS07T0513000-01	4530.OS02T0834700-01	0	0	0	0	0.823	0	0	0	0.823
OS12T0575000-01	OsJ_019618	1356279	1340963	4530.OS12T0575000-01	4530.OS06T0196300-02	0	0	0	0	0.822	0	0	0	0.822
OS07T0544800-01	OS05T0291700-02	1344875	1338363	4530.OS07T0544800-01	4530.OS05T0291700-02	0	0	0	0	0.822	0	0	0	0.822
OS06T0146300-01	OS05T0496200-01	1340589	1339476	4530.OS06T0146300-01	4530.OS05T0496200-01	0	0	0	0	0.822	0	0	0	0.822
OsJ_08394	OS02T0731600-01	1329294	1329150	4530.OS02T0750100-00	4530.OS02T0731600-01	0	0	0	0	0.821	0	0	0	0.821
PEX11-4	OsJ_11626	1336180	1332481	4530.OS04T0534600-01	4530.OS03T0595300-01	0	0	0	0	0.821	0	0	0	0.821
TIC62	OsJ_10264	1350380	1331244	4530.OS10T0100300-01	4530.OS03T0267300-01	0	0	0	0	0.821	0	0	0	0.821
OsJ_33002	CHLG	1352740	1338599	4530.OS11T0153700-01	4530.OS05T0349700-02	0	0	0	0	0.821	0	0	0	0.821
OsJ_23541	TROL	1343908	1327127	4530.OS07T0212200-01	4530.OS02T0257300-00	0	0	0	0	0.821	0	0	0	0.821
OsJ_28293	OsJ_05011	1348348	1326015	4530.OS08T0562100-01	4530.OS02T0103800-01	0	0	0	0	0.82	0	0	0	0.82
OsJ_019618	OS02T0731600-01	1340963	1329150	4530.OS06T0196300-02	4530.OS02T0731600-01	0	0	0	0	0.82	0	0	0	0.82
OS09T0439500-01	OS03T0611200-01	1349380	1332556	4530.OS09T0439500-01	4530.OS03T0611200-01	0	0	0	0	0.82	0	0	0	0.82
OsJ_13468	OsJ_08355	1334726	1329252	4530.OS04T0234600-01	4530.OS02T0744000-01	0	0	0	0	0.82	0	0	0	0.82
OsJ_13095	TPT	1333876	1322073	4530.OS03T0815400-01	4530.OS01T0239200-01	0	0	0	0	0.82	0	0	0	0.82
LTD	OsJ_13095	1344729	1333876	4530.OS07T0520800-01	4530.OS03T0815400-01	0	0	0	0	0.82	0	0	0	0.82
OS02T0834700-01	OS02T0731600-01	1329958	1329150	4530.OS02T0834700-01	4530.OS02T0731600-01	0	0	0	0	0.819	0	0	0	0.819
OS08T0526300-02	OsJ_13468	1348040	1334726	4530.OS08T0526300-02	4530.OS04T0234600-01	0	0	0	0	0.819	0	0	0	0.819
OS12T0575000-01	RBCS-A	1356279	1355614	4530.OS12T0575000-01	4530.OS12T0291100-01	0	0	0	0	0.819	0	0	0	0.819
OS10T0213700-01	OsJ_27134	1350890	1347224	4530.OS10T0213700-01	4530.OS08T0379400-02	0	0	0	0	0.818	0.048	0	0	0.819
OsJ_22566	CHLG	1343000	1338599	4530.OS06T0705100-01	4530.OS05T0349700-02	0	0	0	0	0.819	0	0	0	0.819
OsJ_20897	PETE	1341350	1340251	4530.OS06T0264800-01	4530.OS06T0101600-01	0	0	0	0	0.818	0	0	0	0.818
OS02T0815300-01	OS02T0581100-01	1329773	1328153	4530.OS02T0815300-01	4530.OS02T0581100-01	0	0	0	0	0.818	0	0	0	0.818
ADI1	OS05T0291700-02	1345980	1338363	4530.OS08T0104600-02	4530.OS05T0291700-02	0	0	0	0	0.818	0	0	0	0.818
OsJ_23259	OS05T0241200-01	1343658	1338229	4530.OS07T0171100-02	4530.OS05T0241200-01	0	0	0	0	0.818	0	0	0	0.818
OsJ_20897	OsJ_04510	1341350	1325462	4530.OS06T0264800-01	4530.OS01T0912700-01	0	0	0	0	0.818	0	0	0	0.818
GDCSH	OsJ_08355	1351875	1329252	4530.OS10T0516100-01	4530.OS02T0744000-01	0	0	0	0	0.818	0	0	0	0.818
PETE	OsJ_11626	1340251	1332481	4530.OS06T0101600-01	4530.OS03T0595300-01	0	0	0	0	0.818	0	0	0	0.818
OS05T0241200-01	OsJ_08032	1338229	1328909	4530.OS05T0241200-01	4530.OS02T0698000-01	0	0	0	0	0.818	0	0	0	0.818
OsJ_35887	OsJ_28654	1355688	1348680	4530.OS12T0420200-01	4530.OS09T0279400-01	0	0	0	0	0.818	0	0	0	0.818
RBCS-A	OS05T0401100-01	1355614	1338885	4530.OS12T0291100-01	4530.OS05T0401100-01	0	0	0	0	0.818	0	0	0	0.818
OsJ_35887	OsJ_03533	1355688	1324401	4530.OS12T0420200-01	4530.OS01T0761000-01	0	0	0	0	0.818	0	0	0	0.818
ADI1	OsJ_23259	1345980	1343658	4530.OS08T0104600-02	4530.OS07T0171100-02	0	0	0	0	0.818	0	0	0	0.818
OS08T0114100-01	OsJ_10264	1346061	1331244	4530.OS08T0114100-01	4530.OS03T0267300-01	0	0	0	0	0.817	0	0	0	0.817
OsJ_28293	OS07T0513000-01	1348348	1344679	4530.OS08T0562100-01	4530.OS07T0513000-01	0	0	0	0	0.815	0.049	0	0	0.817
OsJ_019618	OS01T0511600-01	1340963	1322873	4530.OS06T0196300-02	4530.OS01T0511600-01	0	0	0	0	0.817	0	0	0	0.817
B1090H08.5	OsJ_16043	1347226	1336639	4530.OS08T0382400-01	4530.OS04T0602100-01	0	0	0	0	0.817	0	0	0	0.817
OsJ_23259	TPT	1343658	1322073	4530.OS07T0171100-02	4530.OS01T0239200-01	0	0	0	0	0.817	0	0	0	0.817
OsJ_22566	OS02T0581100-01	1343000	1328153	4530.OS06T0705100-01	4530.OS02T0581100-01	0	0	0	0	0.817	0	0	0	0.817
OS08T0526300-02	OsJ_22566	1348040	1343000	4530.OS08T0526300-02	4530.OS06T0705100-01	0	0	0	0	0.817	0	0	0	0.817
OS09T0567366-01	OsJ_05011	1350313	1326015	4530.OS09T0567366-01	4530.OS02T0103800-01	0	0	0	0	0.817	0	0	0	0.817
TRXH	RASI	1343751	1336114	4530.OS07T0186000-02	4530.OS04T0526600-01	0	0	0	0	0	0.817	0	0	0.817
OsJ_09272	OS02T0815300-01	1330213	1329773	4530.OS03T0129300-01	4530.OS02T0815300-01	0	0	0	0	0.817	0	0	0	0.817
OsJ_35887	OS03T0343900-01	1355688	1331779	4530.OS12T0420200-01	4530.OS03T0343900-01	0	0	0	0	0.817	0	0	0	0.817
GDCSH	OsJ_01303	1351875	1322311	4530.OS10T0516100-01	4530.OS01T0278900-01	0	0	0	0	0.816	0	0	0	0.816
OsJ_26144	PEX11-4	1346370	1336180	4530.OS08T0162600-01	4530.OS04T0534600-01	0	0	0	0	0.816	0	0	0	0.816
OsJ_24183	OS05T0241200-01	1344458	1338229	4530.OS07T0469100-01	4530.OS05T0241200-01	0	0	0	0	0.816	0	0	0	0.816
OS12T0575000-01	OsJ_22566	1356279	1343000	4530.OS12T0575000-01	4530.OS06T0705100-01	0	0	0	0	0.816	0	0	0	0.816
RBCS-A	OsJ_22566	1355614	1343000	4530.OS12T0291100-01	4530.OS06T0705100-01	0	0	0	0	0.816	0	0	0	0.816
OsJ_22566	LFNR1	1343000	1340298	4530.OS06T0705100-01	4530.OS06T0107700-01	0	0	0	0	0.816	0	0	0	0.816
OS09T0481200-01	OsJ_24183	1349660	1344458	4530.OS09T0481200-01	4530.OS07T0469100-01	0	0	0	0	0.816	0	0	0	0.816
OsJ_28654	OS06T0132400-01	1348680	1340475	4530.OS09T0279400-01	4530.OS06T0132400-01	0	0	0	0	0.815	0	0	0	0.815
OsJ_19023	OsJ_05011	1339436	1326015	4530.OS05T0490900-01	4530.OS02T0103800-01	0	0	0	0	0.815	0	0	0	0.815
OsJ_28325	OS02T0731600-01	1348381	1329150	4530.OS08T0566600-01	4530.OS02T0731600-01	0	0	0	0	0.815	0	0	0	0.815
OsJ_15048	TROL	1335626	1327127	4530.OS04T0459500-02	4530.OS02T0257300-00	0	0	0	0	0.815	0	0	0	0.815
RBCS	OsJ_09272	1355546	1330213	4530.OS12T0274700-01	4530.OS03T0129300-01	0	0	0	0	0.815	0	0	0	0.815
OsJ_019618	OsJ_04159	1340963	1325088	4530.OS06T0196300-02	4530.OS01T0862200-02	0	0	0	0	0.815	0	0	0	0.815
OsJ_33497	PSB28	1353218	1325681	4530.OS11T0242400-01	4530.OS01T0938100-01	0	0	0	0	0.815	0	0	0	0.815
OS09T0567366-01	OsJ_27134	1350313	1347224	4530.OS09T0567366-01	4530.OS08T0379400-02	0	0	0	0	0.815	0	0	0	0.815
OsJ_35887	OS03T0158300-01	1355688	1330436	4530.OS12T0420200-01	4530.OS03T0158300-01	0	0	0	0	0.815	0	0	0	0.815
OsJ_35887	OsJ_07663	1355688	1328542	4530.OS12T0420200-01	4530.OS02T0638300-01	0	0	0	0	0.815	0	0	0	0.815
OS02T0834700-01	OsJ_03533	1329958	1324401	4530.OS02T0834700-01	4530.OS01T0761000-01	0	0	0	0	0.815	0	0	0	0.815
OS08T0347500-00	OS07T0243150-01	1347109	1344036	4530.OS08T0347500-00	4530.OS07T0243150-01	0	0	0	0	0.815	0	0	0	0.815
LFNR1	OsJ_03533	1340298	1324401	4530.OS06T0107700-01	4530.OS01T0761000-01	0	0	0	0	0.815	0	0	0	0.815
OS03T0279950-01	OS02T0316800-01	1331342	1327391	4530.OS03T0279950-01	4530.OS02T0316800-01	0	0	0	0	0.814	0	0	0	0.814
OS09T0481200-01	OS06T0608700-01	1349660	1342367	4530.OS09T0481200-01	4530.OS06T0608700-01	0	0	0	0	0.814	0	0	0	0.814
OS02T0729400-01	TPT	1329128	1322073	4530.OS02T0729400-01	4530.OS01T0239200-01	0	0	0	0	0.814	0	0	0	0.814
OsJ_34676	OsJ_15048	1354245	1335626	4530.OS11T0621400-01	4530.OS04T0459500-02	0	0	0	0	0.814	0	0	0	0.814
OS12T0575000-01	OsJ_04510	1356279	1325462	4530.OS12T0575000-01	4530.OS01T0912700-01	0	0	0	0	0.814	0	0	0	0.814
OS11T0153600-01	OS03T0611200-01	1352739	1332556	4530.OS11T0153600-01	4530.OS03T0611200-01	0	0	0	0	0.814	0	0	0	0.814
OsJ_20897	OsJ_019618	1341350	1340963	4530.OS06T0264800-01	4530.OS06T0196300-02	0	0	0	0	0.814	0	0	0	0.814
OsJ_07345	OsJ_04510	1328229	1325462	4530.OS02T0593500-01	4530.OS01T0912700-01	0	0	0	0	0.814	0	0	0	0.814
OS02T0815300-01	TROL	1329773	1327127	4530.OS02T0815300-01	4530.OS02T0257300-00	0	0	0	0	0.814	0	0	0	0.814
OsJ_26144	P0575F10.3	1346370	1326165	4530.OS08T0162600-01	4530.OS02T0122500-00	0	0	0	0	0.814	0	0	0	0.814
OsJ_35820	OsJ_10264	1355621	1331244	4530.OS12T0292400-01	4530.OS03T0267300-01	0	0	0	0	0.814	0	0	0	0.814
OsJ_28289	OsJ_08394	1348338	1329294	4530.OS08T0560900-01	4530.OS02T0750100-00	0	0	0	0	0.814	0	0	0	0.814
OsJ_24183	OS02T0815300-01	1344458	1329773	4530.OS07T0469100-01	4530.OS02T0815300-01	0	0	0	0	0.814	0	0	0	0.814
OS09T0481200-01	OsJ_05011	1349660	1326015	4530.OS09T0481200-01	4530.OS02T0103800-01	0	0	0	0	0.814	0	0	0	0.814
RCA	OsJ_23259	1354618	1343658	4530.OS11T0707000-02	4530.OS07T0171100-02	0	0	0	0	0.814	0	0	0	0.814
OsJ_019618	APX8	1340963	1327973	4530.OS06T0196300-02	4530.OS02T0553200-01	0	0	0	0	0.814	0	0	0	0.814
OsJ_28325	OsJ_10264	1348381	1331244	4530.OS08T0566600-01	4530.OS03T0267300-01	0	0	0	0	0.813	0	0	0	0.813
OsJ_08394	P0575F10.3	1329294	1326165	4530.OS02T0750100-00	4530.OS02T0122500-00	0	0	0	0	0.813	0	0	0	0.813
OS09T0567366-01	OS01T0929100-02	1350313	1325600	4530.OS09T0567366-01	4530.OS01T0929100-02	0	0	0	0	0.813	0	0	0	0.813
OS03T0343900-01	OsJ_04227	1331779	1325151	4530.OS03T0343900-01	4530.OS01T0869800-01	0	0	0	0	0.813	0	0	0	0.813
OS09T0567366-01	APX8	1350313	1327973	4530.OS09T0567366-01	4530.OS02T0553200-01	0	0	0	0	0.813	0	0	0	0.813
OS10T0536500-01	OS05T0241200-01	1352013	1338229	4530.OS10T0536500-01	4530.OS05T0241200-01	0	0	0	0	0.813	0	0	0	0.813
OsJ_33497	P0575F10.3	1353218	1326165	4530.OS11T0242400-01	4530.OS02T0122500-00	0	0	0	0	0.813	0	0	0	0.813
OsJ_12709	OsJ_04227	1333498	1325151	4530.OS03T0765900-01	4530.OS01T0869800-01	0	0	0	0	0.812	0	0	0	0.812
OS05T0401100-01	OsJ_09272	1338885	1330213	4530.OS05T0401100-01	4530.OS03T0129300-01	0	0	0	0	0.812	0	0	0	0.812
OsJ_10110	P0575F10.3	1331091	1326165	4530.OS03T0244000-01	4530.OS02T0122500-00	0	0	0	0	0.812	0	0	0	0.812
OsJ_20897	OS03T0278900-01	1341350	1331332	4530.OS06T0264800-01	4530.OS03T0278900-01	0	0	0	0	0.812	0	0	0	0.812
OS08T0119800-01	OsJ_19023	1346101	1339436	4530.OS08T0119800-01	4530.OS05T0490900-01	0	0	0	0	0.812	0	0	0	0.812
OsJ_33497	OsJ_08394	1353218	1329294	4530.OS11T0242400-01	4530.OS02T0750100-00	0	0	0	0	0.812	0	0	0	0.812
OsJ_27134	OsJ_20897	1347224	1341350	4530.OS08T0379400-02	4530.OS06T0264800-01	0	0	0	0	0.811	0	0	0	0.811
RCA	OS01T0929100-02	1354618	1325600	4530.OS11T0707000-02	4530.OS01T0929100-02	0	0	0	0	0.811	0	0	0	0.811
OS12T0575000-01	OsJ_05011	1356279	1326015	4530.OS12T0575000-01	4530.OS02T0103800-01	0	0	0	0	0.811	0	0	0	0.811
OS08T0119800-01	OsJ_03533	1346101	1324401	4530.OS08T0119800-01	4530.OS01T0761000-01	0	0	0	0	0.811	0	0	0	0.811
OsJ_34676	OS07T0243150-01	1354245	1344036	4530.OS11T0621400-01	4530.OS07T0243150-01	0	0	0	0	0.811	0	0	0	0.811
OsJ_35820	LFNR1	1355621	1340298	4530.OS12T0292400-01	4530.OS06T0107700-01	0	0	0	0	0.811	0	0	0	0.811
CHLD	OsJ_10762	1333851	1331740	4530.OS03T0811100-01	4530.OS03T0337600-01	0	0	0	0	0.811	0	0	0	0.811
OS02T0834700-01	OS02T0815300-01	1329958	1329773	4530.OS02T0834700-01	4530.OS02T0815300-01	0	0	0	0	0.811	0	0	0	0.811
OS05T0291700-02	OsJ_13468	1338363	1334726	4530.OS05T0291700-02	4530.OS04T0234600-01	0	0	0	0	0.811	0	0	0	0.811
OS06T0146300-01	LFNR1	1340589	1340298	4530.OS06T0146300-01	4530.OS06T0107700-01	0	0	0	0	0.811	0	0	0	0.811
OS03T0343900-01	OsJ_08394	1331779	1329294	4530.OS03T0343900-01	4530.OS02T0750100-00	0	0	0	0	0.81	0	0	0	0.81
OsJ_28130	OsJ_03533	1348157	1324401	4530.OS08T0541400-01	4530.OS01T0761000-01	0	0	0	0	0.81	0	0	0	0.81
OS09T0439500-01	OsJ_16043	1349380	1336639	4530.OS09T0439500-01	4530.OS04T0602100-01	0	0	0	0	0.81	0	0	0	0.81
OS04T0623800-01	OsJ_03533	1336829	1324401	4530.OS04T0623800-01	4530.OS01T0761000-01	0	0	0	0	0.81	0	0	0	0.81
OS10T0492300-01	OsJ_04510	1351707	1325462	4530.OS10T0492300-01	4530.OS01T0912700-01	0	0	0	0	0.81	0	0	0	0.81
OsJ_11626	OsJ_07663	1332481	1328542	4530.OS03T0595300-01	4530.OS02T0638300-01	0	0	0	0	0.81	0	0	0	0.81
OsJ_19023	OS02T0834700-01	1339436	1329958	4530.OS05T0490900-01	4530.OS02T0834700-01	0	0	0	0	0.81	0	0	0	0.81
RBCS-A	OsJ_04227	1355614	1325151	4530.OS12T0291100-01	4530.OS01T0869800-01	0	0	0	0	0.81	0	0	0	0.81
OsJ_33497	OS02T0316800-01	1353218	1327391	4530.OS11T0242400-01	4530.OS02T0316800-01	0	0	0	0	0.81	0	0	0	0.81
OsJ_05011	OS01T0929100-02	1326015	1325600	4530.OS02T0103800-01	4530.OS01T0929100-02	0	0	0	0	0.81	0	0	0	0.81
OsJ_23098	OS03T0278900-01	1343518	1331332	4530.OS07T0148900-01	4530.OS03T0278900-01	0	0	0	0	0.81	0	0	0	0.81
OsJ_24183	OsJ_15048	1344458	1335626	4530.OS07T0469100-01	4530.OS04T0459500-02	0	0	0	0	0.81	0	0	0	0.81
OS08T0359000-01	OsJ_09272	1347130	1330213	4530.OS08T0359000-01	4530.OS03T0129300-01	0	0	0	0	0.81	0	0	0	0.81
OS03T0738400-01	OS02T0556800-01	1333294	1328000	4530.OS03T0738400-01	4530.OS02T0556800-01	0	0	0	0	0.81	0	0	0	0.81
OsJ_34925	OsJ_04510	1354668	1325462	4530.OS12T0105300-01	4530.OS01T0912700-01	0	0	0	0	0.81	0	0	0	0.81
OS08T0347500-00	OS01T0929100-02	1347109	1325600	4530.OS08T0347500-00	4530.OS01T0929100-02	0	0	0	0	0.81	0	0	0	0.81
OS10T0213700-01	PEX11-4	1350890	1336180	4530.OS10T0213700-01	4530.OS04T0534600-01	0	0	0	0	0.81	0	0	0	0.81
OsJ_019618	P0426G01.8	1340963	1338990	4530.OS06T0196300-02	4530.OS05T0419000-01	0	0	0	0	0.81	0	0	0	0.81
OsJ_28654	OsJ_10264	1348680	1331244	4530.OS09T0279400-01	4530.OS03T0267300-01	0	0	0	0	0.81	0	0	0	0.81
RBCS	OS06T0608700-01	1355546	1342367	4530.OS12T0274700-01	4530.OS06T0608700-01	0	0	0	0	0.81	0	0	0	0.81
OsJ_10264	OsJ_01921	1331244	1322830	4530.OS03T0267300-01	4530.OS01T0501800-01	0	0	0	0	0.809	0	0	0	0.809
OS10T0578800-02	OS03T0279950-01	1352335	1331342	4530.OS10T0578800-02	4530.OS03T0279950-01	0	0	0	0	0.809	0	0	0	0.809
OsJ_20798	OsJ_08032	1341273	1328909	4530.OS06T0245800-01	4530.OS02T0698000-01	0	0	0	0	0.809	0	0	0	0.809
ADI1	OsJ_019618	1345980	1340963	4530.OS08T0104600-02	4530.OS06T0196300-02	0	0	0	0	0.809	0	0	0	0.809
OS08T0276100-01	OsJ_08355	1346879	1329252	4530.OS08T0276100-01	4530.OS02T0744000-01	0	0	0	0	0.809	0	0	0	0.809
OsJ_23259	OsJ_15286	1343658	1335861	4530.OS07T0171100-02	4530.OS04T0490800-01	0	0	0	0	0.809	0	0	0	0.809
OS03T0778100-01	OsJ_04227	1333574	1325151	4530.OS03T0778100-01	4530.OS01T0869800-01	0	0	0	0	0.809	0	0	0	0.809
OsJ_34676	OS02T0815300-01	1354245	1329773	4530.OS11T0621400-01	4530.OS02T0815300-01	0	0	0	0	0.809	0	0	0	0.809
OsJ_34676	OsJ_08032	1354245	1328909	4530.OS11T0621400-01	4530.OS02T0698000-01	0	0	0	0	0.809	0	0	0	0.809
OsJ_33497	OS02T0815300-01	1353218	1329773	4530.OS11T0242400-01	4530.OS02T0815300-01	0	0	0	0	0.809	0	0	0	0.809
OsJ_20897	PSBW	1341350	1324500	4530.OS06T0264800-01	4530.OS01T0773700-02	0	0	0	0	0.809	0	0	0	0.809
OS10T0536500-01	OS08T0119800-01	1352013	1346101	4530.OS10T0536500-01	4530.OS08T0119800-01	0	0	0	0	0.808	0	0	0	0.808
OS08T0114100-01	OsJ_13468	1346061	1334726	4530.OS08T0114100-01	4530.OS04T0234600-01	0	0	0	0	0.808	0	0	0	0.808
OsJ_35820	OS02T0581100-01	1355621	1328153	4530.OS12T0292400-01	4530.OS02T0581100-01	0	0	0	0	0.808	0	0	0	0.808
OS02T0834700-01	OsJ_04510	1329958	1325462	4530.OS02T0834700-01	4530.OS01T0912700-01	0	0	0	0	0.808	0	0	0	0.808
OS10T0578800-02	OsJ_23259	1352335	1343658	4530.OS10T0578800-02	4530.OS07T0171100-02	0	0	0	0	0.808	0	0	0	0.808
OS07T0544800-01	OsJ_08394	1344875	1329294	4530.OS07T0544800-01	4530.OS02T0750100-00	0	0	0	0	0.808	0	0	0	0.808
RBCS-A	OsJ_11626	1355614	1332481	4530.OS12T0291100-01	4530.OS03T0595300-01	0	0	0	0	0.807	0	0	0	0.807
OS05T0291700-02	APX8	1338363	1327973	4530.OS05T0291700-02	4530.OS02T0553200-01	0	0	0	0	0.807	0	0	0	0.807
OS06T0146300-01	APX8	1340589	1327973	4530.OS06T0146300-01	4530.OS02T0553200-01	0	0	0	0	0.807	0	0	0	0.807
OS02T0731600-01	OsJ_04510	1329150	1325462	4530.OS02T0731600-01	4530.OS01T0912700-01	0	0	0	0	0.807	0	0	0	0.807
OsJ_27134	OsJ_22566	1347224	1343000	4530.OS08T0379400-02	4530.OS06T0705100-01	0	0	0	0	0.807	0	0	0	0.807
OsJ_35887	APX8	1355688	1327973	4530.OS12T0420200-01	4530.OS02T0553200-01	0	0	0	0	0.807	0	0	0	0.807
LFNR1	OsJ_04159	1340298	1325088	4530.OS06T0107700-01	4530.OS01T0862200-02	0	0	0	0	0.807	0	0	0	0.807
OS08T0347500-00	OsJ_04309	1347109	1325259	4530.OS08T0347500-00	4530.OS01T0882500-00	0	0	0	0	0.807	0	0	0	0.807
LFNR1	OsJ_01303	1340298	1322311	4530.OS06T0107700-01	4530.OS01T0278900-01	0	0	0	0	0.806	0	0	0	0.806
OS05T0241200-01	OsJ_13095	1338229	1333876	4530.OS05T0241200-01	4530.OS03T0815400-01	0	0	0	0	0.806	0	0	0	0.806
OsJ_15048	OS02T0834700-01	1335626	1329958	4530.OS04T0459500-02	4530.OS02T0834700-01	0	0	0	0	0.806	0	0	0	0.806
OsJ_08394	OsJ_04227	1329294	1325151	4530.OS02T0750100-00	4530.OS01T0869800-01	0	0	0	0	0.806	0	0	0	0.806
OS06T0608700-01	LFNR1	1342367	1340298	4530.OS06T0608700-01	4530.OS06T0107700-01	0	0	0	0	0.806	0	0	0	0.806
OS08T0553800-03	OsJ_23259	1348273	1343658	4530.OS08T0553800-03	4530.OS07T0171100-02	0	0	0	0	0.806	0	0	0	0.806
OsJ_22566	APL1	1343000	1333263	4530.OS06T0705100-01	4530.OS03T0735000-01	0	0	0	0	0.806	0	0	0	0.806
OS05T0291700-02	OsJ_16043	1338363	1336639	4530.OS05T0291700-02	4530.OS04T0602100-01	0	0	0	0	0.806	0	0	0	0.806
P0426G01.8	OS02T0729400-01	1338990	1329128	4530.OS05T0419000-01	4530.OS02T0729400-01	0	0	0	0	0.805	0	0	0	0.805
OsJ_26144	OsJ_04227	1346370	1325151	4530.OS08T0162600-01	4530.OS01T0869800-01	0	0	0	0	0.805	0	0	0	0.805
OsJ_019618	OS02T0815300-01	1340963	1329773	4530.OS06T0196300-02	4530.OS02T0815300-01	0	0	0	0	0.805	0	0	0	0.805
OS08T0114100-01	OsJ_04309	1346061	1325259	4530.OS08T0114100-01	4530.OS01T0882500-00	0	0	0	0	0.805	0	0	0	0.805
OS08T0276100-01	OS02T0729400-01	1346879	1329128	4530.OS08T0276100-01	4530.OS02T0729400-01	0	0	0	0	0.805	0	0	0	0.805
CHLI	OsJ_04159	1332332	1325088	4530.OS03T0563300-01	4530.OS01T0862200-02	0	0	0	0	0.805	0	0	0	0.805
RCA	OS02T0731600-01	1354618	1329150	4530.OS11T0707000-02	4530.OS02T0731600-01	0	0	0	0	0.805	0	0	0	0.805
OS05T0496200-01	OsJ_01303	1339476	1322311	4530.OS05T0496200-01	4530.OS01T0278900-01	0	0	0	0	0.804	0	0	0	0.804
OS10T0578800-02	OS09T0439500-01	1352335	1349380	4530.OS10T0578800-02	4530.OS09T0439500-01	0	0	0	0	0.804	0	0	0	0.804
OsJ_019618	OsJ_04510	1340963	1325462	4530.OS06T0196300-02	4530.OS01T0912700-01	0	0	0	0	0.804	0	0	0	0.804
OsJ_08394	OsJ_04510	1329294	1325462	4530.OS02T0750100-00	4530.OS01T0912700-01	0	0	0	0	0.803	0	0	0	0.803
OS05T0496200-01	OS02T0731600-01	1339476	1329150	4530.OS05T0496200-01	4530.OS02T0731600-01	0	0	0	0	0.803	0	0	0	0.803
OsJ_05011	OsJ_01921	1326015	1322830	4530.OS02T0103800-01	4530.OS01T0501800-01	0	0	0	0	0.803	0	0	0	0.803
OsJ_07663	APX8	1328542	1327973	4530.OS02T0638300-01	4530.OS02T0553200-01	0	0	0	0	0.803	0	0	0	0.803
OsJ_33497	OsJ_08032	1353218	1328909	4530.OS11T0242400-01	4530.OS02T0698000-01	0	0	0	0	0.803	0	0	0	0.803
OsJ_28325	OsJ_26144	1348381	1346370	4530.OS08T0566600-01	4530.OS08T0162600-01	0	0	0	0	0.803	0	0	0	0.803
OS05T0348100-01	OS01T0511600-01	1338591	1322873	4530.OS05T0348100-01	4530.OS01T0511600-01	0	0	0	0	0.803	0	0	0	0.803
OsJ_34676	OsJ_05011	1354245	1326015	4530.OS11T0621400-01	4530.OS02T0103800-01	0	0	0	0	0.802	0	0	0	0.802
OS04T0596900-00	OsJ_13468	1336597	1334726	4530.OS04T0596900-00	4530.OS04T0234600-01	0	0	0	0	0.802	0	0	0	0.802
ALDP	OsJ_05011	1352844	1326015	4530.OS11T0171300-01	4530.OS02T0103800-01	0	0	0	0	0.802	0	0	0	0.802
OsJ_28130	OS02T0316800-01	1348157	1327391	4530.OS08T0541400-01	4530.OS02T0316800-01	0	0	0	0	0.802	0	0	0	0.802
OS10T0536500-01	OS06T0132400-01	1352013	1340475	4530.OS10T0536500-01	4530.OS06T0132400-01	0	0	0	0	0.802	0	0	0	0.802
OS08T0359000-01	OsJ_08394	1347130	1329294	4530.OS08T0359000-01	4530.OS02T0750100-00	0	0	0	0	0.802	0	0	0	0.802
OsJ_20897	OsJ_05011	1341350	1326015	4530.OS06T0264800-01	4530.OS02T0103800-01	0	0	0	0	0.802	0	0	0	0.802
ALDP	OS03T0278900-01	1352844	1331332	4530.OS11T0171300-01	4530.OS03T0278900-01	0	0	0	0	0.802	0	0	0	0.802
OS09T0567366-01	OsJ_28293	1350313	1348348	4530.OS09T0567366-01	4530.OS08T0562100-01	0	0	0	0	0.802	0	0	0	0.802
OS07T0243150-01	OsJ_08355	1344036	1329252	4530.OS07T0243150-01	4530.OS02T0744000-01	0	0	0	0	0.801	0	0	0	0.801
OS08T0553800-03	OsJ_13468	1348273	1334726	4530.OS08T0553800-03	4530.OS04T0234600-01	0	0	0	0	0.801	0	0	0	0.801
OS08T0526300-02	OsJ_10264	1348040	1331244	4530.OS08T0526300-02	4530.OS03T0267300-01	0	0	0	0	0.801	0	0	0	0.801
OS08T0114100-01	OsJ_04992	1346061	1325991	4530.OS08T0114100-01	4530.OS02T0101500-02	0	0	0	0	0.801	0	0	0	0.801
P0426G01.8	OS05T0401100-01	1338990	1338885	4530.OS05T0419000-01	4530.OS05T0401100-01	0	0	0	0	0.801	0	0	0	0.801
OsJ_35887	OsJ_16043	1355688	1336639	4530.OS12T0420200-01	4530.OS04T0602100-01	0	0	0	0	0.801	0	0	0	0.801
P0426G01.8	OsJ_04992	1338990	1325991	4530.OS05T0419000-01	4530.OS02T0101500-02	0	0	0	0	0.801	0	0	0	0.801
OsJ_27134	OsJ_04159	1347224	1325088	4530.OS08T0379400-02	4530.OS01T0862200-02	0	0	0	0	0.801	0	0	0	0.801
OsJ_35887	TIC62	1355688	1350380	4530.OS12T0420200-01	4530.OS10T0100300-01	0	0	0	0	0.8	0	0	0	0.8
OsJ_28293	OS06T0146300-01	1348348	1340589	4530.OS08T0562100-01	4530.OS06T0146300-01	0	0	0	0	0.8	0	0	0	0.8
OS08T0347500-00	P0426G01.8	1347109	1338990	4530.OS08T0347500-00	4530.OS05T0419000-01	0	0	0	0	0.8	0	0	0	0.8
OsJ_35814	RBCS	1355617	1355546	4530.OS12T0291400-01	4530.OS12T0274700-01	0	0	0	0.984	0	0.8	0	0	0.8
OS03T0565200-01	P0575F10.3	1332339	1326165	4530.OS03T0565200-01	4530.OS02T0122500-00	0	0	0	0	0.8	0	0	0	0.8
OsJ_35820	OsJ_35814	1355621	1355617	4530.OS12T0292400-01	4530.OS12T0291400-01	0	0	0	0.985	0	0.8	0	0	0.8
OS05T0241200-01	OsJ_08394	1338229	1329294	4530.OS05T0241200-01	4530.OS02T0750100-00	0	0	0	0	0.8	0	0	0	0.8
OsJ_26144	OS06T0146300-01	1346370	1340589	4530.OS08T0162600-01	4530.OS06T0146300-01	0	0	0	0	0.8	0	0	0	0.8
OsJ_019618	OS06T0132400-01	1340963	1340475	4530.OS06T0196300-02	4530.OS06T0132400-01	0	0	0	0	0.8	0	0	0	0.8
OS05T0241200-01	OS04T0596900-00	1338229	1336597	4530.OS05T0241200-01	4530.OS04T0596900-00	0	0	0	0	0.8	0	0	0	0.8
OsJ_12709	OsJ_03533	1333498	1324401	4530.OS03T0765900-01	4530.OS01T0761000-01	0	0	0	0	0.8	0	0	0	0.8
OsJ_20798	OS03T0278900-01	1341273	1331332	4530.OS06T0245800-01	4530.OS03T0278900-01	0	0	0	0	0.8	0	0	0	0.8
OsJ_35814	RBCS-A	1355617	1355614	4530.OS12T0291400-01	4530.OS12T0291100-01	0	0	0	0.985	0	0.8	0	0	0.8
OS04T0596900-00	TPT	1336597	1322073	4530.OS04T0596900-00	4530.OS01T0239200-01	0	0	0	0	0.8	0	0	0	0.8
OS07T0513000-01	OS03T0343900-01	1344679	1331779	4530.OS07T0513000-01	4530.OS03T0343900-01	0	0	0	0	0.8	0	0	0	0.8
OsJ_35887	OS05T0291700-02	1355688	1338363	4530.OS12T0420200-01	4530.OS05T0291700-02	0	0	0	0	0.799	0	0	0	0.799
OS03T0857400-01	OsJ_10264	1334193	1331244	4530.OS03T0857400-01	4530.OS03T0267300-01	0	0	0	0	0.799	0	0	0	0.799
PEX11-4	OsJ_08032	1336180	1328909	4530.OS04T0534600-01	4530.OS02T0698000-01	0	0	0	0	0.799	0	0	0	0.799
OS08T0119800-01	OsJ_10264	1346101	1331244	4530.OS08T0119800-01	4530.OS03T0267300-01	0	0	0	0	0.799	0	0	0	0.799
OS05T0241200-01	OsJ_03533	1338229	1324401	4530.OS05T0241200-01	4530.OS01T0761000-01	0	0	0	0	0.799	0	0	0	0.799
OS05T0496200-01	OsJ_12709	1339476	1333498	4530.OS05T0496200-01	4530.OS03T0765900-01	0	0	0	0	0.799	0	0	0	0.799
CHLG	P0575F10.3	1338599	1326165	4530.OS05T0349700-02	4530.OS02T0122500-00	0	0	0	0	0.799	0	0	0	0.799
RCA	PSBW	1354618	1324500	4530.OS11T0707000-02	4530.OS01T0773700-02	0	0	0	0	0.798	0	0	0	0.798
OsJ_20798	OsJ_08394	1341273	1329294	4530.OS06T0245800-01	4530.OS02T0750100-00	0	0	0	0	0.798	0	0	0	0.798
LTD	CHLI	1344729	1332332	4530.OS07T0520800-01	4530.OS03T0563300-01	0	0	0	0	0.798	0	0	0	0.798
OsJ_33497	OsJ_27134	1353218	1347224	4530.OS11T0242400-01	4530.OS08T0379400-02	0	0	0	0	0.798	0	0	0	0.798
OsJ_19023	OsJ_09272	1339436	1330213	4530.OS05T0490900-01	4530.OS03T0129300-01	0	0	0	0	0.798	0	0	0	0.798
OsJ_28130	OS05T0401100-01	1348157	1338885	4530.OS08T0541400-01	4530.OS05T0401100-01	0	0	0	0	0.798	0	0	0	0.798
OsJ_35887	CHLG	1355688	1338599	4530.OS12T0420200-01	4530.OS05T0349700-02	0	0	0	0	0.798	0	0	0	0.798
OS08T0347500-00	OS05T0348100-01	1347109	1338591	4530.OS08T0347500-00	4530.OS05T0348100-01	0	0	0	0	0.798	0	0	0	0.798
OS09T0439500-01	P0426G01.8	1349380	1338990	4530.OS09T0439500-01	4530.OS05T0419000-01	0	0	0	0	0.798	0	0	0	0.798
OsJ_33497	OS10T0536500-01	1353218	1352013	4530.OS11T0242400-01	4530.OS10T0536500-01	0	0	0	0	0.798	0	0	0	0.798
OsJ_28325	OsJ_04510	1348381	1325462	4530.OS08T0566600-01	4530.OS01T0912700-01	0	0	0	0	0.797	0	0	0	0.797
LFNR1	OsJ_07663	1340298	1328542	4530.OS06T0107700-01	4530.OS02T0638300-01	0	0	0	0	0.797	0	0	0	0.797
OS03T0279950-01	OS03T0158300-01	1331342	1330436	4530.OS03T0279950-01	4530.OS03T0158300-01	0	0	0	0	0.797	0	0	0	0.797
OsJ_08355	OsJ_04992	1329252	1325991	4530.OS02T0744000-01	4530.OS02T0101500-02	0	0	0	0	0.797	0	0	0	0.797
OS05T0291700-02	OS02T0815300-01	1338363	1329773	4530.OS05T0291700-02	4530.OS02T0815300-01	0	0	0	0	0.797	0	0	0	0.797
B1090H08.5	OsJ_03533	1347226	1324401	4530.OS08T0382400-01	4530.OS01T0761000-01	0	0	0	0	0.797	0	0	0	0.797
OsJ_28289	OsJ_03533	1348338	1324401	4530.OS08T0560900-01	4530.OS01T0761000-01	0	0	0	0	0.603	0.511	0	0	0.797
OS07T0513000-01	OS02T0316800-01	1344679	1327391	4530.OS07T0513000-01	4530.OS02T0316800-01	0	0	0	0	0.797	0	0	0	0.797
OS03T0278900-01	OS02T0834700-01	1331332	1329958	4530.OS03T0278900-01	4530.OS02T0834700-01	0	0	0	0	0.796	0	0	0	0.796
OsJ_23259	OsJ_11626	1343658	1332481	4530.OS07T0171100-02	4530.OS03T0595300-01	0	0	0	0	0.796	0	0	0	0.796
OsJ_28325	OsJ_10110	1348381	1331091	4530.OS08T0566600-01	4530.OS03T0244000-01	0	0	0	0	0.796	0	0	0	0.796
OsJ_19023	OsJ_10264	1339436	1331244	4530.OS05T0490900-01	4530.OS03T0267300-01	0	0	0	0	0.796	0	0	0	0.796
OsJ_23541	OsJ_16043	1343908	1336639	4530.OS07T0212200-01	4530.OS04T0602100-01	0	0	0	0	0.796	0	0	0	0.796
OsJ_08355	OsJ_01303	1329252	1322311	4530.OS02T0744000-01	4530.OS01T0278900-01	0	0	0	0	0.796	0	0	0	0.796
OS05T0496200-01	PSB28	1339476	1325681	4530.OS05T0496200-01	4530.OS01T0938100-01	0	0	0	0	0.796	0	0	0	0.796
OS03T0279950-01	OsJ_04992	1331342	1325991	4530.OS03T0279950-01	4530.OS02T0101500-02	0	0	0	0	0.796	0	0	0	0.796
OS08T0347500-00	OS02T0729400-01	1347109	1329128	4530.OS08T0347500-00	4530.OS02T0729400-01	0	0	0	0	0.796	0	0	0	0.796
OsJ_21207	OsJ_10762	1341658	1331740	4530.OS06T0332800-01	4530.OS03T0337600-01	0	0	0	0	0.795	0	0	0	0.795
OsJ_019618	OsJ_12709	1340963	1333498	4530.OS06T0196300-02	4530.OS03T0765900-01	0	0	0	0	0.795	0	0	0	0.795
LFNR1	APX8	1340298	1327973	4530.OS06T0107700-01	4530.OS02T0553200-01	0	0	0	0	0.795	0	0	0	0.795
OsJ_22566	B1267B06.4	1343000	1328134	4530.OS06T0705100-01	4530.OS02T0578400-01	0	0	0	0	0.795	0	0	0	0.795
OsJ_23259	OsJ_019618	1343658	1340963	4530.OS07T0171100-02	4530.OS06T0196300-02	0	0	0	0	0.795	0	0	0	0.795
OS08T0347500-00	P0575F10.3	1347109	1326165	4530.OS08T0347500-00	4530.OS02T0122500-00	0	0	0	0	0.795	0	0	0	0.795
OS02T0815300-01	OsJ_07663	1329773	1328542	4530.OS02T0815300-01	4530.OS02T0638300-01	0	0	0	0	0.795	0	0	0	0.795
OS08T0114100-01	OS03T0158300-01	1346061	1330436	4530.OS08T0114100-01	4530.OS03T0158300-01	0	0	0	0	0.795	0	0	0	0.795
OS03T0778100-01	OsJ_03533	1333574	1324401	4530.OS03T0778100-01	4530.OS01T0761000-01	0	0	0	0	0.794	0	0	0	0.794
OsJ_28130	HCF136	1348157	1343194	4530.OS08T0541400-01	4530.OS06T0729650-00	0	0	0	0	0.794	0	0	0	0.794
OsJ_28289	OS03T0278900-01	1348338	1331332	4530.OS08T0560900-01	4530.OS03T0278900-01	0	0	0	0	0.794	0	0	0	0.794
OS02T0556800-01	OS01T0929100-02	1328000	1325600	4530.OS02T0556800-01	4530.OS01T0929100-02	0	0	0	0	0.794	0	0	0	0.794
OsJ_33497	OS03T0844900-01	1353218	1334106	4530.OS11T0242400-01	4530.OS03T0844900-01	0	0	0	0	0.794	0	0	0	0.794
OS01T0929100-02	OsJ_03533	1325600	1324401	4530.OS01T0929100-02	4530.OS01T0761000-01	0	0	0	0	0.794	0	0	0	0.794
OsJ_08394	OsJ_08355	1329294	1329252	4530.OS02T0750100-00	4530.OS02T0744000-01	0	0	0	0	0.793	0	0	0	0.793
OsJ_13468	OS03T0857400-01	1334726	1334193	4530.OS04T0234600-01	4530.OS03T0857400-01	0	0	0	0	0.793	0	0	0	0.793
OS05T0291700-02	OS04T0596900-00	1338363	1336597	4530.OS05T0291700-02	4530.OS04T0596900-00	0	0	0	0	0.793	0	0	0	0.793
OsJ_19023	PEX11-4	1339436	1336180	4530.OS05T0490900-01	4530.OS04T0534600-01	0	0	0	0	0.793	0	0	0	0.793
OsJ_08355	B1267B06.4	1329252	1328134	4530.OS02T0744000-01	4530.OS02T0578400-01	0	0	0	0	0.793	0	0	0	0.793
OS11T0153600-01	CHLG	1352739	1338599	4530.OS11T0153600-01	4530.OS05T0349700-02	0	0	0	0	0.793	0	0	0	0.793
OS06T0132400-01	OsJ_08394	1340475	1329294	4530.OS06T0132400-01	4530.OS02T0750100-00	0	0	0	0	0.792	0	0	0	0.792
OsJ_22566	OS03T0844900-01	1343000	1334106	4530.OS06T0705100-01	4530.OS03T0844900-01	0	0	0	0	0.792	0	0	0	0.792
OS06T0146300-01	OsJ_18402	1340589	1338810	4530.OS06T0146300-01	4530.OS05T0388500-01	0	0	0	0	0.792	0	0	0	0.792
OS09T0567366-01	OS05T0401100-01	1350313	1338885	4530.OS09T0567366-01	4530.OS05T0401100-01	0	0	0	0	0.792	0	0	0	0.792
OsJ_019618	OsJ_08355	1340963	1329252	4530.OS06T0196300-02	4530.OS02T0744000-01	0	0	0	0	0.792	0	0	0	0.792
OsJ_34676	OsJ_03533	1354245	1324401	4530.OS11T0621400-01	4530.OS01T0761000-01	0	0	0	0	0.791	0	0	0	0.791
OS09T0439500-01	OS07T0243150-01	1349380	1344036	4530.OS09T0439500-01	4530.OS07T0243150-01	0	0	0	0	0.791	0	0	0	0.791
P0426G01.8	B1267B06.4	1338990	1328134	4530.OS05T0419000-01	4530.OS02T0578400-01	0	0	0	0	0.791	0	0	0	0.791
OsJ_35820	OsJ_04510	1355621	1325462	4530.OS12T0292400-01	4530.OS01T0912700-01	0	0	0	0	0.79	0	0	0	0.79
OS10T0536500-01	OS07T0513000-01	1352013	1344679	4530.OS10T0536500-01	4530.OS07T0513000-01	0	0	0	0	0.79	0	0	0	0.79
OS08T0359000-01	OS06T0608700-01	1347130	1342367	4530.OS08T0359000-01	4530.OS06T0608700-01	0	0	0	0	0.79	0	0	0	0.79
OS03T0738400-01	P0575F10.3	1333294	1326165	4530.OS03T0738400-01	4530.OS02T0122500-00	0	0	0	0	0.79	0	0	0	0.79
OsJ_35820	OsJ_019618	1355621	1340963	4530.OS12T0292400-01	4530.OS06T0196300-02	0	0	0	0	0.79	0	0	0	0.79
OS08T0359000-01	OsJ_019618	1347130	1340963	4530.OS08T0359000-01	4530.OS06T0196300-02	0	0	0	0	0.79	0	0	0	0.79
OS04T0623800-01	OsJ_01303	1336829	1322311	4530.OS04T0623800-01	4530.OS01T0278900-01	0	0	0	0	0.789	0	0	0	0.789
B1090H08.5	OS02T0581100-01	1347226	1328153	4530.OS08T0382400-01	4530.OS02T0581100-01	0	0	0	0	0.789	0	0	0	0.789
OsJ_28325	OsJ_15048	1348381	1335626	4530.OS08T0566600-01	4530.OS04T0459500-02	0	0	0	0	0.789	0	0	0	0.789
OS08T0347500-00	LTD	1347109	1344729	4530.OS08T0347500-00	4530.OS07T0520800-01	0	0	0	0	0.789	0	0	0	0.789
RBCS	OsJ_08394	1355546	1329294	4530.OS12T0274700-01	4530.OS02T0750100-00	0	0	0	0	0.788	0	0	0	0.788
OsJ_10264	OsJ_04309	1331244	1325259	4530.OS03T0267300-01	4530.OS01T0882500-00	0	0	0	0	0.788	0	0	0	0.788
OS03T0611200-01	CHLI	1332556	1332332	4530.OS03T0611200-01	4530.OS03T0563300-01	0	0	0	0	0.788	0	0	0	0.788
OS10T0213700-01	OsJ_08032	1350890	1328909	4530.OS10T0213700-01	4530.OS02T0698000-01	0	0	0	0	0.788	0	0	0	0.788
OS05T0348100-01	OsJ_08355	1338591	1329252	4530.OS05T0348100-01	4530.OS02T0744000-01	0	0	0	0	0.788	0	0	0	0.788
OsJ_04510	OsJ_03533	1325462	1324401	4530.OS01T0912700-01	4530.OS01T0761000-01	0	0	0	0	0.787	0	0	0	0.787
OS02T0556800-01	OsJ_04309	1328000	1325259	4530.OS02T0556800-01	4530.OS01T0882500-00	0	0	0	0	0.787	0	0	0	0.787
OsJ_28325	OS02T0729400-01	1348381	1329128	4530.OS08T0566600-01	4530.OS02T0729400-01	0	0	0	0	0.787	0	0	0	0.787
OsJ_35887	TROL	1355688	1327127	4530.OS12T0420200-01	4530.OS02T0257300-00	0	0	0	0	0.787	0	0	0	0.787
OsJ_28293	OsJ_20798	1348348	1341273	4530.OS08T0562100-01	4530.OS06T0245800-01	0	0	0	0	0.787	0	0	0	0.787
GDCSH	OsJ_27134	1351875	1347224	4530.OS10T0516100-01	4530.OS08T0379400-02	0	0	0	0	0.787	0	0	0	0.787
OsJ_20897	OsJ_10264	1341350	1331244	4530.OS06T0264800-01	4530.OS03T0267300-01	0	0	0	0	0.787	0	0	0	0.787
OsJ_35820	OsJ_11626	1355621	1332481	4530.OS12T0292400-01	4530.OS03T0595300-01	0	0	0	0	0.786	0	0	0	0.786
RBCS-A	PSBW	1355614	1324500	4530.OS12T0291100-01	4530.OS01T0773700-02	0	0	0	0	0.786	0	0	0	0.786
OS05T0241200-01	OS02T0729400-01	1338229	1329128	4530.OS05T0241200-01	4530.OS02T0729400-01	0	0	0	0	0.786	0	0	0	0.786
OsJ_24183	OS03T0857400-01	1344458	1334193	4530.OS07T0469100-01	4530.OS03T0857400-01	0	0	0	0	0.786	0	0	0	0.786
OS10T0204400-01	OsJ_10264	1350866	1331244	4530.OS10T0204400-01	4530.OS03T0267300-01	0	0	0	0	0.786	0	0	0	0.786
OS08T0526300-02	OsJ_24183	1348040	1344458	4530.OS08T0526300-02	4530.OS07T0469100-01	0	0	0	0	0.786	0	0	0	0.786
OsJ_24183	OS05T0291700-02	1344458	1338363	4530.OS07T0469100-01	4530.OS05T0291700-02	0	0	0	0	0.786	0	0	0	0.786
OS12T0575000-01	OsJ_33497	1356279	1353218	4530.OS12T0575000-01	4530.OS11T0242400-01	0	0	0	0	0.786	0	0	0	0.786
OsJ_10264	OS03T0255500-01	1331244	1331166	4530.OS03T0267300-01	4530.OS03T0255500-01	0	0	0	0	0.786	0	0	0	0.786
OsJ_13468	OS03T0255500-01	1334726	1331166	4530.OS04T0234600-01	4530.OS03T0255500-01	0	0	0	0	0.786	0	0	0	0.786
OS10T0204400-01	OsJ_13468	1350866	1334726	4530.OS10T0204400-01	4530.OS04T0234600-01	0	0	0	0	0.786	0	0	0	0.786
B1090H08.5	OsJ_08355	1347226	1329252	4530.OS08T0382400-01	4530.OS02T0744000-01	0	0	0	0	0.785	0	0	0	0.785
OS05T0401100-01	OsJ_01303	1338885	1322311	4530.OS05T0401100-01	4530.OS01T0278900-01	0	0	0	0	0.785	0	0	0	0.785
OsJ_019618	OsJ_04227	1340963	1325151	4530.OS06T0196300-02	4530.OS01T0869800-01	0	0	0	0	0.785	0	0	0	0.785
OsJ_22566	OsJ_20897	1343000	1341350	4530.OS06T0705100-01	4530.OS06T0264800-01	0	0	0	0	0.785	0	0	0	0.785
OS07T0470700-01	OS06T0146300-01	1344463	1340589	4530.OS07T0470700-01	4530.OS06T0146300-01	0	0	0	0	0.785	0	0	0	0.785
RBCS	OsJ_05011	1355546	1326015	4530.OS12T0274700-01	4530.OS02T0103800-01	0	0	0	0	0.785	0	0	0	0.785
OS09T0481200-01	OS02T0729400-01	1349660	1329128	4530.OS09T0481200-01	4530.OS02T0729400-01	0	0	0	0	0.785	0	0	0	0.785
OS03T0343900-01	OS02T0815300-01	1331779	1329773	4530.OS03T0343900-01	4530.OS02T0815300-01	0	0	0	0	0.785	0	0	0	0.785
OsJ_23259	PEX11-4	1343658	1336180	4530.OS07T0171100-02	4530.OS04T0534600-01	0	0	0	0	0.784	0	0	0	0.784
LTD	OsJ_10762	1344729	1331740	4530.OS07T0520800-01	4530.OS03T0337600-01	0	0	0	0	0.784	0	0	0	0.784
GDCSH	OsJ_15048	1351875	1335626	4530.OS10T0516100-01	4530.OS04T0459500-02	0	0	0	0	0.784	0	0	0	0.784
OS08T0526300-02	B1090H08.5	1348040	1347226	4530.OS08T0526300-02	4530.OS08T0382400-01	0	0	0	0	0.784	0	0	0	0.784
RBCS-A	OsJ_27134	1355614	1347224	4530.OS12T0291100-01	4530.OS08T0379400-02	0	0	0	0	0.783	0	0	0	0.783
OS09T0439500-01	OsJ_21207	1349380	1341658	4530.OS09T0439500-01	4530.OS06T0332800-01	0	0	0	0	0.783	0	0	0	0.783
GDCSH	OsJ_10264	1351875	1331244	4530.OS10T0516100-01	4530.OS03T0267300-01	0	0	0	0	0.783	0	0	0	0.783
OsJ_26144	APX8	1346370	1327973	4530.OS08T0162600-01	4530.OS02T0553200-01	0	0	0	0	0.783	0	0	0	0.783
OsJ_12709	OS03T0278900-01	1333498	1331332	4530.OS03T0765900-01	4530.OS03T0278900-01	0	0	0	0	0.783	0	0	0	0.783
OS09T0439500-01	OsJ_09720	1349380	1330690	4530.OS09T0439500-01	4530.OS03T0190100-01	0	0	0	0	0.783	0	0	0	0.783
OS10T0536500-01	OsJ_23541	1352013	1343908	4530.OS10T0536500-01	4530.OS07T0212200-01	0	0	0	0	0.783	0	0	0	0.783
OsJ_08355	OsJ_05011	1329252	1326015	4530.OS02T0744000-01	4530.OS02T0103800-01	0	0	0	0	0.783	0	0	0	0.783
OS07T0513000-01	OS05T0291700-02	1344679	1338363	4530.OS07T0513000-01	4530.OS05T0291700-02	0	0	0	0	0.783	0	0	0	0.783
OS05T0401100-01	OS02T0600200-01	1338885	1328283	4530.OS05T0401100-01	4530.OS02T0600200-01	0	0	0	0	0.783	0	0	0	0.783
HCF136	OsJ_04992	1343194	1325991	4530.OS06T0729650-00	4530.OS02T0101500-02	0	0	0	0	0.783	0	0	0	0.783
OsJ_35887	OsJ_04309	1355688	1325259	4530.OS12T0420200-01	4530.OS01T0882500-00	0	0	0	0	0.783	0	0	0	0.783
petC	OsJ_15048	1344948	1335626	4530.OS07T0556200-01	4530.OS04T0459500-02	0	0	0	0	0.782	0	0	0	0.782
OS03T0331600-01	OsJ_09720	1331693	1330690	4530.OS03T0331600-01	4530.OS03T0190100-01	0	0	0	0	0.782	0	0	0	0.782
OsJ_11626	OsJ_08032	1332481	1328909	4530.OS03T0595300-01	4530.OS02T0698000-01	0	0	0	0	0.782	0	0	0	0.782
B1090H08.5	OS03T0857400-01	1347226	1334193	4530.OS08T0382400-01	4530.OS03T0857400-01	0	0	0	0	0.782	0	0	0	0.782
OsJ_22566	OS04T0623800-01	1343000	1336829	4530.OS06T0705100-01	4530.OS04T0623800-01	0	0	0	0	0.782	0	0	0	0.782
OS10T0536500-01	OS08T0526300-02	1352013	1348040	4530.OS10T0536500-01	4530.OS08T0526300-02	0	0	0	0	0.782	0	0	0	0.782
RCABP69	TPT	1344963	1322073	4530.OS07T0558400-01	4530.OS01T0239200-01	0	0	0	0	0.782	0	0	0	0.782
OsJ_34676	OS02T0731600-01	1354245	1329150	4530.OS11T0621400-01	4530.OS02T0731600-01	0	0	0	0	0.781	0	0	0	0.781
OsJ_22566	OsJ_15048	1343000	1335626	4530.OS06T0705100-01	4530.OS04T0459500-02	0	0	0	0	0.781	0	0	0	0.781
OS09T0567366-01	OsJ_01303	1350313	1322311	4530.OS09T0567366-01	4530.OS01T0278900-01	0	0	0	0	0.781	0	0	0	0.781
OsJ_21207	OS03T0611200-01	1341658	1332556	4530.OS06T0332800-01	4530.OS03T0611200-01	0	0	0	0	0.781	0	0	0	0.781
OsJ_28130	LTD	1348157	1344729	4530.OS08T0541400-01	4530.OS07T0520800-01	0	0	0	0	0.781	0	0	0	0.781
OS06T0132400-01	OsJ_10762	1340475	1331740	4530.OS06T0132400-01	4530.OS03T0337600-01	0	0	0	0	0.781	0	0	0	0.781
OS06T0608700-01	PEX11-4	1342367	1336180	4530.OS06T0608700-01	4530.OS04T0534600-01	0	0	0	0	0.781	0	0	0	0.781
OS07T0544800-01	OsJ_15048	1344875	1335626	4530.OS07T0544800-01	4530.OS04T0459500-02	0	0	0	0	0.781	0	0	0	0.781
OsJ_19023	OsJ_04159	1339436	1325088	4530.OS05T0490900-01	4530.OS01T0862200-02	0	0	0	0	0.781	0	0	0	0.781
OsJ_20798	LFNR1	1341273	1340298	4530.OS06T0245800-01	4530.OS06T0107700-01	0	0	0	0	0.781	0	0	0	0.781
OS04T0596900-00	OS02T0316800-01	1336597	1327391	4530.OS04T0596900-00	4530.OS02T0316800-01	0	0	0	0	0.78	0	0	0	0.78
OsJ_08032	OS02T0316800-01	1328909	1327391	4530.OS02T0698000-01	4530.OS02T0316800-01	0	0	0	0	0.78	0	0	0	0.78
OsJ_09272	OS02T0731600-01	1330213	1329150	4530.OS03T0129300-01	4530.OS02T0731600-01	0	0	0	0	0.78	0	0	0	0.78
OsJ_23541	OS04T0596900-00	1343908	1336597	4530.OS07T0212200-01	4530.OS04T0596900-00	0	0	0	0	0.78	0	0	0	0.78
OsJ_33002	OS09T0567366-01	1352740	1350313	4530.OS11T0153700-01	4530.OS09T0567366-01	0	0	0	0	0.78	0	0	0	0.78
CHLG	OsJ_10264	1338599	1331244	4530.OS05T0349700-02	4530.OS03T0267300-01	0	0	0	0	0.78	0	0	0	0.78
OS12T0575000-01	OS07T0513000-01	1356279	1344679	4530.OS12T0575000-01	4530.OS07T0513000-01	0	0	0	0	0.779	0	0	0	0.779
OsJ_24183	OsJ_20897	1344458	1341350	4530.OS07T0469100-01	4530.OS06T0264800-01	0	0	0	0.827	0.779	0	0	0	0.779
OsJ_35887	GDCSH	1355688	1351875	4530.OS12T0420200-01	4530.OS10T0516100-01	0	0	0	0	0.779	0	0	0	0.779
ADI1	OS01T0929100-02	1345980	1325600	4530.OS08T0104600-02	4530.OS01T0929100-02	0	0	0	0	0.779	0	0	0	0.779
OsJ_11626	OS02T0731600-01	1332481	1329150	4530.OS03T0595300-01	4530.OS02T0731600-01	0	0	0	0	0.779	0	0	0	0.779
OsJ_10264	OS02T0731600-01	1331244	1329150	4530.OS03T0267300-01	4530.OS02T0731600-01	0	0	0	0	0.779	0	0	0	0.779
MS	OsJ_13468	1335832	1334726	4530.OS04T0486950-01	4530.OS04T0234600-01	0	0	0	0	0.778	0	0	0	0.778
OS03T0778100-01	OsJ_07663	1333574	1328542	4530.OS03T0778100-01	4530.OS02T0638300-01	0	0	0	0	0.778	0	0	0	0.778
MS	OsJ_10264	1335832	1331244	4530.OS04T0486950-01	4530.OS03T0267300-01	0	0	0	0	0.778	0	0	0	0.778
B1090H08.5	OS02T0815300-01	1347226	1329773	4530.OS08T0382400-01	4530.OS02T0815300-01	0	0	0	0	0.778	0	0	0	0.778
OS08T0347500-00	OS02T0556800-01	1347109	1328000	4530.OS08T0347500-00	4530.OS02T0556800-01	0	0	0	0	0.778	0	0	0	0.778
OsJ_28293	OsJ_10264	1348348	1331244	4530.OS08T0562100-01	4530.OS03T0267300-01	0	0	0	0	0.766	0.094	0	0	0.778
OsJ_35887	OS08T0114100-01	1355688	1346061	4530.OS12T0420200-01	4530.OS08T0114100-01	0	0	0	0	0.778	0	0	0	0.778
OS05T0291700-02	OsJ_08394	1338363	1329294	4530.OS05T0291700-02	4530.OS02T0750100-00	0	0	0	0	0.778	0	0	0	0.778
OsJ_26144	OsJ_01921	1346370	1322830	4530.OS08T0162600-01	4530.OS01T0501800-01	0	0	0	0	0.778	0	0	0	0.778
OsJ_33497	CHLG	1353218	1338599	4530.OS11T0242400-01	4530.OS05T0349700-02	0	0	0	0	0.778	0	0	0	0.778
OsJ_33002	CHLI	1352740	1332332	4530.OS11T0153700-01	4530.OS03T0563300-01	0	0	0	0	0.778	0	0	0	0.778
OS08T0114100-01	OsJ_04510	1346061	1325462	4530.OS08T0114100-01	4530.OS01T0912700-01	0	0	0	0	0.778	0	0	0	0.778
OsJ_35887	OS06T0146300-01	1355688	1340589	4530.OS12T0420200-01	4530.OS06T0146300-01	0	0	0	0	0.778	0	0	0	0.778
OS06T0146300-01	OsJ_03533	1340589	1324401	4530.OS06T0146300-01	4530.OS01T0761000-01	0	0	0	0	0.778	0	0	0	0.778
OsJ_13468	OS03T0158300-01	1334726	1330436	4530.OS04T0234600-01	4530.OS03T0158300-01	0	0	0	0	0.777	0	0	0	0.777
OsJ_23541	OsJ_19023	1343908	1339436	4530.OS07T0212200-01	4530.OS05T0490900-01	0	0	0	0	0.777	0	0	0	0.777
OS08T0347500-00	OsJ_13095	1347109	1333876	4530.OS08T0347500-00	4530.OS03T0815400-01	0	0	0	0	0.777	0	0	0	0.777
OsJ_28325	ADI1	1348381	1345980	4530.OS08T0566600-01	4530.OS08T0104600-02	0	0	0	0	0.684	0.322	0	0	0.777
OS12T0575000-01	OsJ_28289	1356279	1348338	4530.OS12T0575000-01	4530.OS08T0560900-01	0	0	0	0	0.777	0	0	0	0.777
B1090H08.5	OsJ_01303	1347226	1322311	4530.OS08T0382400-01	4530.OS01T0278900-01	0	0	0	0	0.776	0	0	0	0.776
OS07T0544800-01	PETE	1344875	1340251	4530.OS07T0544800-01	4530.OS06T0101600-01	0	0	0	0	0.776	0	0	0	0.776
OS08T0119800-01	LFNR1	1346101	1340298	4530.OS08T0119800-01	4530.OS06T0107700-01	0	0	0	0	0.775	0	0	0	0.775
OS09T0439500-01	OS05T0401100-01	1349380	1338885	4530.OS09T0439500-01	4530.OS05T0401100-01	0	0	0	0	0.775	0	0	0	0.775
OS12T0575000-01	OS07T0243150-01	1356279	1344036	4530.OS12T0575000-01	4530.OS07T0243150-01	0	0	0	0	0.774	0	0	0	0.774
OsJ_26144	OsJ_10110	1346370	1331091	4530.OS08T0162600-01	4530.OS03T0244000-01	0	0	0	0	0.774	0	0	0	0.774
OS12T0575000-01	PSBW	1356279	1324500	4530.OS12T0575000-01	4530.OS01T0773700-02	0	0	0	0	0.774	0	0	0	0.774
OS08T0119800-01	OsJ_11626	1346101	1332481	4530.OS08T0119800-01	4530.OS03T0595300-01	0	0	0	0	0.774	0	0	0	0.774
OsJ_09720	OsJ_01303	1330690	1322311	4530.OS03T0190100-01	4530.OS01T0278900-01	0	0	0	0	0.773	0	0	0	0.773
TIC62	OsJ_23541	1350380	1343908	4530.OS10T0100300-01	4530.OS07T0212200-01	0	0	0	0	0.773	0	0	0	0.773
LFNR1	OsJ_01921	1340298	1322830	4530.OS06T0107700-01	4530.OS01T0501800-01	0	0	0	0	0.773	0	0	0	0.773
RBCS	OS05T0496200-01	1355546	1339476	4530.OS12T0274700-01	4530.OS05T0496200-01	0	0	0	0	0.772	0	0	0	0.772
OsJ_10264	OsJ_07345	1331244	1328229	4530.OS03T0267300-01	4530.OS02T0593500-01	0	0	0	0	0.772	0	0	0	0.772
OS09T0481200-01	OS05T0496200-01	1349660	1339476	4530.OS09T0481200-01	4530.OS05T0496200-01	0	0	0	0	0.772	0	0	0	0.772
OsJ_23259	OS03T0844900-01	1343658	1334106	4530.OS07T0171100-02	4530.OS03T0844900-01	0	0	0	0	0.772	0	0	0	0.772
OS08T0553800-03	OS08T0276100-01	1348273	1346879	4530.OS08T0553800-03	4530.OS08T0276100-01	0	0	0	0	0.772	0	0	0	0.772
OsJ_23541	P0426G01.8	1343908	1338990	4530.OS07T0212200-01	4530.OS05T0419000-01	0	0	0	0	0.772	0	0	0	0.772
OsJ_27134	OsJ_20798	1347224	1341273	4530.OS08T0379400-02	4530.OS06T0245800-01	0	0	0	0	0.771	0	0	0	0.771
OsJ_34925	OsJ_07345	1354668	1328229	4530.OS12T0105300-01	4530.OS02T0593500-01	0	0	0	0	0.771	0	0	0	0.771
OS07T0544800-01	OsJ_22566	1344875	1343000	4530.OS07T0544800-01	4530.OS06T0705100-01	0	0	0	0	0.771	0	0	0	0.771
OS05T0496200-01	OsJ_10110	1339476	1331091	4530.OS05T0496200-01	4530.OS03T0244000-01	0	0	0	0	0.771	0	0	0	0.771
GDCSH	OsJ_13468	1351875	1334726	4530.OS10T0516100-01	4530.OS04T0234600-01	0	0	0	0	0.771	0	0	0	0.771
OS03T0738400-01	OS03T0279950-01	1333294	1331342	4530.OS03T0738400-01	4530.OS03T0279950-01	0	0	0	0	0.771	0	0	0	0.771
OsJ_27134	OsJ_03533	1347224	1324401	4530.OS08T0379400-02	4530.OS01T0761000-01	0	0	0	0	0.77	0	0	0	0.77
OS07T0513000-01	OS06T0132400-01	1344679	1340475	4530.OS07T0513000-01	4530.OS06T0132400-01	0	0	0	0	0.766	0.054	0	0	0.769
OS08T0347500-00	OsJ_08394	1347109	1329294	4530.OS08T0347500-00	4530.OS02T0750100-00	0	0	0	0	0.768	0	0	0	0.768
OS08T0119800-01	OsJ_13468	1346101	1334726	4530.OS08T0119800-01	4530.OS04T0234600-01	0	0	0	0	0.768	0	0	0	0.768
OS03T0844900-01	OsJ_13095	1334106	1333876	4530.OS03T0844900-01	4530.OS03T0815400-01	0	0	0	0	0.562	0.492	0	0	0.768
OS10T0536500-01	OsJ_22566	1352013	1343000	4530.OS10T0536500-01	4530.OS06T0705100-01	0	0	0	0	0.768	0	0	0	0.768
RCABP69	OS05T0496200-01	1344963	1339476	4530.OS07T0558400-01	4530.OS05T0496200-01	0	0	0	0	0.768	0	0	0	0.768
RCA	OsJ_08394	1354618	1329294	4530.OS11T0707000-02	4530.OS02T0750100-00	0	0	0	0	0.768	0	0	0	0.768
CHLI	OS02T0729400-01	1332332	1329128	4530.OS03T0563300-01	4530.OS02T0729400-01	0	0	0	0	0.768	0	0	0	0.768
OS05T0348100-01	OsJ_10264	1338591	1331244	4530.OS05T0348100-01	4530.OS03T0267300-01	0	0	0	0	0.768	0	0	0	0.768
RBCS-A	OsJ_12709	1355614	1333498	4530.OS12T0291100-01	4530.OS03T0765900-01	0	0	0	0	0.767	0	0	0	0.767
OS02T0731600-01	OS02T0729400-01	1329150	1329128	4530.OS02T0731600-01	4530.OS02T0729400-01	0	0	0	0	0.767	0	0	0	0.767
GDCSH	OsJ_12709	1351875	1333498	4530.OS10T0516100-01	4530.OS03T0765900-01	0	0	0	0	0.767	0	0	0	0.767
OS08T0276100-01	OS04T0623800-01	1346879	1336829	4530.OS08T0276100-01	4530.OS04T0623800-01	0	0	0	0	0.767	0	0	0	0.767
RCABP69	TROL	1344963	1327127	4530.OS07T0558400-01	4530.OS02T0257300-00	0	0	0	0	0.767	0	0	0	0.767
HCF136	OS02T0556800-01	1343194	1328000	4530.OS06T0729650-00	4530.OS02T0556800-01	0	0	0	0	0.767	0	0	0	0.767
OsJ_08032	APX8	1328909	1327973	4530.OS02T0698000-01	4530.OS02T0553200-01	0	0	0	0	0.767	0	0	0	0.767
OsJ_16043	OS03T0279950-01	1336639	1331342	4530.OS04T0602100-01	4530.OS03T0279950-01	0	0	0	0	0.766	0	0	0	0.766
OS05T0401100-01	OsJ_16043	1338885	1336639	4530.OS05T0401100-01	4530.OS04T0602100-01	0	0	0	0	0.766	0	0	0	0.766
OS07T0513000-01	OS03T0844900-01	1344679	1334106	4530.OS07T0513000-01	4530.OS03T0844900-01	0	0	0	0	0.766	0	0	0	0.766
OS05T0291700-02	OsJ_15286	1338363	1335861	4530.OS05T0291700-02	4530.OS04T0490800-01	0	0	0	0	0.766	0	0	0	0.766
OsJ_24183	OsJ_11626	1344458	1332481	4530.OS07T0469100-01	4530.OS03T0595300-01	0	0	0	0	0.766	0	0	0	0.766
OsJ_24183	OS03T0343900-01	1344458	1331779	4530.OS07T0469100-01	4530.OS03T0343900-01	0	0	0	0	0.766	0	0	0	0.766
LTD	OS05T0401100-01	1344729	1338885	4530.OS07T0520800-01	4530.OS05T0401100-01	0	0	0	0	0.766	0	0	0	0.766
B1090H08.5	OsJ_01921	1347226	1322830	4530.OS08T0382400-01	4530.OS01T0501800-01	0	0	0	0	0.766	0	0	0	0.766
OS10T0536500-01	OS03T0857400-01	1352013	1334193	4530.OS10T0536500-01	4530.OS03T0857400-01	0	0	0	0	0.766	0	0	0	0.766
OsJ_15286	OsJ_10264	1335861	1331244	4530.OS04T0490800-01	4530.OS03T0267300-01	0	0	0	0	0.766	0	0	0	0.766
OS08T0347500-00	OsJ_03455	1347109	1324317	4530.OS08T0347500-00	4530.OS01T0749200-01	0	0	0	0	0.765	0.049	0	0	0.766
OS02T0731600-01	OsJ_04227	1329150	1325151	4530.OS02T0731600-01	4530.OS01T0869800-01	0	0	0	0	0.766	0	0	0	0.766
OS07T0544800-01	OsJ_08032	1344875	1328909	4530.OS07T0544800-01	4530.OS02T0698000-01	0	0	0	0	0.766	0	0	0	0.766
OsJ_08394	OsJ_04992	1329294	1325991	4530.OS02T0750100-00	4530.OS02T0101500-02	0	0	0	0	0.765	0	0	0	0.765
OsJ_28293	RCABP69	1348348	1344963	4530.OS08T0562100-01	4530.OS07T0558400-01	0	0	0	0	0.765	0	0	0	0.765
OS12T0575000-01	OS05T0291700-02	1356279	1338363	4530.OS12T0575000-01	4530.OS05T0291700-02	0	0	0	0	0.765	0	0	0	0.765
OS05T0401100-01	OsJ_07663	1338885	1328542	4530.OS05T0401100-01	4530.OS02T0638300-01	0	0	0	0	0.765	0	0	0	0.765
OsJ_024297	OS04T0481400-01	1345514	1335790	4530.OS07T0638300-01	4530.OS04T0481400-01	0	0	0	0	0.75	0.099	0	0	0.765
OS05T0496200-01	OS04T0623800-01	1339476	1336829	4530.OS05T0496200-01	4530.OS04T0623800-01	0	0	0	0	0.765	0	0	0	0.765
OsJ_024297	VP1	1345514	1325457	4530.OS07T0638300-01	4530.OS01T0911700-02	0	0	0	0	0.765	0	0	0	0.765
OS08T0347500-00	CHLG	1347109	1338599	4530.OS08T0347500-00	4530.OS05T0349700-02	0	0	0	0	0.765	0	0	0	0.765
PIMT1	OsJ_024297	1348302	1345514	4530.OS08T0557000-01	4530.OS07T0638300-01	0	0	0	0	0.75	0.099	0	0	0.765
TIC62	OsJ_05011	1350380	1326015	4530.OS10T0100300-01	4530.OS02T0103800-01	0	0	0	0	0.413	0.616	0	0	0.765
OsJ_35887	OS04T0596900-00	1355688	1336597	4530.OS12T0420200-01	4530.OS04T0596900-00	0	0	0	0	0.765	0	0	0	0.765
OS12T0189400-01	OS05T0241200-01	1355227	1338229	4530.OS12T0189400-01	4530.OS05T0241200-01	0	0	0	0	0.764	0	0	0	0.764
OsJ_35887	OS12T0189400-01	1355688	1355227	4530.OS12T0420200-01	4530.OS12T0189400-01	0	0	0	0	0.764	0	0	0	0.764
OsJ_35820	OS06T0608700-01	1355621	1342367	4530.OS12T0292400-01	4530.OS06T0608700-01	0	0	0	0	0.764	0	0	0	0.764
OS07T0513000-01	OS04T0596900-00	1344679	1336597	4530.OS07T0513000-01	4530.OS04T0596900-00	0	0	0	0	0.764	0	0	0	0.764
OsJ_10264	OsJ_08355	1331244	1329252	4530.OS03T0267300-01	4530.OS02T0744000-01	0	0	0	0	0.764	0	0	0	0.764
OsJ_27134	OsJ_04227	1347224	1325151	4530.OS08T0379400-02	4530.OS01T0869800-01	0	0	0	0	0.764	0	0	0	0.764
OS08T0276100-01	P0426G01.8	1346879	1338990	4530.OS08T0276100-01	4530.OS05T0419000-01	0	0	0	0	0.764	0	0	0	0.764
OsJ_28289	OS02T0731600-01	1348338	1329150	4530.OS08T0560900-01	4530.OS02T0731600-01	0	0	0	0	0.714	0.21	0	0	0.764
OsJ_20897	OsJ_08394	1341350	1329294	4530.OS06T0264800-01	4530.OS02T0750100-00	0	0	0	0	0.763	0	0	0	0.763
OsJ_34676	OsJ_019618	1354245	1340963	4530.OS11T0621400-01	4530.OS06T0196300-02	0	0	0	0	0.763	0	0	0	0.763
OS10T0536500-01	OS01T0929100-02	1352013	1325600	4530.OS10T0536500-01	4530.OS01T0929100-02	0	0	0	0	0.763	0	0	0	0.763
OS09T0439500-01	OS04T0623800-01	1349380	1336829	4530.OS09T0439500-01	4530.OS04T0623800-01	0	0	0	0	0.763	0	0	0	0.763
OsJ_10110	OS02T0316800-01	1331091	1327391	4530.OS03T0244000-01	4530.OS02T0316800-01	0	0	0	0	0.763	0	0	0	0.763
OsJ_10264	OS02T0316800-01	1331244	1327391	4530.OS03T0267300-01	4530.OS02T0316800-01	0	0	0	0	0.763	0	0	0	0.763
OS05T0401100-01	P0575F10.3	1338885	1326165	4530.OS05T0401100-01	4530.OS02T0122500-00	0	0	0	0	0.762	0	0	0	0.762
CHLG	OS03T0611200-01	1338599	1332556	4530.OS05T0349700-02	4530.OS03T0611200-01	0	0	0	0	0.762	0	0	0	0.762
OsJ_13468	OS01T0929100-02	1334726	1325600	4530.OS04T0234600-01	4530.OS01T0929100-02	0	0	0	0	0.762	0	0	0	0.762
LFNR1	OS02T0815300-01	1340298	1329773	4530.OS06T0107700-01	4530.OS02T0815300-01	0	0	0	0	0.762	0	0	0	0.762
RCA	OS03T0278900-01	1354618	1331332	4530.OS11T0707000-02	4530.OS03T0278900-01	0	0	0	0	0.762	0	0	0	0.762
OsJ_15048	OsJ_10110	1335626	1331091	4530.OS04T0459500-02	4530.OS03T0244000-01	0	0	0	0	0.762	0	0	0	0.762
OS02T0834700-01	TROL	1329958	1327127	4530.OS02T0834700-01	4530.OS02T0257300-00	0	0	0	0	0.762	0	0	0	0.762
OS03T0343900-01	OS03T0278900-01	1331779	1331332	4530.OS03T0343900-01	4530.OS03T0278900-01	0	0	0	0	0.761	0	0	0	0.761
OsJ_34676	OsJ_04159	1354245	1325088	4530.OS11T0621400-01	4530.OS01T0862200-02	0	0	0	0	0.761	0	0	0	0.761
OS09T0567366-01	OsJ_019618	1350313	1340963	4530.OS09T0567366-01	4530.OS06T0196300-02	0	0	0	0	0.761	0	0	0	0.761
OsJ_13468	TROL	1334726	1327127	4530.OS04T0234600-01	4530.OS02T0257300-00	0	0	0	0	0.761	0	0	0	0.761
OsJ_28130	OS07T0243150-01	1348157	1344036	4530.OS08T0541400-01	4530.OS07T0243150-01	0	0	0	0	0.761	0	0	0	0.761
GDCSH	OsJ_23541	1351875	1343908	4530.OS10T0516100-01	4530.OS07T0212200-01	0	0	0	0	0.761	0	0	0	0.761
OS02T0834700-01	OsJ_07345	1329958	1328229	4530.OS02T0834700-01	4530.OS02T0593500-01	0	0	0	0	0.761	0	0	0	0.761
OS07T0243150-01	OS01T0929100-02	1344036	1325600	4530.OS07T0243150-01	4530.OS01T0929100-02	0	0	0	0	0.761	0	0	0	0.761
OS08T0359000-01	OsJ_15048	1347130	1335626	4530.OS08T0359000-01	4530.OS04T0459500-02	0	0	0	0	0.76	0	0	0	0.76
OS07T0513000-01	OS02T0581100-01	1344679	1328153	4530.OS07T0513000-01	4530.OS02T0581100-01	0	0	0	0	0.76	0	0	0	0.76
OS10T0536500-01	OsJ_10264	1352013	1331244	4530.OS10T0536500-01	4530.OS03T0267300-01	0	0	0	0	0.76	0	0	0	0.76
OS05T0348100-01	OS01T0929100-02	1338591	1325600	4530.OS05T0348100-01	4530.OS01T0929100-02	0	0	0	0	0.757	0.053	0	0	0.76
OsJ_13468	OsJ_04309	1334726	1325259	4530.OS04T0234600-01	4530.OS01T0882500-00	0	0	0	0	0.76	0	0	0	0.76
B1090H08.5	OS03T0279950-01	1347226	1331342	4530.OS08T0382400-01	4530.OS03T0279950-01	0	0	0	0	0.76	0	0	0	0.76
TIC62	OsJ_16043	1350380	1336639	4530.OS10T0100300-01	4530.OS04T0602100-01	0	0	0	0	0.76	0	0	0	0.76
OsJ_28293	OsJ_08394	1348348	1329294	4530.OS08T0562100-01	4530.OS02T0750100-00	0	0	0	0	0.757	0.054	0	0	0.76
OsJ_34676	LFNR1	1354245	1340298	4530.OS11T0621400-01	4530.OS06T0107700-01	0	0	0	0	0.759	0	0	0	0.759
OsJ_13095	OS01T0929100-02	1333876	1325600	4530.OS03T0815400-01	4530.OS01T0929100-02	0	0	0	0	0.759	0	0	0	0.759
OsJ_19023	APX8	1339436	1327973	4530.OS05T0490900-01	4530.OS02T0553200-01	0	0	0	0	0.758	0	0	0	0.758
OsJ_28293	OsJ_13095	1348348	1333876	4530.OS08T0562100-01	4530.OS03T0815400-01	0	0	0	0	0.758	0	0	0	0.758
OsJ_28654	OsJ_13468	1348680	1334726	4530.OS09T0279400-01	4530.OS04T0234600-01	0	0	0	0	0.758	0	0	0	0.758
ADI1	OsJ_22566	1345980	1343000	4530.OS08T0104600-02	4530.OS06T0705100-01	0	0	0	0	0.758	0	0	0	0.758
OsJ_22566	OS03T0778100-01	1343000	1333574	4530.OS06T0705100-01	4530.OS03T0778100-01	0	0	0	0	0.758	0	0	0	0.758
P0426G01.8	OS02T0316800-01	1338990	1327391	4530.OS05T0419000-01	4530.OS02T0316800-01	0	0	0	0	0.758	0	0	0	0.758
PETE	OsJ_03533	1340251	1324401	4530.OS06T0101600-01	4530.OS01T0761000-01	0	0	0	0	0.758	0	0	0	0.758
OS08T0119800-01	OS06T0146300-01	1346101	1340589	4530.OS08T0119800-01	4530.OS06T0146300-01	0	0	0	0	0.758	0	0	0	0.758
CHLD	OsJ_01303	1333851	1322311	4530.OS03T0811100-01	4530.OS01T0278900-01	0	0	0	0	0.758	0	0	0	0.758
OS08T0276100-01	OS08T0114100-01	1346879	1346061	4530.OS08T0276100-01	4530.OS08T0114100-01	0	0	0	0	0.758	0	0	0	0.758
RCABP69	OsJ_03533	1344963	1324401	4530.OS07T0558400-01	4530.OS01T0761000-01	0	0	0	0	0.758	0	0	0	0.758
OsJ_10264	OsJ_08493	1331244	1329392	4530.OS03T0267300-01	4530.OS02T0764500-01	0	0	0	0	0.758	0	0	0	0.758
OsJ_24183	OsJ_07345	1344458	1328229	4530.OS07T0469100-01	4530.OS02T0593500-01	0	0	0	0	0.757	0	0	0	0.757
OS09T0439500-01	OsJ_08355	1349380	1329252	4530.OS09T0439500-01	4530.OS02T0744000-01	0	0	0	0	0.757	0	0	0	0.757
TIC62	LFNR1	1350380	1340298	4530.OS10T0100300-01	4530.OS06T0107700-01	0	0	0	0	0.393	0.616	0	0	0.757
OsJ_26144	OsJ_08355	1346370	1329252	4530.OS08T0162600-01	4530.OS02T0744000-01	0	0	0	0	0.757	0	0	0	0.757
RBCS-A	GDCSH	1355614	1351875	4530.OS12T0291100-01	4530.OS10T0516100-01	0	0	0	0	0.757	0	0	0	0.757
OsJ_33497	OS05T0401100-01	1353218	1338885	4530.OS11T0242400-01	4530.OS05T0401100-01	0	0	0	0	0.756	0	0	0	0.756
OS02T0729400-01	OsJ_03533	1329128	1324401	4530.OS02T0729400-01	4530.OS01T0761000-01	0	0	0	0	0.756	0	0	0	0.756
OS08T0114100-01	OsJ_08032	1346061	1328909	4530.OS08T0114100-01	4530.OS02T0698000-01	0	0	0	0	0.756	0	0	0	0.756
TROL	OsJ_01921	1327127	1322830	4530.OS02T0257300-00	4530.OS01T0501800-01	0	0	0	0	0.756	0	0	0	0.756
PETE	TPT	1340251	1322073	4530.OS06T0101600-01	4530.OS01T0239200-01	0	0	0	0	0.755	0	0	0	0.755
OsJ_019618	OS04T0623800-01	1340963	1336829	4530.OS06T0196300-02	4530.OS04T0623800-01	0	0	0	0	0.755	0	0	0	0.755
OS10T0492300-01	OsJ_15048	1351707	1335626	4530.OS10T0492300-01	4530.OS04T0459500-02	0	0	0	0	0.755	0	0	0	0.755
OsJ_04992	OsJ_03533	1325991	1324401	4530.OS02T0101500-02	4530.OS01T0761000-01	0	0	0	0	0.755	0	0	0	0.755
OsJ_20798	OsJ_04510	1341273	1325462	4530.OS06T0245800-01	4530.OS01T0912700-01	0	0	0	0	0.755	0	0	0	0.755
OS01T0929100-02	OS01T0511600-01	1325600	1322873	4530.OS01T0929100-02	4530.OS01T0511600-01	0	0	0	0	0.755	0	0	0	0.755
OS02T0600200-01	OS01T0929100-02	1328283	1325600	4530.OS02T0600200-01	4530.OS01T0929100-02	0	0	0	0	0.755	0	0	0	0.755
OsJ_23098	TROL	1343518	1327127	4530.OS07T0148900-01	4530.OS02T0257300-00	0	0	0	0	0.754	0	0	0	0.754
OS03T0844900-01	OsJ_10110	1334106	1331091	4530.OS03T0844900-01	4530.OS03T0244000-01	0	0	0	0	0.754	0	0	0	0.754
OS09T0481200-01	OsJ_03533	1349660	1324401	4530.OS09T0481200-01	4530.OS01T0761000-01	0	0	0	0	0.754	0	0	0	0.754
ADI1	LTD	1345980	1344729	4530.OS08T0104600-02	4530.OS07T0520800-01	0	0	0	0	0.754	0	0	0	0.754
OS08T0200300-02	OS07T0544800-01	1346579	1344875	4530.OS08T0200300-02	4530.OS07T0544800-01	0	0	0	0	0.754	0	0	0	0.754
B1090H08.5	OS07T0544800-01	1347226	1344875	4530.OS08T0382400-01	4530.OS07T0544800-01	0	0	0	0	0.753	0	0	0	0.753
OS08T0553800-03	OsJ_10264	1348273	1331244	4530.OS08T0553800-03	4530.OS03T0267300-01	0	0	0	0	0.753	0	0	0	0.753
LTD	OsJ_22566	1344729	1343000	4530.OS07T0520800-01	4530.OS06T0705100-01	0	0	0	0	0.753	0	0	0	0.753
OsJ_08394	OS02T0729400-01	1329294	1329128	4530.OS02T0750100-00	4530.OS02T0729400-01	0	0	0	0	0.753	0	0	0	0.753
OsJ_12709	OsJ_01921	1333498	1322830	4530.OS03T0765900-01	4530.OS01T0501800-01	0	0	0	0	0.753	0	0	0	0.753
OS02T0581100-01	OsJ_03533	1328153	1324401	4530.OS02T0581100-01	4530.OS01T0761000-01	0	0	0	0	0.753	0	0	0	0.753
OsJ_28293	OS01T0929100-02	1348348	1325600	4530.OS08T0562100-01	4530.OS01T0929100-02	0	0	0	0	0.752	0	0	0	0.752
OS08T0119800-01	OsJ_019618	1346101	1340963	4530.OS08T0119800-01	4530.OS06T0196300-02	0	0	0	0	0.752	0	0	0	0.752
OsJ_28654	OS05T0401100-01	1348680	1338885	4530.OS09T0279400-01	4530.OS05T0401100-01	0	0	0	0	0.751	0	0	0	0.751
[truncated: 347 more rows]
