# Supplementary material for: Proteo-Molecular Investigation of Cultivated Rice, Wild Rice, and Barley Provides Clues of Defense Responses against Rhizoctonia solani Infection
Source: Bioengineering (Basel). 2022 Oct 20;9(10):589. doi: 10.3390/bioengineering9100589 (PMC9598808; doi:10.3390/bioengineering9100589)
Supplement: Supplementary file 1 [file bioengineering-09-00589-s001.zip › bioengineering-1914103-supplementary by author/Supplementary table S5.xlsx]

## Sheet: Title of Table S5
Table S5: GO analysis for O. grandiglumis

## Sheet: Enrichment_Component
#term ID	term description	observed gene count	background gene count	false discovery rate	matching proteins in your network (IDs)	matching proteins in your network (labels)
GO:0044424	intracellular part	28	2421	3.09e-08	OS01T0600900-02,OS01T0823300-00,OS02T0105900-01,OS02T0139200-01,OS02T0489400-01,OS02T0576700-01,OS02T0797200-01,OS03T0131900-01,OS03T0182700-02,OS03T0200500-01,OS03T0586800-02,OS03T0592500-01,OS03T0668900-01,OS04T0459700-02,OS04T0473150-00,OS05T0207300-01,OS05T0401100-01,OS05T0552300-02,OS06T0101600-01,OS06T0571400-01,OS07T0544800-01,OS08T0192900-01,OS08T0359500-01,OS09T0346500-04,OS09T0359800-01…	CAB1R,CAB2R,OS02T0576700-01,OS03T0586800-02,OS04T0459700-02,OS05T0401100-01,OS06T0571400-01,OS07T0544800-01,OsJ_025957,OsJ_09298,OsJ_12028,OsJ_26324,PETE,PRMT1,PRMT5,RACK1B,RCA,RCABP89,RPL11,RPL39A,RPL7A-1,RPS26,RPS4,RPS8,T151,TIF3K1,TIM9,psbA
GO:0005737	cytoplasm	26	1583	4.53e-10	OS01T0600900-02,OS01T0823300-00,OS02T0105900-01,OS02T0139200-01,OS02T0489400-01,OS02T0576700-01,OS02T0797200-01,OS03T0131900-01,OS03T0182700-02,OS03T0200500-01,OS03T0586800-02,OS03T0592500-01,OS04T0459700-02,OS04T0473150-00,OS05T0207300-01,OS05T0401100-01,OS05T0552300-02,OS06T0101600-01,OS06T0571400-01,OS07T0544800-01,OS08T0359500-01,OS09T0346500-04,OS09T0359800-01,OS09T0507800-01,OS11T0707000-02…	CAB1R,CAB2R,OS02T0576700-01,OS03T0586800-02,OS04T0459700-02,OS05T0401100-01,OS06T0571400-01,OS07T0544800-01,OsJ_025957,OsJ_09298,PETE,PRMT1,PRMT5,RACK1B,RCA,RCABP89,RPL11,RPL39A,RPL7A-1,RPS26,RPS4,RPS8,T151,TIF3K1,TIM9,psbA
GO:0043229	intracellular organelle	26	2147	4.34e-08	OS01T0600900-02,OS01T0823300-00,OS02T0105900-01,OS02T0139200-01,OS02T0489400-01,OS02T0576700-01,OS02T0797200-01,OS03T0131900-01,OS03T0200500-01,OS03T0592500-01,OS03T0668900-01,OS04T0459700-02,OS04T0473150-00,OS05T0207300-01,OS05T0401100-01,OS05T0552300-02,OS06T0101600-01,OS06T0571400-01,OS07T0544800-01,OS08T0192900-01,OS08T0359500-01,OS09T0346500-04,OS09T0359800-01,OS09T0507800-01,OS11T0707000-02…	CAB1R,CAB2R,OS02T0576700-01,OS04T0459700-02,OS05T0401100-01,OS06T0571400-01,OS07T0544800-01,OsJ_025957,OsJ_09298,OsJ_12028,OsJ_26324,PETE,PRMT1,PRMT5,RACK1B,RCA,RCABP89,RPL11,RPL39A,RPL7A-1,RPS26,RPS4,RPS8,T151,TIM9,psbA
GO:0044444	cytoplasmic part	22	1138	7.48e-10	OS01T0600900-02,OS01T0823300-00,OS02T0105900-01,OS02T0139200-01,OS02T0489400-01,OS02T0797200-01,OS03T0131900-01,OS03T0182700-02,OS03T0200500-01,OS03T0592500-01,OS04T0473150-00,OS05T0207300-01,OS05T0401100-01,OS05T0552300-02,OS06T0101600-01,OS07T0544800-01,OS08T0359500-01,OS09T0346500-04,OS09T0359800-01,OS09T0507800-01,OS11T0707000-02,OS12T0571200-01	CAB1R,CAB2R,OS05T0401100-01,OS07T0544800-01,OsJ_025957,OsJ_09298,PETE,PRMT1,PRMT5,RACK1B,RCA,RCABP89,RPL11,RPL39A,RPL7A-1,RPS26,RPS4,RPS8,T151,TIF3K1,TIM9,psbA
GO:0043231	intracellular membrane-bounded organelle	19	2004	8.98e-05	OS01T0600900-02,OS02T0139200-01,OS02T0576700-01,OS03T0131900-01,OS03T0592500-01,OS03T0668900-01,OS04T0459700-02,OS04T0473150-00,OS05T0207300-01,OS05T0401100-01,OS06T0101600-01,OS06T0571400-01,OS07T0544800-01,OS08T0192900-01,OS08T0359500-01,OS09T0346500-04,OS09T0359800-01,OS11T0707000-02,OS12T0571200-01	CAB1R,CAB2R,OS02T0576700-01,OS04T0459700-02,OS05T0401100-01,OS06T0571400-01,OS07T0544800-01,OsJ_025957,OsJ_09298,OsJ_12028,OsJ_26324,PETE,PRMT1,PRMT5,RCA,RCABP89,RPL11,TIM9,psbA
GO:0044446	intracellular organelle part	17	824	1.74e-08	OS01T0600900-02,OS01T0823300-00,OS02T0105900-01,OS02T0489400-01,OS02T0797200-01,OS03T0131900-01,OS03T0592500-01,OS04T0473150-00,OS05T0207300-01,OS05T0401100-01,OS06T0101600-01,OS07T0544800-01,OS08T0192900-01,OS09T0346500-04,OS09T0507800-01,OS11T0707000-02,OS12T0571200-01	CAB1R,CAB2R,OS05T0401100-01,OS07T0544800-01,OsJ_09298,OsJ_26324,PETE,RCA,RCABP89,RPL11,RPL39A,RPL7A-1,RPS26,RPS4,RPS8,TIM9,psbA
GO:0032991	protein-containing complex	16	380	3.5e-11	OS01T0600900-02,OS01T0823300-00,OS02T0105900-01,OS02T0489400-01,OS02T0797200-01,OS03T0131900-01,OS03T0182700-02,OS03T0200500-01,OS03T0592500-01,OS04T0473150-00,OS05T0207300-01,OS05T0552300-02,OS07T0544800-01,OS09T0346500-04,OS09T0507800-01,OS12T0571200-01	CAB1R,CAB2R,OS07T0544800-01,OsJ_09298,RACK1B,RCABP89,RPL11,RPL39A,RPL7A-1,RPS26,RPS4,RPS8,T151,TIF3K1,TIM9,psbA
GO:0005829	cytosol	11	222	2.69e-09	OS01T0823300-00,OS02T0105900-01,OS02T0139200-01,OS02T0489400-01,OS02T0797200-01,OS03T0182700-02,OS03T0200500-01,OS05T0207300-01,OS08T0359500-01,OS09T0359800-01,OS09T0507800-01	OsJ_025957,PRMT1,PRMT5,RPL11,RPL39A,RPL7A-1,RPS26,RPS4,RPS8,T151,TIF3K1
GO:0016020	membrane	10	1009	0.004	OS01T0600900-02,OS03T0131900-01,OS03T0592500-01,OS04T0473150-00,OS05T0401100-01,OS06T0101600-01,OS07T0544800-01,OS08T0359500-01,OS09T0346500-04,OS12T0571200-01	CAB1R,CAB2R,OS05T0401100-01,OS07T0544800-01,OsJ_025957,OsJ_09298,PETE,RCABP89,TIM9,psbA
GO:0009579	thylakoid	9	74	4.53e-10	OS01T0600900-02,OS03T0131900-01,OS03T0592500-01,OS04T0473150-00,OS05T0401100-01,OS06T0101600-01,OS07T0544800-01,OS09T0346500-04,OS11T0707000-02	CAB1R,CAB2R,OS05T0401100-01,OS07T0544800-01,OsJ_09298,PETE,RCA,RCABP89,psbA
GO:1990904	ribonucleoprotein complex	9	95	1.19e-09	OS01T0823300-00,OS02T0105900-01,OS02T0489400-01,OS02T0797200-01,OS03T0131900-01,OS03T0200500-01,OS05T0207300-01,OS05T0552300-02,OS09T0507800-01	OsJ_09298,RACK1B,RPL11,RPL39A,RPL7A-1,RPS26,RPS4,RPS8,T151
GO:0044434	chloroplast part	9	182	6.04e-08	OS01T0600900-02,OS03T0131900-01,OS03T0592500-01,OS04T0473150-00,OS05T0401100-01,OS06T0101600-01,OS07T0544800-01,OS09T0346500-04,OS11T0707000-02	CAB1R,CAB2R,OS05T0401100-01,OS07T0544800-01,OsJ_09298,PETE,RCA,RCABP89,psbA
GO:0043232	intracellular non-membrane-bounded organelle	9	316	4.51e-06	OS01T0823300-00,OS02T0105900-01,OS02T0489400-01,OS02T0797200-01,OS03T0200500-01,OS05T0207300-01,OS05T0552300-02,OS08T0192900-01,OS09T0507800-01	OsJ_26324,RACK1B,RPL11,RPL39A,RPL7A-1,RPS26,RPS4,RPS8,T151
GO:0005634	nucleus	9	1136	0.0255	OS02T0139200-01,OS02T0576700-01,OS03T0668900-01,OS04T0459700-02,OS05T0207300-01,OS06T0571400-01,OS08T0192900-01,OS08T0359500-01,OS09T0359800-01	OS02T0576700-01,OS04T0459700-02,OS06T0571400-01,OsJ_025957,OsJ_12028,OsJ_26324,PRMT1,PRMT5,RPL11
GO:0005840	ribosome	8	46	4.53e-10	OS01T0823300-00,OS02T0105900-01,OS02T0489400-01,OS02T0797200-01,OS03T0200500-01,OS05T0207300-01,OS05T0552300-02,OS09T0507800-01	RACK1B,RPL11,RPL39A,RPL7A-1,RPS26,RPS4,RPS8,T151
GO:0009535	chloroplast thylakoid membrane	8	61	1.19e-09	OS01T0600900-02,OS03T0131900-01,OS03T0592500-01,OS04T0473150-00,OS05T0401100-01,OS06T0101600-01,OS07T0544800-01,OS09T0346500-04	CAB1R,CAB2R,OS05T0401100-01,OS07T0544800-01,OsJ_09298,PETE,RCABP89,psbA
GO:0044425	membrane part	7	799	0.0316	OS01T0600900-02,OS03T0592500-01,OS04T0473150-00,OS05T0401100-01,OS07T0544800-01,OS09T0346500-04,OS12T0571200-01	CAB1R,CAB2R,OS05T0401100-01,OS07T0544800-01,RCABP89,TIM9,psbA
GO:0022626	cytosolic ribosome	6	31	1.53e-08	OS01T0823300-00,OS02T0105900-01,OS02T0489400-01,OS02T0797200-01,OS05T0207300-01,OS09T0507800-01	RPL11,RPL39A,RPL7A-1,RPS26,RPS4,RPS8
GO:0044391	ribosomal subunit	6	31	1.53e-08	OS01T0823300-00,OS02T0105900-01,OS02T0489400-01,OS02T0797200-01,OS05T0207300-01,OS09T0507800-01	RPL11,RPL39A,RPL7A-1,RPS26,RPS4,RPS8
GO:0098796	membrane protein complex	6	86	2.02e-06	OS01T0600900-02,OS03T0592500-01,OS04T0473150-00,OS07T0544800-01,OS09T0346500-04,OS12T0571200-01	CAB1R,CAB2R,OS07T0544800-01,RCABP89,TIM9,psbA
GO:0009523	photosystem II	5	14	1.97e-08	OS01T0600900-02,OS03T0592500-01,OS04T0473150-00,OS07T0544800-01,OS09T0346500-04	CAB1R,CAB2R,OS07T0544800-01,RCABP89,psbA
GO:0031967	organelle envelope	5	137	0.00024	OS01T0600900-02,OS03T0131900-01,OS03T0592500-01,OS09T0346500-04,OS12T0571200-01	CAB1R,CAB2R,OsJ_09298,RCABP89,TIM9
GO:0009570	chloroplast stroma	4	80	0.00035	OS01T0600900-02,OS03T0592500-01,OS09T0346500-04,OS11T0707000-02	CAB1R,CAB2R,RCA,RCABP89
GO:0009941	chloroplast envelope	4	84	0.0004	OS01T0600900-02,OS03T0131900-01,OS03T0592500-01,OS09T0346500-04	CAB1R,CAB2R,OsJ_09298,RCABP89
GO:0009522	photosystem I	3	5	5.3e-06	OS01T0600900-02,OS03T0592500-01,OS09T0346500-04	CAB1R,CAB2R,RCABP89
GO:0010287	plastoglobule	3	7	1.07e-05	OS01T0600900-02,OS03T0592500-01,OS09T0346500-04	CAB1R,CAB2R,RCABP89
GO:0022627	cytosolic small ribosomal subunit	3	14	5.47e-05	OS01T0823300-00,OS02T0105900-01,OS02T0489400-01	RPS26,RPS4,RPS8
GO:0022625	cytosolic large ribosomal subunit	3	15	6.37e-05	OS02T0797200-01,OS05T0207300-01,OS09T0507800-01	RPL11,RPL39A,RPL7A-1

## Sheet: Enrichment_function
#term ID	term description	observed gene count	background gene count	false discovery rate	matching proteins in your network (IDs)	matching proteins in your network (labels)
GO:0005488	binding	19	2265	0.0022	OS01T0600900-02,OS01T0823300-00,OS02T0105900-01,OS02T0797200-01,OS03T0131900-01,OS03T0182700-02,OS03T0586800-02,OS03T0592500-01,OS03T0668900-01,OS04T0473150-00,OS05T0207300-01,OS06T0101600-01,OS06T0571400-01,OS07T0544800-01,OS08T0192900-01,OS09T0346500-04,OS09T0507800-01,OS11T0707000-02,OS12T0571200-01	CAB1R,CAB2R,OS03T0586800-02,OS06T0571400-01,OS07T0544800-01,OsJ_09298,OsJ_12028,OsJ_26324,PETE,RCA,RCABP89,RPL11,RPL39A,RPL7A-1,RPS26,RPS4,TIF3K1,TIM9,psbA
GO:0097159	organic cyclic compound binding	14	1523	0.0044	OS01T0600900-02,OS01T0823300-00,OS02T0105900-01,OS02T0797200-01,OS03T0182700-02,OS03T0586800-02,OS03T0592500-01,OS04T0473150-00,OS05T0207300-01,OS06T0571400-01,OS08T0192900-01,OS09T0346500-04,OS09T0507800-01,OS11T0707000-02	CAB1R,CAB2R,OS03T0586800-02,OS06T0571400-01,OsJ_26324,RCA,RCABP89,RPL11,RPL39A,RPL7A-1,RPS26,RPS4,TIF3K1,psbA
GO:1901363	heterocyclic compound binding	14	1523	0.0044	OS01T0600900-02,OS01T0823300-00,OS02T0105900-01,OS02T0797200-01,OS03T0182700-02,OS03T0586800-02,OS03T0592500-01,OS04T0473150-00,OS05T0207300-01,OS06T0571400-01,OS08T0192900-01,OS09T0346500-04,OS09T0507800-01,OS11T0707000-02	CAB1R,CAB2R,OS03T0586800-02,OS06T0571400-01,OsJ_26324,RCA,RCABP89,RPL11,RPL39A,RPL7A-1,RPS26,RPS4,TIF3K1,psbA
GO:0003676	nucleic acid binding	9	828	0.0088	OS01T0823300-00,OS02T0105900-01,OS02T0797200-01,OS03T0182700-02,OS03T0586800-02,OS05T0207300-01,OS06T0571400-01,OS08T0192900-01,OS09T0507800-01	OS03T0586800-02,OS06T0571400-01,OsJ_26324,RPL11,RPL39A,RPL7A-1,RPS26,RPS4,TIF3K1
GO:0003723	RNA binding	8	218	1.47e-05	OS01T0823300-00,OS02T0105900-01,OS02T0797200-01,OS03T0182700-02,OS05T0207300-01,OS06T0571400-01,OS08T0192900-01,OS09T0507800-01	OS06T0571400-01,OsJ_26324,RPL11,RPL39A,RPL7A-1,RPS26,RPS4,TIF3K1
GO:0003735	structural constituent of ribosome	6	38	5.73e-07	OS01T0823300-00,OS02T0105900-01,OS02T0489400-01,OS02T0797200-01,OS03T0200500-01,OS05T0207300-01	RPL11,RPL39A,RPS26,RPS4,RPS8,T151
GO:0016168	chlorophyll binding	4	4	5.73e-07	OS01T0600900-02,OS03T0592500-01,OS04T0473150-00,OS09T0346500-04	CAB1R,CAB2R,RCABP89,psbA
GO:0031409	pigment binding	3	3	1.31e-05	OS01T0600900-02,OS03T0592500-01,OS09T0346500-04	CAB1R,CAB2R,RCABP89
GO:0008469	histone-arginine N-methyltransferase activity	2	8	0.0044	OS02T0139200-01,OS09T0359800-01	PRMT1,PRMT5
GO:0019843	rRNA binding	2	14	0.0058	OS02T0105900-01,OS05T0207300-01	RPL11,RPS4
GO:0008135	translation factor activity, RNA binding	2	22	0.0117	OS03T0182700-02,OS06T0571400-01	OS06T0571400-01,TIF3K1
GO:0009055	electron transfer activity	2	47	0.0387	OS04T0473150-00,OS06T0101600-01	PETE,psbA

## Sheet: Enrichment_Process
E	term description	observed gene count	background gene count	false discovery rate	matching proteins in your network (IDs)	matching proteins in your network (labels)
GO:0009987	cellular process	25	2632	3.17e-05	OS01T0600900-02,OS01T0823300-00,OS02T0105900-01,OS02T0139200-01,OS02T0489400-01,OS02T0576700-01,OS02T0797200-01,OS03T0131900-01,OS03T0182700-02,OS03T0200500-01,OS03T0586800-02,OS03T0592500-01,OS03T0668900-01,OS04T0459700-02,OS04T0473150-00,OS05T0207300-01,OS05T0552300-02,OS06T0101600-01,OS06T0571400-01,OS07T0544800-01,OS08T0192900-01,OS09T0346500-04,OS09T0359800-01,OS09T0507800-01,OS12T0571200-01	CAB1R,CAB2R,OS02T0576700-01,OS03T0586800-02,OS04T0459700-02,OS06T0571400-01,OS07T0544800-01,OsJ_09298,OsJ_12028,OsJ_26324,PETE,PRMT1,PRMT5,RACK1B,RCABP89,RPL11,RPL39A,RPL7A-1,RPS26,RPS4,RPS8,T151,TIF3K1,TIM9,psbA
GO:0044237	cellular metabolic process	19	2104	0.00052	OS01T0600900-02,OS01T0823300-00,OS02T0105900-01,OS02T0139200-01,OS02T0489400-01,OS02T0797200-01,OS03T0182700-02,OS03T0200500-01,OS03T0586800-02,OS03T0592500-01,OS04T0473150-00,OS05T0207300-01,OS06T0101600-01,OS06T0571400-01,OS07T0544800-01,OS08T0192900-01,OS09T0346500-04,OS09T0359800-01,OS09T0507800-01	CAB1R,CAB2R,OS03T0586800-02,OS06T0571400-01,OS07T0544800-01,OsJ_26324,PETE,PRMT1,PRMT5,RCABP89,RPL11,RPL39A,RPL7A-1,RPS26,RPS4,RPS8,T151,TIF3K1,psbA
GO:0043170	macromolecule metabolic process	17	1476	0.00012	OS01T0600900-02,OS01T0823300-00,OS02T0105900-01,OS02T0139200-01,OS02T0489400-01,OS02T0797200-01,OS03T0182700-02,OS03T0200500-01,OS03T0586800-02,OS03T0592500-01,OS04T0473150-00,OS05T0207300-01,OS06T0571400-01,OS08T0192900-01,OS09T0346500-04,OS09T0359800-01,OS09T0507800-01	CAB1R,CAB2R,OS03T0586800-02,OS06T0571400-01,OsJ_26324,PRMT1,PRMT5,RCABP89,RPL11,RPL39A,RPL7A-1,RPS26,RPS4,RPS8,T151,TIF3K1,psbA
GO:0006807	nitrogen compound metabolic process	17	1694	0.00039	OS01T0600900-02,OS01T0823300-00,OS02T0105900-01,OS02T0139200-01,OS02T0489400-01,OS02T0797200-01,OS03T0182700-02,OS03T0200500-01,OS03T0586800-02,OS03T0592500-01,OS04T0473150-00,OS05T0207300-01,OS06T0571400-01,OS08T0192900-01,OS09T0346500-04,OS09T0359800-01,OS09T0507800-01	CAB1R,CAB2R,OS03T0586800-02,OS06T0571400-01,OsJ_26324,PRMT1,PRMT5,RCABP89,RPL11,RPL39A,RPL7A-1,RPS26,RPS4,RPS8,T151,TIF3K1,psbA
GO:0044238	primary metabolic process	17	1968	0.0016	OS01T0600900-02,OS01T0823300-00,OS02T0105900-01,OS02T0139200-01,OS02T0489400-01,OS02T0797200-01,OS03T0182700-02,OS03T0200500-01,OS03T0586800-02,OS03T0592500-01,OS04T0473150-00,OS05T0207300-01,OS06T0571400-01,OS08T0192900-01,OS09T0346500-04,OS09T0359800-01,OS09T0507800-01	CAB1R,CAB2R,OS03T0586800-02,OS06T0571400-01,OsJ_26324,PRMT1,PRMT5,RCABP89,RPL11,RPL39A,RPL7A-1,RPS26,RPS4,RPS8,T151,TIF3K1,psbA
GO:0044267	cellular protein metabolic process	16	539	2.52e-09	OS01T0600900-02,OS01T0823300-00,OS02T0105900-01,OS02T0139200-01,OS02T0489400-01,OS02T0797200-01,OS03T0182700-02,OS03T0200500-01,OS03T0586800-02,OS03T0592500-01,OS04T0473150-00,OS05T0207300-01,OS06T0571400-01,OS09T0346500-04,OS09T0359800-01,OS09T0507800-01	CAB1R,CAB2R,OS03T0586800-02,OS06T0571400-01,PRMT1,PRMT5,RCABP89,RPL11,RPL39A,RPL7A-1,RPS26,RPS4,RPS8,T151,TIF3K1,psbA
GO:0071840	cellular component organization or biogenesis	11	474	1.36e-05	OS02T0139200-01,OS02T0489400-01,OS02T0576700-01,OS03T0131900-01,OS03T0668900-01,OS04T0459700-02,OS05T0207300-01,OS08T0192900-01,OS09T0359800-01,OS09T0507800-01,OS12T0571200-01	OS02T0576700-01,OS04T0459700-02,OsJ_09298,OsJ_12028,OsJ_26324,PRMT1,PRMT5,RPL11,RPL7A-1,RPS8,TIM9
GO:0010467	gene expression	11	755	0.00039	OS01T0823300-00,OS02T0105900-01,OS02T0489400-01,OS02T0797200-01,OS03T0182700-02,OS03T0200500-01,OS03T0586800-02,OS05T0207300-01,OS06T0571400-01,OS08T0192900-01,OS09T0507800-01	OS03T0586800-02,OS06T0571400-01,OsJ_26324,RPL11,RPL39A,RPL7A-1,RPS26,RPS4,RPS8,T151,TIF3K1
GO:0034641	cellular nitrogen compound metabolic process	11	1114	0.0051	OS01T0823300-00,OS02T0105900-01,OS02T0489400-01,OS02T0797200-01,OS03T0182700-02,OS03T0200500-01,OS03T0586800-02,OS05T0207300-01,OS06T0571400-01,OS08T0192900-01,OS09T0507800-01	OS03T0586800-02,OS06T0571400-01,OsJ_26324,RPL11,RPL39A,RPL7A-1,RPS26,RPS4,RPS8,T151,TIF3K1
GO:0006412	translation	10	75	7.38e-11	OS01T0823300-00,OS02T0105900-01,OS02T0489400-01,OS02T0797200-01,OS03T0182700-02,OS03T0200500-01,OS03T0586800-02,OS05T0207300-01,OS06T0571400-01,OS09T0507800-01	OS03T0586800-02,OS06T0571400-01,RPL11,RPL39A,RPL7A-1,RPS26,RPS4,RPS8,T151,TIF3K1
GO:0006518	peptide metabolic process	10	93	1.76e-10	OS01T0823300-00,OS02T0105900-01,OS02T0489400-01,OS02T0797200-01,OS03T0182700-02,OS03T0200500-01,OS03T0586800-02,OS05T0207300-01,OS06T0571400-01,OS09T0507800-01	OS03T0586800-02,OS06T0571400-01,RPL11,RPL39A,RPL7A-1,RPS26,RPS4,RPS8,T151,TIF3K1
GO:0044085	cellular component biogenesis	8	172	4.33e-06	OS02T0489400-01,OS02T0576700-01,OS03T0131900-01,OS03T0668900-01,OS04T0459700-02,OS05T0207300-01,OS08T0192900-01,OS09T0507800-01	OS02T0576700-01,OS04T0459700-02,OsJ_09298,OsJ_12028,OsJ_26324,RPL11,RPL7A-1,RPS8
GO:0016043	cellular component organization	8	432	0.00072	OS02T0139200-01,OS02T0576700-01,OS03T0131900-01,OS03T0668900-01,OS04T0459700-02,OS05T0207300-01,OS09T0359800-01,OS12T0571200-01	OS02T0576700-01,OS04T0459700-02,OsJ_09298,OsJ_12028,PRMT1,PRMT5,RPL11,TIM9
GO:0006996	organelle organization	7	221	0.00013	OS02T0139200-01,OS02T0576700-01,OS03T0668900-01,OS04T0459700-02,OS05T0207300-01,OS09T0359800-01,OS12T0571200-01	OS02T0576700-01,OS04T0459700-02,OsJ_12028,PRMT1,PRMT5,RPL11,TIM9
GO:0006464	cellular protein modification process	6	418	0.01	OS01T0600900-02,OS02T0139200-01,OS03T0592500-01,OS04T0473150-00,OS09T0346500-04,OS09T0359800-01	CAB1R,CAB2R,PRMT1,PRMT5,RCABP89,psbA
GO:0015979	photosynthesis	5	48	1.56e-05	OS01T0600900-02,OS03T0592500-01,OS04T0473150-00,OS07T0544800-01,OS09T0346500-04	CAB1R,CAB2R,OS07T0544800-01,RCABP89,psbA
GO:0065003	protein-containing complex assembly	5	65	5.24e-05	OS02T0576700-01,OS03T0131900-01,OS03T0668900-01,OS04T0459700-02,OS05T0207300-01	OS02T0576700-01,OS04T0459700-02,OsJ_09298,OsJ_12028,RPL11
GO:0006325	chromatin organization	5	82	0.00013	OS02T0139200-01,OS02T0576700-01,OS03T0668900-01,OS04T0459700-02,OS09T0359800-01	OS02T0576700-01,OS04T0459700-02,OsJ_12028,PRMT1,PRMT5
GO:0006091	generation of precursor metabolites and energy	5	122	0.00046	OS01T0600900-02,OS03T0592500-01,OS04T0473150-00,OS06T0101600-01,OS09T0346500-04	CAB1R,CAB2R,PETE,RCABP89,psbA
GO:0018298	protein-chromophore linkage	4	13	5.98e-06	OS01T0600900-02,OS03T0592500-01,OS04T0473150-00,OS09T0346500-04	CAB1R,CAB2R,RCABP89,psbA
GO:0019684	photosynthesis, light reaction	4	17	1.36e-05	OS01T0600900-02,OS03T0592500-01,OS04T0473150-00,OS09T0346500-04	CAB1R,CAB2R,RCABP89,psbA
GO:0034622	cellular protein-containing complex assembly	4	56	0.00039	OS02T0576700-01,OS03T0668900-01,OS04T0459700-02,OS05T0207300-01	OS02T0576700-01,OS04T0459700-02,OsJ_12028,RPL11
GO:0042254	ribosome biogenesis	4	56	0.00039	OS02T0489400-01,OS05T0207300-01,OS08T0192900-01,OS09T0507800-01	OsJ_26324,RPL11,RPL7A-1,RPS8
GO:0034660	ncRNA metabolic process	4	64	0.00052	OS02T0489400-01,OS03T0586800-02,OS08T0192900-01,OS09T0507800-01	OS03T0586800-02,OsJ_26324,RPL7A-1,RPS8
GO:0009416	response to light stimulus	4	77	0.00093	OS01T0600900-02,OS03T0131900-01,OS03T0592500-01,OS09T0346500-04	CAB1R,CAB2R,OsJ_09298,RCABP89
GO:0009768	photosynthesis, light harvesting in photosystem I	3	3	1.36e-05	OS01T0600900-02,OS03T0592500-01,OS09T0346500-04	CAB1R,CAB2R,RCABP89
GO:0006334	nucleosome assembly	3	13	0.0002	OS02T0576700-01,OS03T0668900-01,OS04T0459700-02	OS02T0576700-01,OS04T0459700-02,OsJ_12028
GO:0006364	rRNA processing	3	34	0.0014	OS02T0489400-01,OS08T0192900-01,OS09T0507800-01	OsJ_26324,RPL7A-1,RPS8
GO:0046907	intracellular transport	3	53	0.0034	OS03T0131900-01,OS03T0668900-01,OS12T0571200-01	OsJ_09298,OsJ_12028,TIM9
GO:0044743	protein transmembrane import into intracellular organelle	2	5	0.0012	OS03T0131900-01,OS12T0571200-01	OsJ_09298,TIM9
GO:0034969	histone arginine methylation	2	8	0.0023	OS02T0139200-01,OS09T0359800-01	PRMT1,PRMT5
GO:0035247	peptidyl-arginine omega-N-methylation	2	8	0.0023	OS02T0139200-01,OS09T0359800-01	PRMT1,PRMT5
GO:0065002	intracellular protein transmembrane transport	2	8	0.0023	OS03T0131900-01,OS12T0571200-01	OsJ_09298,TIM9
GO:0090150	establishment of protein localization to membrane	2	11	0.0034	OS03T0131900-01,OS12T0571200-01	OsJ_09298,TIM9
GO:0042273	ribosomal large subunit biogenesis	2	15	0.0051	OS05T0207300-01,OS09T0507800-01	RPL11,RPL7A-1
GO:0006605	protein targeting	2	16	0.0057	OS03T0131900-01,OS12T0571200-01	OsJ_09298,TIM9
GO:0022900	electron transport chain	2	55	0.0417	OS04T0473150-00,OS06T0101600-01	PETE,psbA

## Sheet: Sheet3
Biological Functions	GO:0009987	cellular process	25	2632	3.17e-05	OS01T0600900-02,OS01T0823300-00,OS02T0105900-01,OS02T0139200-01,OS02T0489400-01,OS02T0576700-01,OS02T0797200-01,OS03T0131900-01,OS03T0182700-02,OS03T0200500-01,OS03T0586800-02,OS03T0592500-01,OS03T0668900-01,OS04T0459700-02,OS04T0473150-00,OS05T0207300-01,OS05T0552300-02,OS06T0101600-01,OS06T0571400-01,OS07T0544800-01,OS08T0192900-01,OS09T0346500-04,OS09T0359800-01,OS09T0507800-01,OS12T0571200-01	CAB1R,CAB2R,OS02T0576700-01,OS03T0586800-02,OS04T0459700-02,OS06T0571400-01,OS07T0544800-01,OsJ_09298,OsJ_12028,OsJ_26324,PETE,PRMT1,PRMT5,RACK1B,RCABP89,RPL11,RPL39A,RPL7A-1,RPS26,RPS4,RPS8,T151,TIF3K1,TIM9,psbA
	GO:0044237	cellular metabolic process	19	2104	0.00052	OS01T0600900-02,OS01T0823300-00,OS02T0105900-01,OS02T0139200-01,OS02T0489400-01,OS02T0797200-01,OS03T0182700-02,OS03T0200500-01,OS03T0586800-02,OS03T0592500-01,OS04T0473150-00,OS05T0207300-01,OS06T0101600-01,OS06T0571400-01,OS07T0544800-01,OS08T0192900-01,OS09T0346500-04,OS09T0359800-01,OS09T0507800-01	CAB1R,CAB2R,OS03T0586800-02,OS06T0571400-01,OS07T0544800-01,OsJ_26324,PETE,PRMT1,PRMT5,RCABP89,RPL11,RPL39A,RPL7A-1,RPS26,RPS4,RPS8,T151,TIF3K1,psbA
	GO:0043170	macromolecule metabolic process	17	1476	0.00012	OS01T0600900-02,OS01T0823300-00,OS02T0105900-01,OS02T0139200-01,OS02T0489400-01,OS02T0797200-01,OS03T0182700-02,OS03T0200500-01,OS03T0586800-02,OS03T0592500-01,OS04T0473150-00,OS05T0207300-01,OS06T0571400-01,OS08T0192900-01,OS09T0346500-04,OS09T0359800-01,OS09T0507800-01	CAB1R,CAB2R,OS03T0586800-02,OS06T0571400-01,OsJ_26324,PRMT1,PRMT5,RCABP89,RPL11,RPL39A,RPL7A-1,RPS26,RPS4,RPS8,T151,TIF3K1,psbA
	GO:0006807	nitrogen compound metabolic process	17	1694	0.00039	OS01T0600900-02,OS01T0823300-00,OS02T0105900-01,OS02T0139200-01,OS02T0489400-01,OS02T0797200-01,OS03T0182700-02,OS03T0200500-01,OS03T0586800-02,OS03T0592500-01,OS04T0473150-00,OS05T0207300-01,OS06T0571400-01,OS08T0192900-01,OS09T0346500-04,OS09T0359800-01,OS09T0507800-01	CAB1R,CAB2R,OS03T0586800-02,OS06T0571400-01,OsJ_26324,PRMT1,PRMT5,RCABP89,RPL11,RPL39A,RPL7A-1,RPS26,RPS4,RPS8,T151,TIF3K1,psbA
	GO:0044238	primary metabolic process	17	1968	0.0016	OS01T0600900-02,OS01T0823300-00,OS02T0105900-01,OS02T0139200-01,OS02T0489400-01,OS02T0797200-01,OS03T0182700-02,OS03T0200500-01,OS03T0586800-02,OS03T0592500-01,OS04T0473150-00,OS05T0207300-01,OS06T0571400-01,OS08T0192900-01,OS09T0346500-04,OS09T0359800-01,OS09T0507800-01	CAB1R,CAB2R,OS03T0586800-02,OS06T0571400-01,OsJ_26324,PRMT1,PRMT5,RCABP89,RPL11,RPL39A,RPL7A-1,RPS26,RPS4,RPS8,T151,TIF3K1,psbA
	GO:0044267	cellular protein metabolic process	16	539	2.52e-09	OS01T0600900-02,OS01T0823300-00,OS02T0105900-01,OS02T0139200-01,OS02T0489400-01,OS02T0797200-01,OS03T0182700-02,OS03T0200500-01,OS03T0586800-02,OS03T0592500-01,OS04T0473150-00,OS05T0207300-01,OS06T0571400-01,OS09T0346500-04,OS09T0359800-01,OS09T0507800-01	CAB1R,CAB2R,OS03T0586800-02,OS06T0571400-01,PRMT1,PRMT5,RCABP89,RPL11,RPL39A,RPL7A-1,RPS26,RPS4,RPS8,T151,TIF3K1,psbA
	GO:0071840	cellular component organization or biogenesis	11	474	1.36e-05	OS02T0139200-01,OS02T0489400-01,OS02T0576700-01,OS03T0131900-01,OS03T0668900-01,OS04T0459700-02,OS05T0207300-01,OS08T0192900-01,OS09T0359800-01,OS09T0507800-01,OS12T0571200-01	OS02T0576700-01,OS04T0459700-02,OsJ_09298,OsJ_12028,OsJ_26324,PRMT1,PRMT5,RPL11,RPL7A-1,RPS8,TIM9
	GO:0010467	gene expression	11	755	0.00039	OS01T0823300-00,OS02T0105900-01,OS02T0489400-01,OS02T0797200-01,OS03T0182700-02,OS03T0200500-01,OS03T0586800-02,OS05T0207300-01,OS06T0571400-01,OS08T0192900-01,OS09T0507800-01	OS03T0586800-02,OS06T0571400-01,OsJ_26324,RPL11,RPL39A,RPL7A-1,RPS26,RPS4,RPS8,T151,TIF3K1
	GO:0034641	cellular nitrogen compound metabolic process	11	1114	0.0051	OS01T0823300-00,OS02T0105900-01,OS02T0489400-01,OS02T0797200-01,OS03T0182700-02,OS03T0200500-01,OS03T0586800-02,OS05T0207300-01,OS06T0571400-01,OS08T0192900-01,OS09T0507800-01	OS03T0586800-02,OS06T0571400-01,OsJ_26324,RPL11,RPL39A,RPL7A-1,RPS26,RPS4,RPS8,T151,TIF3K1
	GO:0006412	translation	10	75	7.38e-11	OS01T0823300-00,OS02T0105900-01,OS02T0489400-01,OS02T0797200-01,OS03T0182700-02,OS03T0200500-01,OS03T0586800-02,OS05T0207300-01,OS06T0571400-01,OS09T0507800-01	OS03T0586800-02,OS06T0571400-01,RPL11,RPL39A,RPL7A-1,RPS26,RPS4,RPS8,T151,TIF3K1
Molecular Functions	GO:0005488	binding	19	2265	0.0022	OS01T0600900-02,OS01T0823300-00,OS02T0105900-01,OS02T0797200-01,OS03T0131900-01,OS03T0182700-02,OS03T0586800-02,OS03T0592500-01,OS03T0668900-01,OS04T0473150-00,OS05T0207300-01,OS06T0101600-01,OS06T0571400-01,OS07T0544800-01,OS08T0192900-01,OS09T0346500-04,OS09T0507800-01,OS11T0707000-02,OS12T0571200-01	CAB1R,CAB2R,OS03T0586800-02,OS06T0571400-01,OS07T0544800-01,OsJ_09298,OsJ_12028,OsJ_26324,PETE,RCA,RCABP89,RPL11,RPL39A,RPL7A-1,RPS26,RPS4,TIF3K1,TIM9,psbA
	GO:0097159	organic cyclic compound binding	14	1523	0.0044	OS01T0600900-02,OS01T0823300-00,OS02T0105900-01,OS02T0797200-01,OS03T0182700-02,OS03T0586800-02,OS03T0592500-01,OS04T0473150-00,OS05T0207300-01,OS06T0571400-01,OS08T0192900-01,OS09T0346500-04,OS09T0507800-01,OS11T0707000-02	CAB1R,CAB2R,OS03T0586800-02,OS06T0571400-01,OsJ_26324,RCA,RCABP89,RPL11,RPL39A,RPL7A-1,RPS26,RPS4,TIF3K1,psbA
	GO:1901363	heterocyclic compound binding	14	1523	0.0044	OS01T0600900-02,OS01T0823300-00,OS02T0105900-01,OS02T0797200-01,OS03T0182700-02,OS03T0586800-02,OS03T0592500-01,OS04T0473150-00,OS05T0207300-01,OS06T0571400-01,OS08T0192900-01,OS09T0346500-04,OS09T0507800-01,OS11T0707000-02	CAB1R,CAB2R,OS03T0586800-02,OS06T0571400-01,OsJ_26324,RCA,RCABP89,RPL11,RPL39A,RPL7A-1,RPS26,RPS4,TIF3K1,psbA
	GO:0003676	nucleic acid binding	9	828	0.0088	OS01T0823300-00,OS02T0105900-01,OS02T0797200-01,OS03T0182700-02,OS03T0586800-02,OS05T0207300-01,OS06T0571400-01,OS08T0192900-01,OS09T0507800-01	OS03T0586800-02,OS06T0571400-01,OsJ_26324,RPL11,RPL39A,RPL7A-1,RPS26,RPS4,TIF3K1
	GO:0003723	RNA binding	8	218	1.47e-05	OS01T0823300-00,OS02T0105900-01,OS02T0797200-01,OS03T0182700-02,OS05T0207300-01,OS06T0571400-01,OS08T0192900-01,OS09T0507800-01	OS06T0571400-01,OsJ_26324,RPL11,RPL39A,RPL7A-1,RPS26,RPS4,TIF3K1
	GO:0003735	structural constituent of ribosome	6	38	5.73e-07	OS01T0823300-00,OS02T0105900-01,OS02T0489400-01,OS02T0797200-01,OS03T0200500-01,OS05T0207300-01	RPL11,RPL39A,RPS26,RPS4,RPS8,T151
	GO:0016168	chlorophyll binding	4	4	5.73e-07	OS01T0600900-02,OS03T0592500-01,OS04T0473150-00,OS09T0346500-04	CAB1R,CAB2R,RCABP89,psbA
	GO:0031409	pigment binding	3	3	1.31e-05	OS01T0600900-02,OS03T0592500-01,OS09T0346500-04	CAB1R,CAB2R,RCABP89
	GO:0008469	histone-arginine N-methyltransferase activity	2	8	0.0044	OS02T0139200-01,OS09T0359800-01	PRMT1,PRMT5
	GO:0019843	rRNA binding	2	14	0.0058	OS02T0105900-01,OS05T0207300-01	RPL11,RPS4
Cellular Components	GO:0044424	intracellular part	28	2421	3.09e-08	OS01T0600900-02,OS01T0823300-00,OS02T0105900-01,OS02T0139200-01,OS02T0489400-01,OS02T0576700-01,OS02T0797200-01,OS03T0131900-01,OS03T0182700-02,OS03T0200500-01,OS03T0586800-02,OS03T0592500-01,OS03T0668900-01,OS04T0459700-02,OS04T0473150-00,OS05T0207300-01,OS05T0401100-01,OS05T0552300-02,OS06T0101600-01,OS06T0571400-01,OS07T0544800-01,OS08T0192900-01,OS08T0359500-01,OS09T0346500-04,OS09T0359800-01…	CAB1R,CAB2R,OS02T0576700-01,OS03T0586800-02,OS04T0459700-02,OS05T0401100-01,OS06T0571400-01,OS07T0544800-01,OsJ_025957,OsJ_09298,OsJ_12028,OsJ_26324,PETE,PRMT1,PRMT5,RACK1B,RCA,RCABP89,RPL11,RPL39A,RPL7A-1,RPS26,RPS4,RPS8,T151,TIF3K1,TIM9,psbA
	GO:0005737	cytoplasm	26	1583	4.53e-10	OS01T0600900-02,OS01T0823300-00,OS02T0105900-01,OS02T0139200-01,OS02T0489400-01,OS02T0576700-01,OS02T0797200-01,OS03T0131900-01,OS03T0182700-02,OS03T0200500-01,OS03T0586800-02,OS03T0592500-01,OS04T0459700-02,OS04T0473150-00,OS05T0207300-01,OS05T0401100-01,OS05T0552300-02,OS06T0101600-01,OS06T0571400-01,OS07T0544800-01,OS08T0359500-01,OS09T0346500-04,OS09T0359800-01,OS09T0507800-01,OS11T0707000-02…	CAB1R,CAB2R,OS02T0576700-01,OS03T0586800-02,OS04T0459700-02,OS05T0401100-01,OS06T0571400-01,OS07T0544800-01,OsJ_025957,OsJ_09298,PETE,PRMT1,PRMT5,RACK1B,RCA,RCABP89,RPL11,RPL39A,RPL7A-1,RPS26,RPS4,RPS8,T151,TIF3K1,TIM9,psbA
	GO:0043229	intracellular organelle	26	2147	4.34e-08	OS01T0600900-02,OS01T0823300-00,OS02T0105900-01,OS02T0139200-01,OS02T0489400-01,OS02T0576700-01,OS02T0797200-01,OS03T0131900-01,OS03T0200500-01,OS03T0592500-01,OS03T0668900-01,OS04T0459700-02,OS04T0473150-00,OS05T0207300-01,OS05T0401100-01,OS05T0552300-02,OS06T0101600-01,OS06T0571400-01,OS07T0544800-01,OS08T0192900-01,OS08T0359500-01,OS09T0346500-04,OS09T0359800-01,OS09T0507800-01,OS11T0707000-02…	CAB1R,CAB2R,OS02T0576700-01,OS04T0459700-02,OS05T0401100-01,OS06T0571400-01,OS07T0544800-01,OsJ_025957,OsJ_09298,OsJ_12028,OsJ_26324,PETE,PRMT1,PRMT5,RACK1B,RCA,RCABP89,RPL11,RPL39A,RPL7A-1,RPS26,RPS4,RPS8,T151,TIM9,psbA
	GO:0044444	cytoplasmic part	22	1138	7.48e-10	OS01T0600900-02,OS01T0823300-00,OS02T0105900-01,OS02T0139200-01,OS02T0489400-01,OS02T0797200-01,OS03T0131900-01,OS03T0182700-02,OS03T0200500-01,OS03T0592500-01,OS04T0473150-00,OS05T0207300-01,OS05T0401100-01,OS05T0552300-02,OS06T0101600-01,OS07T0544800-01,OS08T0359500-01,OS09T0346500-04,OS09T0359800-01,OS09T0507800-01,OS11T0707000-02,OS12T0571200-01	CAB1R,CAB2R,OS05T0401100-01,OS07T0544800-01,OsJ_025957,OsJ_09298,PETE,PRMT1,PRMT5,RACK1B,RCA,RCABP89,RPL11,RPL39A,RPL7A-1,RPS26,RPS4,RPS8,T151,TIF3K1,TIM9,psbA
	GO:0043231	intracellular membrane-bounded organelle	19	2004	8.98e-05	OS01T0600900-02,OS02T0139200-01,OS02T0576700-01,OS03T0131900-01,OS03T0592500-01,OS03T0668900-01,OS04T0459700-02,OS04T0473150-00,OS05T0207300-01,OS05T0401100-01,OS06T0101600-01,OS06T0571400-01,OS07T0544800-01,OS08T0192900-01,OS08T0359500-01,OS09T0346500-04,OS09T0359800-01,OS11T0707000-02,OS12T0571200-01	CAB1R,CAB2R,OS02T0576700-01,OS04T0459700-02,OS05T0401100-01,OS06T0571400-01,OS07T0544800-01,OsJ_025957,OsJ_09298,OsJ_12028,OsJ_26324,PETE,PRMT1,PRMT5,RCA,RCABP89,RPL11,TIM9,psbA
	GO:0044446	intracellular organelle part	17	824	1.74e-08	OS01T0600900-02,OS01T0823300-00,OS02T0105900-01,OS02T0489400-01,OS02T0797200-01,OS03T0131900-01,OS03T0592500-01,OS04T0473150-00,OS05T0207300-01,OS05T0401100-01,OS06T0101600-01,OS07T0544800-01,OS08T0192900-01,OS09T0346500-04,OS09T0507800-01,OS11T0707000-02,OS12T0571200-01	CAB1R,CAB2R,OS05T0401100-01,OS07T0544800-01,OsJ_09298,OsJ_26324,PETE,RCA,RCABP89,RPL11,RPL39A,RPL7A-1,RPS26,RPS4,RPS8,TIM9,psbA
	GO:0032991	protein-containing complex	16	380	3.5e-11	OS01T0600900-02,OS01T0823300-00,OS02T0105900-01,OS02T0489400-01,OS02T0797200-01,OS03T0131900-01,OS03T0182700-02,OS03T0200500-01,OS03T0592500-01,OS04T0473150-00,OS05T0207300-01,OS05T0552300-02,OS07T0544800-01,OS09T0346500-04,OS09T0507800-01,OS12T0571200-01	CAB1R,CAB2R,OS07T0544800-01,OsJ_09298,RACK1B,RCABP89,RPL11,RPL39A,RPL7A-1,RPS26,RPS4,RPS8,T151,TIF3K1,TIM9,psbA
	GO:0005829	cytosol	11	222	2.69e-09	OS01T0823300-00,OS02T0105900-01,OS02T0139200-01,OS02T0489400-01,OS02T0797200-01,OS03T0182700-02,OS03T0200500-01,OS05T0207300-01,OS08T0359500-01,OS09T0359800-01,OS09T0507800-01	OsJ_025957,PRMT1,PRMT5,RPL11,RPL39A,RPL7A-1,RPS26,RPS4,RPS8,T151,TIF3K1
	GO:0016020	membrane	10	1009	0.004	OS01T0600900-02,OS03T0131900-01,OS03T0592500-01,OS04T0473150-00,OS05T0401100-01,OS06T0101600-01,OS07T0544800-01,OS08T0359500-01,OS09T0346500-04,OS12T0571200-01	CAB1R,CAB2R,OS05T0401100-01,OS07T0544800-01,OsJ_025957,OsJ_09298,PETE,RCABP89,TIM9,psbA
	GO:0009579	thylakoid	9	74	4.53e-10	OS01T0600900-02,OS03T0131900-01,OS03T0592500-01,OS04T0473150-00,OS05T0401100-01,OS06T0101600-01,OS07T0544800-01,OS09T0346500-04,OS11T0707000-02	CAB1R,CAB2R,OS05T0401100-01,OS07T0544800-01,OsJ_09298,PETE,RCA,RCABP89,psbA

## Sheet: GO graph
Biological Process	cellular process	25
	cellular metabolic process	19
	macromolecule metabolic process	17
	nitrogen compound metabolic process	17
	primary metabolic process	17
	cellular protein metabolic process	16
	cellular component organization or biogenesis	11
	gene expression	11
	cellular nitrogen compound metabolic process	11
	translation	10
Molecular Functions	binding	19
	organic cyclic compound binding	14
	heterocyclic compound binding	14
	nucleic acid binding	9
	RNA binding	8
	structural constituent of ribosome	6
	chlorophyll binding	4
	pigment binding	3
	histone-arginine N-methyltransferase activity	2
	rRNA binding	2
Cellular Components	intracellular part	28
	cytoplasm	26
	intracellular organelle	26
	cytoplasmic part	22
	intracellular membrane-bounded organelle	19
	intracellular organelle part	17
	protein-containing complex	16
	cytosol	11
	membrane	10
	thylakoid	9

## Sheet: DEF+Primary
Interaction between differentially expressed proteins and primary interactors
#node1	node2	node1_string_internal_id	node2_string_internal_id	node1_external_id	node2_external_id	neighborhood_on_chromosome	gene_fusion	phylogenetic_cooccurrence	homology	coexpression	experimentally_determined_interaction	database_annotated	automated_textmining	combined_score
RPL7A-1	OsJ_23513	1349858	1343880	4530.OS09T0507800-01	4530.OS07T0208000-01	0	0	0	0	0.978	0.972	0	0	0.999
OS05T0556900-01	T151	1339921	1330778	4530.OS05T0556900-01	4530.OS03T0200500-01	0	0	0	0	0.981	0.952	0	0	0.999
OsJ_25168	RPS4	1345411	1326031	4530.OS07T0622100-01	4530.OS02T0105900-01	0	0	0	0	0.985	0.96	0	0	0.999
OS05T0556900-01	OsRPL14	1339921	1328446	4530.OS05T0556900-01	4530.OS02T0622300-00	0	0	0	0	0.987	0.96	0	0	0.999
RPS4	OS01T0679700-02	1326031	1323809	4530.OS02T0105900-01	4530.OS01T0679700-02	0	0	0	0	0.99	0.96	0	0	0.999
OsJ_16016	RPS8	1336610	1327644	4530.OS04T0598200-00	4530.OS02T0489400-01	0	0	0	0	0.981	0.962	0	0	0.999
OS05T0556900-01	OsJ_16016	1339921	1336610	4530.OS05T0556900-01	4530.OS04T0598200-00	0	0	0	0	0.98	0.96	0	0	0.999
OsJ_23513	OsJ_03860	1343880	1324760	4530.OS07T0208000-01	4530.OS01T0815800-01	0	0	0	0	0.975	0.961	0	0	0.999
OsJ_23513	OsRPL14	1343880	1328446	4530.OS07T0208000-01	4530.OS02T0622300-00	0	0	0	0	0.976	0.977	0	0	0.999
OsRPL14	OsJ_07016	1328446	1327874	4530.OS02T0622300-00	4530.OS02T0534800-01	0	0	0	0	0.982	0.967	0	0	0.999
T151	OS01T0679700-02	1330778	1323809	4530.OS03T0200500-01	4530.OS01T0679700-02	0	0	0	0	0.985	0.96	0	0	0.999
OsJ_25168	OS01T0679700-02	1345411	1323809	4530.OS07T0622100-01	4530.OS01T0679700-02	0	0	0	0	0.985	0.962	0	0	0.999
OsJ_07016	OsJ_03860	1327874	1324760	4530.OS02T0534800-01	4530.OS01T0815800-01	0	0	0	0	0.975	0.96	0	0	0.999
RPS8	OsJ_03860	1327644	1324760	4530.OS02T0489400-01	4530.OS01T0815800-01	0	0	0	0	0.986	0.96	0	0	0.999
RPS8	RPS4	1327644	1326031	4530.OS02T0489400-01	4530.OS02T0105900-01	0	0	0	0	0.985	0.96	0	0	0.999
RPL7A-1	RPS4	1349858	1326031	4530.OS09T0507800-01	4530.OS02T0105900-01	0	0	0	0	0.983	0.961	0	0	0.999
RPL7A-1	OS02T0229000-01	1349858	1326983	4530.OS09T0507800-01	4530.OS02T0229000-01	0	0	0	0	0.983	0.97	0	0	0.999
RPL7A-1	RPS8	1349858	1327644	4530.OS09T0507800-01	4530.OS02T0489400-01	0	0	0	0	0.985	0.966	0	0	0.999
OsJ_03860	OS01T0679700-02	1324760	1323809	4530.OS01T0815800-01	4530.OS01T0679700-02	0	0	0	0	0.987	0.96	0	0	0.999
OsJ_07016	RPS4	1327874	1326031	4530.OS02T0534800-01	4530.OS02T0105900-01	0	0	0	0	0.98	0.961	0	0	0.999
OS02T0229000-01	OS01T0679700-02	1326983	1323809	4530.OS02T0229000-01	4530.OS01T0679700-02	0	0	0	0	0.987	0.96	0	0	0.999
OsJ_23326	OsRPL14	1343717	1328446	4530.OS07T0180900-01	4530.OS02T0622300-00	0	0	0	0	0.982	0.962	0	0	0.999
OsJ_25168	OsRPL14	1345411	1328446	4530.OS07T0622100-01	4530.OS02T0622300-00	0	0	0	0	0.985	0.963	0	0	0.999
OsJ_23326	OS05T0556900-01	1343717	1339921	4530.OS07T0180900-01	4530.OS05T0556900-01	0	0	0	0	0.989	0.96	0	0	0.999
RPL7A-1	OS05T0556900-01	1349858	1339921	4530.OS09T0507800-01	4530.OS05T0556900-01	0	0	0	0	0.987	0.957	0	0	0.999
OsJ_25168	OsJ_23326	1345411	1343717	4530.OS07T0622100-01	4530.OS07T0180900-01	0	0	0	0	0.985	0.962	0	0	0.999
OsJ_23513	OsJ_16016	1343880	1336610	4530.OS07T0208000-01	4530.OS04T0598200-00	0	0	0	0	0.976	0.959	0	0	0.999
OsJ_23326	OS01T0679700-02	1343717	1323809	4530.OS07T0180900-01	4530.OS01T0679700-02	0	0	0	0	0.986	0.962	0	0	0.999
OsJ_23326	RPS26	1343717	1324814	4530.OS07T0180900-01	4530.OS01T0823300-00	0	0	0	0	0.981	0.962	0	0	0.999
OsJ_27444	OsJ_21156	1347488	1341609	4530.OS08T0435900-01	4530.OS06T0320500-01	0	0	0	0.859	0.991	0.92	0	0	0.999
RPS4	OsJ_03860	1326031	1324760	4530.OS02T0105900-01	4530.OS01T0815800-01	0	0	0	0	0.98	0.952	0	0	0.999
OsJ_16016	OS02T0229000-01	1336610	1326983	4530.OS04T0598200-00	4530.OS02T0229000-01	0	0	0	0	0.981	0.96	0	0	0.999
RPL7A-1	OsRPL14	1349858	1328446	4530.OS09T0507800-01	4530.OS02T0622300-00	0	0	0	0	0.985	0.969	0	0	0.999
RPL7A-1	T151	1349858	1330778	4530.OS09T0507800-01	4530.OS03T0200500-01	0	0	0	0	0.982	0.952	0	0	0.999
OsJ_16016	RPS4	1336610	1326031	4530.OS04T0598200-00	4530.OS02T0105900-01	0	0	0	0	0.981	0.96	0	0	0.999
RPL7A-1	OsJ_16016	1349858	1336610	4530.OS09T0507800-01	4530.OS04T0598200-00	0	0	0	0	0.981	0.97	0	0	0.999
RPL7A-1	OsJ_23326	1349858	1343717	4530.OS09T0507800-01	4530.OS07T0180900-01	0	0	0	0	0.987	0.961	0	0	0.999
OS05T0556900-01	RPS4	1339921	1326031	4530.OS05T0556900-01	4530.OS02T0105900-01	0	0	0	0	0.98	0.952	0	0	0.999
RPS26	OsJ_03860	1324814	1324760	4530.OS01T0823300-00	4530.OS01T0815800-01	0	0	0	0	0.981	0.96	0	0	0.999
RPS26	OS01T0679700-02	1324814	1323809	4530.OS01T0823300-00	4530.OS01T0679700-02	0	0	0	0	0.981	0.962	0	0	0.999
OsRPL14	OS01T0679700-02	1328446	1323809	4530.OS02T0622300-00	4530.OS01T0679700-02	0	0	0	0	0.987	0.962	0	0	0.999
OS05T0556900-01	RPS26	1339921	1324814	4530.OS05T0556900-01	4530.OS01T0823300-00	0	0	0	0	0.981	0.96	0	0	0.999
OsJ_25168	OS05T0556900-01	1345411	1339921	4530.OS07T0622100-01	4530.OS05T0556900-01	0	0	0	0	0.989	0.96	0	0	0.999
OsJ_16016	OS01T0679700-02	1336610	1323809	4530.OS04T0598200-00	4530.OS01T0679700-02	0	0	0	0	0.981	0.962	0	0	0.999
OsJ_23326	RPS4	1343717	1326031	4530.OS07T0180900-01	4530.OS02T0105900-01	0	0	0	0	0.984	0.96	0	0	0.999
RPS8	OS01T0679700-02	1327644	1323809	4530.OS02T0489400-01	4530.OS01T0679700-02	0	0	0	0	0.986	0.962	0	0	0.999
OsRPL14	OS02T0229000-01	1328446	1326983	4530.OS02T0622300-00	4530.OS02T0229000-01	0	0	0	0	0.978	0.977	0	0	0.999
RPL7A-1	RPS26	1349858	1324814	4530.OS09T0507800-01	4530.OS01T0823300-00	0	0	0	0	0.98	0.97	0	0	0.999
OsJ_16016	RPS26	1336610	1324814	4530.OS04T0598200-00	4530.OS01T0823300-00	0	0	0	0	0.981	0.962	0	0	0.999
OsJ_23326	OsJ_16016	1343717	1336610	4530.OS07T0180900-01	4530.OS04T0598200-00	0	0	0	0	0.981	0.962	0	0	0.999
OsJ_25168	OS02T0229000-01	1345411	1326983	4530.OS07T0622100-01	4530.OS02T0229000-01	0	0	0	0	0.985	0.96	0	0	0.999
OS02T0229000-01	RPS4	1326983	1326031	4530.OS02T0229000-01	4530.OS02T0105900-01	0	0	0	0	0.981	0.952	0	0	0.999
OsJ_16016	OsRPL14	1336610	1328446	4530.OS04T0598200-00	4530.OS02T0622300-00	0	0	0	0	0.981	0.962	0	0	0.999
OsRPL14	OsJ_03860	1328446	1324760	4530.OS02T0622300-00	4530.OS01T0815800-01	0	0	0	0	0.983	0.96	0	0	0.999
OS05T0556900-01	RPS8	1339921	1327644	4530.OS05T0556900-01	4530.OS02T0489400-01	0	0	0	0	0.99	0.96	0	0	0.999
T151	OsRPL14	1330778	1328446	4530.OS03T0200500-01	4530.OS02T0622300-00	0	0	0	0	0.984	0.96	0	0	0.999
OsJ_23326	OS02T0229000-01	1343717	1326983	4530.OS07T0180900-01	4530.OS02T0229000-01	0	0	0	0	0.984	0.962	0	0	0.999
OS05T0556900-01	OsJ_07016	1339921	1327874	4530.OS05T0556900-01	4530.OS02T0534800-01	0	0	0	0	0.983	0.96	0	0	0.999
OsJ_25168	RPS26	1345411	1324814	4530.OS07T0622100-01	4530.OS01T0823300-00	0	0	0	0	0.979	0.962	0	0	0.999
RPL7A-1	OS01T0679700-02	1349858	1323809	4530.OS09T0507800-01	4530.OS01T0679700-02	0	0	0	0	0.987	0.96	0	0	0.999
RPS8	RPS26	1327644	1324814	4530.OS02T0489400-01	4530.OS01T0823300-00	0	0	0	0	0.981	0.962	0	0	0.999
OS05T0556900-01	OS01T0679700-02	1339921	1323809	4530.OS05T0556900-01	4530.OS01T0679700-02	0	0	0	0	0.987	0.96	0	0	0.999
OsJ_07016	OS02T0229000-01	1327874	1326983	4530.OS02T0534800-01	4530.OS02T0229000-01	0	0	0	0	0.98	0.963	0	0	0.999
OsJ_23326	RPS8	1343717	1327644	4530.OS07T0180900-01	4530.OS02T0489400-01	0	0	0	0	0.985	0.962	0	0	0.999
OsRPL14	RPS26	1328446	1324814	4530.OS02T0622300-00	4530.OS01T0823300-00	0	0	0	0	0.981	0.962	0	0	0.999
OsJ_25168	RPS8	1345411	1327644	4530.OS07T0622100-01	4530.OS02T0489400-01	0	0	0	0	0.986	0.962	0	0	0.999
OsJ_23326	OsJ_07016	1343717	1327874	4530.OS07T0180900-01	4530.OS02T0534800-01	0	0	0	0	0.984	0.96	0	0	0.999
OsJ_25168	OsJ_23513	1345411	1343880	4530.OS07T0622100-01	4530.OS07T0208000-01	0	0	0	0	0.982	0.959	0	0	0.999
OsJ_23513	OsJ_07016	1343880	1327874	4530.OS07T0208000-01	4530.OS02T0534800-01	0	0	0	0	0.976	0.961	0	0	0.999
OsJ_23513	OS01T0679700-02	1343880	1323809	4530.OS07T0208000-01	4530.OS01T0679700-02	0	0	0	0	0.983	0.959	0	0	0.999
OsJ_23513	RPS8	1343880	1327644	4530.OS07T0208000-01	4530.OS02T0489400-01	0	0	0	0	0.977	0.969	0	0	0.999
RPL7A-1	OsJ_03860	1349858	1324760	4530.OS09T0507800-01	4530.OS01T0815800-01	0	0	0	0	0.981	0.959	0	0	0.999
RPL7A-1	OsJ_07016	1349858	1327874	4530.OS09T0507800-01	4530.OS02T0534800-01	0	0	0	0	0.98	0.961	0	0	0.999
OsJ_23513	OsJ_23326	1343880	1343717	4530.OS07T0208000-01	4530.OS07T0180900-01	0	0	0	0	0.981	0.962	0	0	0.999
RPS8	OS02T0229000-01	1327644	1326983	4530.OS02T0489400-01	4530.OS02T0229000-01	0	0	0	0	0.985	0.969	0	0	0.999
OsRPL14	RPS8	1328446	1327644	4530.OS02T0622300-00	4530.OS02T0489400-01	0	0	0	0	0.985	0.962	0	0	0.999
OsJ_16016	OsJ_03860	1336610	1324760	4530.OS04T0598200-00	4530.OS01T0815800-01	0	0	0	0	0.981	0.96	0	0	0.999
OsJ_25168	OsJ_03860	1345411	1324760	4530.OS07T0622100-01	4530.OS01T0815800-01	0	0	0	0	0.985	0.96	0	0	0.999
OsJ_23326	T151	1343717	1330778	4530.OS07T0180900-01	4530.OS03T0200500-01	0	0	0	0	0.985	0.96	0	0	0.999
OsJ_07016	OS01T0679700-02	1327874	1323809	4530.OS02T0534800-01	4530.OS01T0679700-02	0	0	0	0	0.983	0.96	0	0	0.999
OS05T0556900-01	OsJ_03860	1339921	1324760	4530.OS05T0556900-01	4530.OS01T0815800-01	0	0	0	0	0.98	0.952	0	0	0.999
T151	RPS8	1330778	1327644	4530.OS03T0200500-01	4530.OS02T0489400-01	0	0	0	0	0.984	0.96	0	0	0.999
OsJ_23513	OS02T0229000-01	1343880	1326983	4530.OS07T0208000-01	4530.OS02T0229000-01	0	0	0	0	0.977	0.959	0	0	0.999
RPL7A-1	OsJ_25168	1349858	1345411	4530.OS09T0507800-01	4530.OS07T0622100-01	0	0	0	0	0.986	0.96	0	0	0.999
OS05T0556900-01	OS02T0229000-01	1339921	1326983	4530.OS05T0556900-01	4530.OS02T0229000-01	0	0	0	0	0.981	0.952	0	0	0.999
RPS4	RPS26	1326031	1324814	4530.OS02T0105900-01	4530.OS01T0823300-00	0	0	0	0	0.981	0.96	0	0	0.999
OsRPL14	RPS4	1328446	1326031	4530.OS02T0622300-00	4530.OS02T0105900-01	0	0	0	0	0.984	0.96	0	0	0.999
OsJ_23513	RPS26	1343880	1324814	4530.OS07T0208000-01	4530.OS01T0823300-00	0	0	0	0	0.977	0.959	0	0	0.999
OsJ_16016	OsJ_07016	1336610	1327874	4530.OS04T0598200-00	4530.OS02T0534800-01	0	0	0	0	0.981	0.963	0	0	0.999
OsJ_08042	RPS8	1328919	1327644	4530.OS02T0699600-01	4530.OS02T0489400-01	0	0	0	0	0.99	0.821	0	0	0.998
OS05T0274900-00	OS02T0229000-01	1338320	1326983	4530.OS05T0274900-00	4530.OS02T0229000-01	0	0	0	0	0.986	0.869	0	0	0.998
RPL39A	OS01T0679700-02	1329626	1323809	4530.OS02T0797200-01	4530.OS01T0679700-02	0	0	0	0	0.99	0.813	0	0	0.998
RPL39A	RPS8	1329626	1327644	4530.OS02T0797200-01	4530.OS02T0489400-01	0	0	0	0	0.99	0.813	0	0	0.998
OS05T0556900-01	OsJ_00007	1339921	1321017	4530.OS05T0556900-01	4530.OS01T0100700-01	0	0	0	0	0.976	0.934	0	0	0.998
RPS8	OsJ_00007	1327644	1321017	4530.OS02T0489400-01	4530.OS01T0100700-01	0	0	0	0	0.977	0.938	0	0	0.998
RPL7A-1	OS07T0450000-01	1349858	1344389	4530.OS09T0507800-01	4530.OS07T0450000-01	0	0	0	0	0.966	0.959	0	0	0.998
OsJ_08042	OsJ_07332	1328919	1328216	4530.OS02T0699600-01	4530.OS02T0591700-01	0	0	0	0	0.991	0.822	0	0	0.998
OsJ_23098	OsJ_21156	1343518	1341609	4530.OS07T0148900-01	4530.OS06T0320500-01	0	0	0	0	0.987	0.92	0	0	0.998
OsJ_23326	OsJ_03860	1343717	1324760	4530.OS07T0180900-01	4530.OS01T0815800-01	0	0	0	0	0.972	0.96	0	0	0.998
OsJ_23098	OsJ_14748	1343518	1335319	4530.OS07T0148900-01	4530.OS04T0414700-01	0	0	0	0	0.991	0.82	0	0	0.998
OS07T0450000-01	OsJ_07016	1344389	1327874	4530.OS07T0450000-01	4530.OS02T0534800-01	0	0	0	0	0.968	0.96	0	0	0.998
T151	RPS4	1330778	1326031	4530.OS03T0200500-01	4530.OS02T0105900-01	0	0	0	0	0.975	0.952	0	0	0.998
OsJ_19902	OS05T0274900-00	1340357	1338320	4530.OS06T0115500-01	4530.OS05T0274900-00	0	0	0	0	0.986	0.869	0	0	0.998
OS08T0559200-01	OsJ_08042	1348323	1328919	4530.OS08T0559200-01	4530.OS02T0699600-01	0	0	0	0	0.99	0.812	0	0	0.998
OS05T0556900-01	OsJ_08042	1339921	1328919	4530.OS05T0556900-01	4530.OS02T0699600-01	0	0	0	0	0.99	0.812	0	0	0.998
OS07T0450000-01	OsRPL14	1344389	1328446	4530.OS07T0450000-01	4530.OS02T0622300-00	0	0	0	0	0.958	0.963	0	0	0.998
OsJ_21156	OsJ_05758	1341609	1326768	4530.OS06T0320500-01	4530.OS02T0197600-01	0	0	0	0.819	0.967	0.96	0	0	0.998
OsJ_21156	OsJ_14748	1341609	1335319	4530.OS06T0320500-01	4530.OS04T0414700-01	0	0	0	0	0.991	0.82	0	0	0.998
RCABP69	OS04T0457000-01	1344963	1335608	4530.OS07T0558400-01	4530.OS04T0457000-01	0	0	0	0.766	0.985	0.903	0	0	0.998
OsJ_25168	OsJ_00007	1345411	1321017	4530.OS07T0622100-01	4530.OS01T0100700-01	0	0	0	0	0.978	0.938	0	0	0.998
OsJ_23513	OS05T0556900-01	1343880	1339921	4530.OS07T0208000-01	4530.OS05T0556900-01	0	0	0	0	0.979	0.938	0	0	0.998
OS07T0450000-01	RPS8	1344389	1327644	4530.OS07T0450000-01	4530.OS02T0489400-01	0	0	0	0	0.971	0.962	0	0	0.998
OsJ_27444	OsJ_05758	1347488	1326768	4530.OS08T0435900-01	4530.OS02T0197600-01	0	0	0	0.868	0.962	0.96	0	0	0.998
OS02T0229000-01	OsJ_00007	1326983	1321017	4530.OS02T0229000-01	4530.OS01T0100700-01	0	0	0	0	0.974	0.934	0	0	0.998
OsJ_23513	RPS4	1343880	1326031	4530.OS07T0208000-01	4530.OS02T0105900-01	0	0	0	0	0.978	0.938	0	0	0.998
OsJ_23326	OsJ_00007	1343717	1321017	4530.OS07T0180900-01	4530.OS01T0100700-01	0	0	0	0	0.977	0.938	0	0	0.998
OS04T0376000-01	OS01T0679700-02	1335103	1323809	4530.OS04T0376000-01	4530.OS01T0679700-02	0	0	0	0	0.99	0.813	0	0	0.998
OS05T0274900-00	OS01T0723200-01	1338320	1324122	4530.OS05T0274900-00	4530.OS01T0723200-01	0	0	0	0	0.986	0.869	0	0	0.998
OS01T0679700-02	OsJ_00007	1323809	1321017	4530.OS01T0679700-02	4530.OS01T0100700-01	0	0	0	0	0.978	0.938	0	0	0.998
OsJ_19902	OsRPL14	1340357	1328446	4530.OS06T0115500-01	4530.OS02T0622300-00	0	0	0	0	0.985	0.891	0	0	0.998
OsJ_19902	RPL39A	1340357	1329626	4530.OS06T0115500-01	4530.OS02T0797200-01	0	0	0	0	0.99	0.813	0	0	0.998
OS07T0450000-01	OS05T0556900-01	1344389	1339921	4530.OS07T0450000-01	4530.OS05T0556900-01	0	0	0	0	0.972	0.934	0	0	0.998
OS05T0274900-00	OS01T0679700-02	1338320	1323809	4530.OS05T0274900-00	4530.OS01T0679700-02	0	0	0	0	0.99	0.827	0	0	0.998
OS02T0229000-01	RPS26	1326983	1324814	4530.OS02T0229000-01	4530.OS01T0823300-00	0	0	0	0	0.972	0.96	0	0	0.998
OsJ_16016	T151	1336610	1330778	4530.OS04T0598200-00	4530.OS03T0200500-01	0	0	0	0	0.972	0.96	0	0	0.998
RPS26	OsJ_00007	1324814	1321017	4530.OS01T0823300-00	4530.OS01T0100700-01	0	0	0	0	0.968	0.938	0	0	0.998
RPL7A-1	OsJ_00007	1349858	1321017	4530.OS09T0507800-01	4530.OS01T0100700-01	0	0	0	0	0.975	0.934	0	0	0.998
OS05T0556900-01	OsJ_07332	1339921	1328216	4530.OS05T0556900-01	4530.OS02T0591700-01	0	0	0	0	0.99	0.813	0	0	0.998
OsJ_16016	OsJ_00007	1336610	1321017	4530.OS04T0598200-00	4530.OS01T0100700-01	0	0	0	0	0.97	0.938	0	0	0.998
T151	OsJ_03860	1330778	1324760	4530.OS03T0200500-01	4530.OS01T0815800-01	0	0	0	0	0.959	0.952	0	0	0.998
OsRPL14	OS01T0723200-01	1328446	1324122	4530.OS02T0622300-00	4530.OS01T0723200-01	0	0	0	0	0.985	0.891	0	0	0.998
OsJ_27444	OsJ_23098	1347488	1343518	4530.OS08T0435900-01	4530.OS07T0148900-01	0	0	0	0	0.978	0.92	0	0	0.998
T151	RPS26	1330778	1324814	4530.OS03T0200500-01	4530.OS01T0823300-00	0	0	0	0	0.962	0.96	0	0	0.998
OsJ_17309	OsJ_10851	1337928	1331824	4530.OS05T0176000-01	4530.OS03T0352300-01	0	0	0	0	0.991	0.822	0	0	0.998
OS08T0559200-01	OsJ_25168	1348323	1345411	4530.OS08T0559200-01	4530.OS07T0622100-01	0	0	0	0	0.99	0.812	0	0	0.998
RPL3B	OS02T0229000-01	1352824	1326983	4530.OS11T0168200-01	4530.OS02T0229000-01	0	0	0	0	0.99	0.813	0	0	0.998
OsJ_25168	OsJ_16016	1345411	1336610	4530.OS07T0622100-01	4530.OS04T0598200-00	0	0	0	0	0.97	0.962	0	0	0.998
OsJ_03860	OsJ_00007	1324760	1321017	4530.OS01T0815800-01	4530.OS01T0100700-01	0	0	0	0	0.971	0.934	0	0	0.998
RPL7A-1	OsJ_08042	1349858	1328919	4530.OS09T0507800-01	4530.OS02T0699600-01	0	0	0	0	0.987	0.86	0	0	0.998
OsJ_25556	OsJ_08042	1345789	1328919	4530.OS07T0674700-01	4530.OS02T0699600-01	0	0	0	0	0.99	0.813	0	0	0.998
OS02T0229000-01	OsJ_03860	1326983	1324760	4530.OS02T0229000-01	4530.OS01T0815800-01	0	0	0	0	0.963	0.952	0	0	0.998
RPS4	OsJ_00007	1326031	1321017	4530.OS02T0105900-01	4530.OS01T0100700-01	0	0	0	0	0.973	0.934	0	0	0.998
OS12T0406200-01	RPL3B	1355644	1352824	4530.OS12T0406200-01	4530.OS11T0168200-01	0	0	0	0	0.985	0.813	0	0	0.997
OS08T0559200-01	OS04T0376000-01	1348323	1335103	4530.OS08T0559200-01	4530.OS04T0376000-01	0	0	0	0	0.986	0.785	0	0	0.997
RPL7A-1	RACK1B	1349858	1339884	4530.OS09T0507800-01	4530.OS05T0552300-02	0	0	0	0	0.987	0.813	0	0	0.997
OsJ_08042	OS02T0321900-02	1328919	1327418	4530.OS02T0699600-01	4530.OS02T0321900-02	0	0	0	0	0.987	0.807	0	0	0.997
OsJ_08042	OsRPL14	1328919	1328446	4530.OS02T0699600-01	4530.OS02T0622300-00	0	0	0	0	0.984	0.821	0	0	0.997
OS12T0406200-01	OsJ_08042	1355644	1328919	4530.OS12T0406200-01	4530.OS02T0699600-01	0	0	0	0	0.986	0.812	0	0	0.997
OS12T0406200-01	OsJ_07332	1355644	1328216	4530.OS12T0406200-01	4530.OS02T0591700-01	0	0	0	0	0.985	0.813	0	0	0.997
OS12T0406200-01	OsJ_19561	1355644	1339987	4530.OS12T0406200-01	4530.OS05T0565000-01	0	0	0	0	0.985	0.812	0	0	0.997
OsJ_23326	RACK1B	1343717	1339884	4530.OS07T0180900-01	4530.OS05T0552300-02	0	0	0	0	0.985	0.822	0	0	0.997
OsJ_25168	OsJ_10788	1345411	1331765	4530.OS07T0622100-01	4530.OS03T0341100-01	0	0	0	0	0.985	0.813	0	0	0.997
OsJ_19902	OsJ_10788	1340357	1331765	4530.OS06T0115500-01	4530.OS03T0341100-01	0	0	0	0	0.985	0.813	0	0	0.997
OS08T0559200-01	OsRPL14	1348323	1328446	4530.OS08T0559200-01	4530.OS02T0622300-00	0	0	0	0	0.987	0.812	0	0	0.997
OS07T0224000-00	OsJ_08042	1343951	1328919	4530.OS07T0224000-00	4530.OS02T0699600-01	0	0	0	0	0.985	0.812	0	0	0.997
OS08T0559200-01	OS02T0229000-01	1348323	1326983	4530.OS08T0559200-01	4530.OS02T0229000-01	0	0	0	0	0.987	0.773	0	0	0.997
OS09T0481200-01	OsJ_14748	1349660	1335319	4530.OS09T0481200-01	4530.OS04T0414700-01	0	0	0	0	0.985	0.82	0	0	0.997
OsJ_19902	OS05T0556900-01	1340357	1339921	4530.OS06T0115500-01	4530.OS05T0556900-01	0	0	0	0	0.985	0.812	0	0	0.997
RPL7A-1	OS01T0723200-01	1349858	1324122	4530.OS09T0507800-01	4530.OS01T0723200-01	0	0	0	0	0.98	0.86	0	0	0.997
OsJ_25168	RPL39A	1345411	1329626	4530.OS07T0622100-01	4530.OS02T0797200-01	0	0	0	0	0.986	0.813	0	0	0.997
OsJ_19902	OsJ_17172	1340357	1337805	4530.OS06T0115500-01	4530.OS05T0155100-01	0	0	0	0	0.985	0.813	0	0	0.997
OS07T0224000-00	OS01T0679700-02	1343951	1323809	4530.OS07T0224000-00	4530.OS01T0679700-02	0	0	0	0	0.985	0.812	0	0	0.997
OsJ_26091	RPS8	1346325	1327644	4530.OS08T0156800-01	4530.OS02T0489400-01	0	0	0	0	0.985	0.813	0	0	0.997
OsJ_25556	RACK1B	1345789	1339884	4530.OS07T0674700-01	4530.OS05T0552300-02	0	0	0	0	0.985	0.813	0	0	0.997
OsJ_25168	OsJ_07016	1345411	1327874	4530.OS07T0622100-01	4530.OS02T0534800-01	0	0	0	0	0.985	0.813	0	0	0.997
OsJ_19561	OS05T0556900-01	1339987	1339921	4530.OS05T0565000-01	4530.OS05T0556900-01	0	0	0	0	0.986	0.812	0	0	0.997
OS08T0559200-01	OsJ_07332	1348323	1328216	4530.OS08T0559200-01	4530.OS02T0591700-01	0	0	0	0	0.987	0.813	0	0	0.997
OsJ_16070	OsJ_07332	1336668	1328216	4530.OS04T0605900-01	4530.OS02T0591700-01	0	0	0	0	0.985	0.813	0	0	0.997
OS09T0568800-01	OsJ_08042	1350328	1328919	4530.OS09T0568800-01	4530.OS02T0699600-01	0	0	0	0	0.987	0.812	0	0	0.997
RPS8	OS02T0103700-01	1327644	1326014	4530.OS02T0489400-01	4530.OS02T0103700-01	0	0	0	0	0.985	0.812	0	0	0.997
OS12T0406200-01	RPL39A	1355644	1329626	4530.OS12T0406200-01	4530.OS02T0797200-01	0	0	0	0	0.986	0.785	0	0	0.997
OS09T0481200-01	OsJ_23098	1349660	1343518	4530.OS09T0481200-01	4530.OS07T0148900-01	0	0	0	0	0.988	0.82	0	0	0.997
OS04T0376000-01	OsJ_08042	1335103	1328919	4530.OS04T0376000-01	4530.OS02T0699600-01	0	0	0	0	0.985	0.813	0	0	0.997
OsJ_19902	OsJ_08042	1340357	1328919	4530.OS06T0115500-01	4530.OS02T0699600-01	0	0	0	0	0.987	0.821	0	0	0.997
OsJ_16070	OsRPL14	1336668	1328446	4530.OS04T0605900-01	4530.OS02T0622300-00	0	0	0	0	0.985	0.813	0	0	0.997
OsJ_25168	OsJ_08042	1345411	1328919	4530.OS07T0622100-01	4530.OS02T0699600-01	0	0	0	0	0.986	0.821	0	0	0.997
OsJ_19561	OsJ_17172	1339987	1337805	4530.OS05T0565000-01	4530.OS05T0155100-01	0	0	0	0	0.984	0.813	0	0	0.997
OS05T0556900-01	RACK1B	1339921	1339884	4530.OS05T0556900-01	4530.OS05T0552300-02	0	0	0	0	0.985	0.813	0	0	0.997
RPL7A-1	OsJ_07332	1349858	1328216	4530.OS09T0507800-01	4530.OS02T0591700-01	0	0	0	0	0.985	0.813	0	0	0.997
RPL3B	OsJ_23326	1352824	1343717	4530.OS11T0168200-01	4530.OS07T0180900-01	0	0	0	0	0.985	0.822	0	0	0.997
OsJ_08042	OS01T0723200-01	1328919	1324122	4530.OS02T0699600-01	4530.OS01T0723200-01	0	0	0	0	0.985	0.812	0	0	0.997
OsJ_25556	OsJ_25168	1345789	1345411	4530.OS07T0674700-01	4530.OS07T0622100-01	0	0	0	0	0.984	0.813	0	0	0.997
OS05T0274900-00	RPS8	1338320	1327644	4530.OS05T0274900-00	4530.OS02T0489400-01	0	0	0	0	0.987	0.83	0	0	0.997
OsJ_07016	RPS8	1327874	1327644	4530.OS02T0534800-01	4530.OS02T0489400-01	0	0	0	0	0.986	0.813	0	0	0.997
RPL3B	OS04T0376000-01	1352824	1335103	4530.OS11T0168200-01	4530.OS04T0376000-01	0	0	0	0	0.985	0.813	0	0	0.997
OsJ_23326	OS01T0723200-01	1343717	1324122	4530.OS07T0180900-01	4530.OS01T0723200-01	0	0	0	0	0.985	0.818	0	0	0.997
OsJ_19902	OsJ_03860	1340357	1324760	4530.OS06T0115500-01	4530.OS01T0815800-01	0	0	0	0	0.985	0.812	0	0	0.997
OS08T0559200-01	OsJ_10788	1348323	1331765	4530.OS08T0559200-01	4530.OS03T0341100-01	0	0	0	0	0.986	0.785	0	0	0.997
OS09T0568800-01	RPL39A	1350328	1329626	4530.OS09T0568800-01	4530.OS02T0797200-01	0	0	0	0	0.987	0.785	0	0	0.997
OsJ_17172	OS02T0229000-01	1337805	1326983	4530.OS05T0155100-01	4530.OS02T0229000-01	0	0	0	0	0.987	0.785	0	0	0.997
OS12T0406200-01	OsJ_23326	1355644	1343717	4530.OS12T0406200-01	4530.OS07T0180900-01	0	0	0	0	0.986	0.812	0	0	0.997
OsJ_19902	RPS8	1340357	1327644	4530.OS06T0115500-01	4530.OS02T0489400-01	0	0	0	0	0.985	0.821	0	0	0.997
OsJ_08042	OS02T0229000-01	1328919	1326983	4530.OS02T0699600-01	4530.OS02T0229000-01	0	0	0	0	0.985	0.812	0	0	0.997
OsJ_19902	OS04T0376000-01	1340357	1335103	4530.OS06T0115500-01	4530.OS04T0376000-01	0	0	0	0	0.985	0.813	0	0	0.997
OsJ_25168	OsJ_07332	1345411	1328216	4530.OS07T0622100-01	4530.OS02T0591700-01	0	0	0	0	0.986	0.822	0	0	0.997
OS07T0224000-00	RPS8	1343951	1327644	4530.OS07T0224000-00	4530.OS02T0489400-01	0	0	0	0	0.987	0.812	0	0	0.997
OsJ_19561	RPS4	1339987	1326031	4530.OS05T0565000-01	4530.OS02T0105900-01	0	0	0	0	0.985	0.812	0	0	0.997
RPL39A	OsRPL14	1329626	1328446	4530.OS02T0797200-01	4530.OS02T0622300-00	0	0	0	0	0.986	0.813	0	0	0.997
OsJ_10788	OsRPL14	1331765	1328446	4530.OS03T0341100-01	4530.OS02T0622300-00	0	0	0	0	0.985	0.813	0	0	0.997
OS02T0814700-01	OS01T0679700-02	1329767	1323809	4530.OS02T0814700-01	4530.OS01T0679700-02	0	0	0	0	0.988	0.807	0	0	0.997
RACK1B	OS02T0229000-01	1339884	1326983	4530.OS05T0552300-02	4530.OS02T0229000-01	0	0	0	0	0.985	0.813	0	0	0.997
RPL3B	OsJ_17172	1352824	1337805	4530.OS11T0168200-01	4530.OS05T0155100-01	0	0	0	0	0.985	0.819	0	0	0.997
OsJ_19561	OS02T0229000-01	1339987	1326983	4530.OS05T0565000-01	4530.OS02T0229000-01	0	0	0	0	0.985	0.812	0	0	0.997
OS12T0406200-01	OS05T0274900-00	1355644	1338320	4530.OS12T0406200-01	4530.OS05T0274900-00	0	0	0	0	0.981	0.869	0	0	0.997
OsJ_25556	OsRPL14	1345789	1328446	4530.OS07T0674700-01	4530.OS02T0622300-00	0	0	0	0	0.986	0.813	0	0	0.997
RPL3B	OS05T0274900-00	1352824	1338320	4530.OS11T0168200-01	4530.OS05T0274900-00	0	0	0	0	0.985	0.813	0	0	0.997
OS05T0274900-00	OsJ_08042	1338320	1328919	4530.OS05T0274900-00	4530.OS02T0699600-01	0	0	0	0	0.985	0.827	0	0	0.997
OsJ_19561	RPL39A	1339987	1329626	4530.OS05T0565000-01	4530.OS02T0797200-01	0	0	0	0	0.989	0.813	0	0	0.997
OsJ_23326	OsJ_19902	1343717	1340357	4530.OS07T0180900-01	4530.OS06T0115500-01	0	0	0	0	0.986	0.821	0	0	0.997
OS08T0559200-01	RPL39A	1348323	1329626	4530.OS08T0559200-01	4530.OS02T0797200-01	0	0	0	0	0.987	0.785	0	0	0.997
OsJ_23326	OS05T0274900-00	1343717	1338320	4530.OS07T0180900-01	4530.OS05T0274900-00	0	0	0	0	0.985	0.813	0	0	0.997
OsJ_25556	OsJ_19561	1345789	1339987	4530.OS07T0674700-01	4530.OS05T0565000-01	0	0	0	0	0.984	0.813	0	0	0.997
OS01T0723200-01	OS01T0679700-02	1324122	1323809	4530.OS01T0723200-01	4530.OS01T0679700-02	0	0	0	0	0.986	0.812	0	0	0.997
OsJ_07332	OS01T0723200-01	1328216	1324122	4530.OS02T0591700-01	4530.OS01T0723200-01	0	0	0	0	0.986	0.813	0	0	0.997
OS09T0568800-01	OsJ_23326	1350328	1343717	4530.OS09T0568800-01	4530.OS07T0180900-01	0	0	0	0	0.987	0.812	0	0	0.997
RPL7A-1	OsJ_19561	1349858	1339987	4530.OS09T0507800-01	4530.OS05T0565000-01	0	0	0	0	0.985	0.812	0	0	0.997
OsJ_25556	OsJ_07332	1345789	1328216	4530.OS07T0674700-01	4530.OS02T0591700-01	0	0	0	0	0.984	0.813	0	0	0.997
OsJ_17172	RPS8	1337805	1327644	4530.OS05T0155100-01	4530.OS02T0489400-01	0	0	0	0	0.986	0.813	0	0	0.997
OS05T0274900-00	OsRPL14	1338320	1328446	4530.OS05T0274900-00	4530.OS02T0622300-00	0	0	0	0	0.984	0.871	0	0	0.997
OsJ_26091	OsJ_25168	1346325	1345411	4530.OS08T0156800-01	4530.OS07T0622100-01	0	0	0	0	0.985	0.813	0	0	0.997
OsJ_16070	OsJ_08042	1336668	1328919	4530.OS04T0605900-01	4530.OS02T0699600-01	0	0	0	0	0.987	0.813	0	0	0.997
OS09T0568800-01	OsJ_25168	1350328	1345411	4530.OS09T0568800-01	4530.OS07T0622100-01	0	0	0	0	0.984	0.812	0	0	0.997
RPL3B	OsJ_25168	1352824	1345411	4530.OS11T0168200-01	4530.OS07T0622100-01	0	0	0	0	0.984	0.822	0	0	0.997
RACK1B	OS05T0274900-00	1339884	1338320	4530.OS05T0552300-02	4530.OS05T0274900-00	0	0	0	0	0.985	0.813	0	0	0.997
OsJ_26091	OS01T0679700-02	1346325	1323809	4530.OS08T0156800-01	4530.OS01T0679700-02	0	0	0	0	0.985	0.813	0	0	0.997
OsJ_07332	OS01T0679700-02	1328216	1323809	4530.OS02T0591700-01	4530.OS01T0679700-02	0	0	0	0	0.985	0.822	0	0	0.997
OsJ_19902	OS01T0723200-01	1340357	1324122	4530.OS06T0115500-01	4530.OS01T0723200-01	0	0	0	0	0.985	0.812	0	0	0.997
OS12T0406200-01	OsJ_25168	1355644	1345411	4530.OS12T0406200-01	4530.OS07T0622100-01	0	0	0	0	0.986	0.812	0	0	0.997
OsJ_07016	OsJ_00007	1327874	1321017	4530.OS02T0534800-01	4530.OS01T0100700-01	0	0	0	0	0.967	0.934	0	0	0.997
OsJ_16070	RPS8	1336668	1327644	4530.OS04T0605900-01	4530.OS02T0489400-01	0	0	0	0	0.986	0.813	0	0	0.997
OsJ_23326	OS04T0376000-01	1343717	1335103	4530.OS07T0180900-01	4530.OS04T0376000-01	0	0	0	0	0.985	0.813	0	0	0.997
OsJ_19561	OsJ_16070	1339987	1336668	4530.OS05T0565000-01	4530.OS04T0605900-01	0	0	0	0	0.984	0.813	0	0	0.997
OsJ_26091	OsJ_08042	1346325	1328919	4530.OS08T0156800-01	4530.OS02T0699600-01	0	0	0	0	0.985	0.813	0	0	0.997
OsJ_08042	OS01T0679700-02	1328919	1323809	4530.OS02T0699600-01	4530.OS01T0679700-02	0	0	0	0	0.986	0.821	0	0	0.997
OS09T0568800-01	OsRPL14	1350328	1328446	4530.OS09T0568800-01	4530.OS02T0622300-00	0	0	0	0	0.985	0.812	0	0	0.997
OsJ_19561	OS04T0376000-01	1339987	1335103	4530.OS05T0565000-01	4530.OS04T0376000-01	0	0	0	0	0.986	0.813	0	0	0.997
RPL3B	RPL7A-1	1352824	1349858	4530.OS11T0168200-01	4530.OS09T0507800-01	0	0	0	0	0.989	0.813	0	0	0.997
OsJ_08042	OsJ_03860	1328919	1324760	4530.OS02T0699600-01	4530.OS01T0815800-01	0	0	0	0	0.984	0.812	0	0	0.997
OS06T0562600-01	OsJ_15705	1342140	1336288	4530.OS06T0562600-01	4530.OS04T0551800-01	0	0	0	0.79	0.95	0.957	0	0	0.997
OsJ_10788	OsJ_07332	1331765	1328216	4530.OS03T0341100-01	4530.OS02T0591700-01	0	0	0	0	0.986	0.813	0	0	0.997
OS02T0814700-01	RPS8	1329767	1327644	4530.OS02T0814700-01	4530.OS02T0489400-01	0	0	0	0	0.987	0.807	0	0	0.997
OS08T0559200-01	OsJ_19902	1348323	1340357	4530.OS08T0559200-01	4530.OS06T0115500-01	0	0	0	0	0.985	0.812	0	0	0.997
OsJ_23326	OsJ_08042	1343717	1328919	4530.OS07T0180900-01	4530.OS02T0699600-01	0	0	0	0	0.986	0.821	0	0	0.997
OsJ_07332	OsJ_07016	1328216	1327874	4530.OS02T0591700-01	4530.OS02T0534800-01	0	0	0	0	0.985	0.813	0	0	0.997
OsJ_10788	OsJ_08042	1331765	1328919	4530.OS03T0341100-01	4530.OS02T0699600-01	0	0	0	0	0.985	0.813	0	0	0.997
OS09T0568800-01	RPS8	1350328	1327644	4530.OS09T0568800-01	4530.OS02T0489400-01	0	0	0	0	0.986	0.812	0	0	0.997
OsJ_25556	RPS8	1345789	1327644	4530.OS07T0674700-01	4530.OS02T0489400-01	0	0	0	0	0.985	0.813	0	0	0.997
OsJ_17172	OS01T0679700-02	1337805	1323809	4530.OS05T0155100-01	4530.OS01T0679700-02	0	0	0	0	0.985	0.813	0	0	0.997
RPL7A-1	OS05T0274900-00	1349858	1338320	4530.OS09T0507800-01	4530.OS05T0274900-00	0	0	0	0	0.987	0.825	0	0	0.997
OS08T0559200-01	OsJ_23326	1348323	1343717	4530.OS08T0559200-01	4530.OS07T0180900-01	0	0	0	0	0.989	0.812	0	0	0.997
OsJ_23326	OsJ_16070	1343717	1336668	4530.OS07T0180900-01	4530.OS04T0605900-01	0	0	0	0	0.986	0.813	0	0	0.997
RACK1B	OsJ_16070	1339884	1336668	4530.OS05T0552300-02	4530.OS04T0605900-01	0	0	0	0	0.985	0.813	0	0	0.997
OS12T0406200-01	RPS8	1355644	1327644	4530.OS12T0406200-01	4530.OS02T0489400-01	0	0	0	0	0.986	0.812	0	0	0.997
OS12T0406200-01	OS01T0679700-02	1355644	1323809	4530.OS12T0406200-01	4530.OS01T0679700-02	0	0	0	0	0.986	0.812	0	0	0.997
OS09T0568800-01	OS01T0679700-02	1350328	1323809	4530.OS09T0568800-01	4530.OS01T0679700-02	0	0	0	0	0.985	0.812	0	0	0.997
OS08T0559200-01	RPS8	1348323	1327644	4530.OS08T0559200-01	4530.OS02T0489400-01	0	0	0	0	0.986	0.812	0	0	0.997
RPS8	OS01T0723200-01	1327644	1324122	4530.OS02T0489400-01	4530.OS01T0723200-01	0	0	0	0	0.986	0.853	0	0	0.997
OsJ_19561	OsJ_07332	1339987	1328216	4530.OS05T0565000-01	4530.OS02T0591700-01	0	0	0	0	0.984	0.822	0	0	0.997
OS05T0274900-00	OsJ_07332	1338320	1328216	4530.OS05T0274900-00	4530.OS02T0591700-01	0	0	0	0	0.987	0.813	0	0	0.997
OsJ_26091	OsJ_07332	1346325	1328216	4530.OS08T0156800-01	4530.OS02T0591700-01	0	0	0	0	0.985	0.813	0	0	0.997
OsJ_17172	OsRPL14	1337805	1328446	4530.OS05T0155100-01	4530.OS02T0622300-00	0	0	0	0	0.986	0.813	0	0	0.997
OsJ_23326	OsJ_07332	1343717	1328216	4530.OS07T0180900-01	4530.OS02T0591700-01	0	0	0	0	0.986	0.822	0	0	0.997
OsJ_10788	OS01T0679700-02	1331765	1323809	4530.OS03T0341100-01	4530.OS01T0679700-02	0	0	0	0	0.986	0.813	0	0	0.997
OS04T0376000-01	RPS8	1335103	1327644	4530.OS04T0376000-01	4530.OS02T0489400-01	0	0	0	0	0.985	0.813	0	0	0.997
OsJ_25168	T151	1345411	1330778	4530.OS07T0622100-01	4530.OS03T0200500-01	0	0	0	0	0.95	0.96	0	0	0.997
OS04T0376000-01	OsJ_07332	1335103	1328216	4530.OS04T0376000-01	4530.OS02T0591700-01	0	0	0	0	0.987	0.813	0	0	0.997
OS09T0568800-01	OS05T0274900-00	1350328	1338320	4530.OS09T0568800-01	4530.OS05T0274900-00	0	0	0	0	0.986	0.785	0	0	0.997
OsJ_33501	RCABP69	1353222	1344963	4530.OS11T0242800-01	4530.OS07T0558400-01	0	0	0	0.788	0.968	0.922	0	0	0.997
RPL7A-1	OsJ_19902	1349858	1340357	4530.OS09T0507800-01	4530.OS06T0115500-01	0	0	0	0	0.985	0.816	0	0	0.997
OS09T0568800-01	OsJ_19902	1350328	1340357	4530.OS09T0568800-01	4530.OS06T0115500-01	0	0	0	0	0.984	0.812	0	0	0.997
OsJ_19561	OS01T0723200-01	1339987	1324122	4530.OS05T0565000-01	4530.OS01T0723200-01	0	0	0	0	0.985	0.812	0	0	0.997
OS09T0568800-01	OsJ_19561	1350328	1339987	4530.OS09T0568800-01	4530.OS05T0565000-01	0	0	0	0	0.985	0.812	0	0	0.997
OsJ_19902	OS02T0229000-01	1340357	1326983	4530.OS06T0115500-01	4530.OS02T0229000-01	0	0	0	0	0.986	0.812	0	0	0.997
OS07T0450000-01	OS01T0679700-02	1344389	1323809	4530.OS07T0450000-01	4530.OS01T0679700-02	0	0	0	0	0.967	0.938	0	0	0.997
OsJ_23513	OsJ_00007	1343880	1321017	4530.OS07T0208000-01	4530.OS01T0100700-01	0	0	0	0	0.965	0.928	0	0	0.997
RPL3B	RPS4	1352824	1326031	4530.OS11T0168200-01	4530.OS02T0105900-01	0	0	0	0	0.986	0.813	0	0	0.997
OsJ_23326	OsJ_19561	1343717	1339987	4530.OS07T0180900-01	4530.OS05T0565000-01	0	0	0	0	0.985	0.821	0	0	0.997
T151	OS02T0229000-01	1330778	1326983	4530.OS03T0200500-01	4530.OS02T0229000-01	0	0	0	0	0.944	0.952	0	0	0.997
OsRPL14	OsJ_00007	1328446	1321017	4530.OS02T0622300-00	4530.OS01T0100700-01	0	0	0	0	0.959	0.938	0	0	0.997
OS05T0556900-01	OS05T0274900-00	1339921	1338320	4530.OS05T0556900-01	4530.OS05T0274900-00	0	0	0	0	0.983	0.83	0	0	0.997
OsJ_23513	T151	1343880	1330778	4530.OS07T0208000-01	4530.OS03T0200500-01	0	0	0	0	0.961	0.938	0	0	0.997
OsRPL14	OS02T0103700-01	1328446	1326014	4530.OS02T0622300-00	4530.OS02T0103700-01	0	0	0	0	0.984	0.812	0	0	0.997
OS07T0224000-00	OsRPL14	1343951	1328446	4530.OS07T0224000-00	4530.OS02T0622300-00	0	0	0	0	0.985	0.812	0	0	0.997
OsJ_25556	OS01T0679700-02	1345789	1323809	4530.OS07T0674700-01	4530.OS01T0679700-02	0	0	0	0	0.985	0.813	0	0	0.997
OS09T0568800-01	OsJ_07332	1350328	1328216	4530.OS09T0568800-01	4530.OS02T0591700-01	0	0	0	0	0.985	0.813	0	0	0.997
OsJ_19902	OS01T0679700-02	1340357	1323809	4530.OS06T0115500-01	4530.OS01T0679700-02	0	0	0	0	0.985	0.821	0	0	0.997
OsJ_25168	OS05T0274900-00	1345411	1338320	4530.OS07T0622100-01	4530.OS05T0274900-00	0	0	0	0	0.986	0.827	0	0	0.997
OS08T0559200-01	OsJ_19561	1348323	1339987	4530.OS08T0559200-01	4530.OS05T0565000-01	0	0	0	0	0.985	0.812	0	0	0.997
OsJ_10788	RPS8	1331765	1327644	4530.OS03T0341100-01	4530.OS02T0489400-01	0	0	0	0	0.985	0.813	0	0	0.997
OsJ_08042	OsJ_07016	1328919	1327874	4530.OS02T0699600-01	4530.OS02T0534800-01	0	0	0	0	0.986	0.826	0	0	0.997
OsJ_25168	OsJ_16070	1345411	1336668	4530.OS07T0622100-01	4530.OS04T0605900-01	0	0	0	0	0.986	0.813	0	0	0.997
OsJ_07332	OS02T0229000-01	1328216	1326983	4530.OS02T0591700-01	4530.OS02T0229000-01	0	0	0	0	0.989	0.813	0	0	0.997
OsJ_23326	OsJ_17172	1343717	1337805	4530.OS07T0180900-01	4530.OS05T0155100-01	0	0	0	0	0.985	0.813	0	0	0.997
OsJ_07332	RPS8	1328216	1327644	4530.OS02T0591700-01	4530.OS02T0489400-01	0	0	0	0	0.985	0.822	0	0	0.997
OsJ_19561	OS01T0679700-02	1339987	1323809	4530.OS05T0565000-01	4530.OS01T0679700-02	0	0	0	0	0.984	0.821	0	0	0.997
RPL39A	RPS26	1329626	1324814	4530.OS02T0797200-01	4530.OS01T0823300-00	0	0	0	0	0.981	0.813	0	0	0.996
OS12T0166500-01	OsJ_10517	1355107	1331500	4530.OS12T0166500-01	4530.OS03T0300300-01	0	0	0	0	0.981	0.819	0	0	0.996
OsJ_19561	RPS8	1339987	1327644	4530.OS05T0565000-01	4530.OS02T0489400-01	0	0	0	0	0.979	0.821	0	0	0.996
OsJ_07332	RPS26	1328216	1324814	4530.OS02T0591700-01	4530.OS01T0823300-00	0	0	0	0	0.979	0.822	0	0	0.996
OS12T0406200-01	OS02T0229000-01	1355644	1326983	4530.OS12T0406200-01	4530.OS02T0229000-01	0	0	0	0	0.986	0.773	0	0	0.996
OS08T0559200-01	OS05T0274900-00	1348323	1338320	4530.OS08T0559200-01	4530.OS05T0274900-00	0	0	0	0	0.985	0.785	0	0	0.996
OsJ_19561	RPS26	1339987	1324814	4530.OS05T0565000-01	4530.OS01T0823300-00	0	0	0	0	0.979	0.821	0	0	0.996
OsJ_23326	OS03T0141000-01	1343717	1330311	4530.OS07T0180900-01	4530.OS03T0141000-01	0	0	0	0	0.981	0.822	0	0	0.996
OsJ_19561	OsJ_16016	1339987	1336610	4530.OS05T0565000-01	4530.OS04T0598200-00	0	0	0	0	0.979	0.821	0	0	0.996
OS12T0406200-01	OsJ_16070	1355644	1336668	4530.OS12T0406200-01	4530.OS04T0605900-01	0	0	0	0	0.982	0.785	0	0	0.996
OS05T0556900-01	OsJ_16070	1339921	1336668	4530.OS05T0556900-01	4530.OS04T0605900-01	0	0	0	0	0.982	0.785	0	0	0.996
RPL3B	OsJ_25556	1352824	1345789	4530.OS11T0168200-01	4530.OS07T0674700-01	0	0	0	0	0.983	0.813	0	0	0.996
OsJ_25168	OS04T0376000-01	1345411	1335103	4530.OS07T0622100-01	4530.OS04T0376000-01	0	0	0	0	0.983	0.813	0	0	0.996
RPL3B	OsJ_03860	1352824	1324760	4530.OS11T0168200-01	4530.OS01T0815800-01	0	0	0	0	0.981	0.813	0	0	0.996
OsJ_25168	OS01T0723200-01	1345411	1324122	4530.OS07T0622100-01	4530.OS01T0723200-01	0	0	0	0	0.981	0.812	0	0	0.996
OsJ_07016	RPS26	1327874	1324814	4530.OS02T0534800-01	4530.OS01T0823300-00	0	0	0	0	0.981	0.813	0	0	0.996
OS09T0568800-01	OsJ_16016	1350328	1336610	4530.OS09T0568800-01	4530.OS04T0598200-00	0	0	0	0	0.98	0.812	0	0	0.996
RACK1B	OsJ_17172	1339884	1337805	4530.OS05T0552300-02	4530.OS05T0155100-01	0	0	0	0	0.98	0.813	0	0	0.996
OsJ_16016	OS01T0723200-01	1336610	1324122	4530.OS04T0598200-00	4530.OS01T0723200-01	0	0	0	0	0.981	0.812	0	0	0.996
OS07T0224000-00	OsJ_07332	1343951	1328216	4530.OS07T0224000-00	4530.OS02T0591700-01	0	0	0	0	0.982	0.813	0	0	0.996
OS07T0224000-00	OS05T0556900-01	1343951	1339921	4530.OS07T0224000-00	4530.OS05T0556900-01	0	0	0	0	0.983	0.773	0	0	0.996
RPL3B	OsJ_23513	1352824	1343880	4530.OS11T0168200-01	4530.OS07T0208000-01	0	0	0	0	0.982	0.807	0	0	0.996
RPL3B	OsJ_16016	1352824	1336610	4530.OS11T0168200-01	4530.OS04T0598200-00	0	0	0	0	0.981	0.822	0	0	0.996
OsJ_19902	OsJ_16016	1340357	1336610	4530.OS06T0115500-01	4530.OS04T0598200-00	0	0	0	0	0.981	0.821	0	0	0.996
OS08T0559200-01	RPS26	1348323	1324814	4530.OS08T0559200-01	4530.OS01T0823300-00	0	0	0	0	0.981	0.812	0	0	0.996
OS12T0406200-01	OsJ_16016	1355644	1336610	4530.OS12T0406200-01	4530.OS04T0598200-00	0	0	0	0	0.981	0.812	0	0	0.996
OS07T0224000-00	OsJ_19561	1343951	1339987	4530.OS07T0224000-00	4530.OS05T0565000-01	0	0	0	0	0.983	0.812	0	0	0.996
RACK1B	OsJ_10788	1339884	1331765	4530.OS05T0552300-02	4530.OS03T0341100-01	0	0	0	0	0.983	0.813	0	0	0.996
OS12T0406200-01	OS05T0556900-01	1355644	1339921	4530.OS12T0406200-01	4530.OS05T0556900-01	0	0	0	0	0.986	0.773	0	0	0.996
OsJ_19561	RACK1B	1339987	1339884	4530.OS05T0565000-01	4530.OS05T0552300-02	0	0	0	0	0.981	0.822	0	0	0.996
OsJ_26091	RPS26	1346325	1324814	4530.OS08T0156800-01	4530.OS01T0823300-00	0	0	0	0	0.981	0.813	0	0	0.996
OS09T0568800-01	OS02T0229000-01	1350328	1326983	4530.OS09T0568800-01	4530.OS02T0229000-01	0	0	0	0	0.985	0.773	0	0	0.996
OsJ_19902	OsJ_04856	1340357	1325855	4530.OS06T0115500-01	4530.OS01T0962600-01	0	0	0	0	0.98	0.812	0	0	0.996
RACK1B	OsJ_07332	1339884	1328216	4530.OS05T0552300-02	4530.OS02T0591700-01	0	0	0	0	0.981	0.822	0	0	0.996
OsJ_25556	OS05T0274900-00	1345789	1338320	4530.OS07T0674700-01	4530.OS05T0274900-00	0	0	0	0	0.983	0.785	0	0	0.996
RPL7A-1	OS08T0559200-01	1349858	1348323	4530.OS09T0507800-01	4530.OS08T0559200-01	0	0	0	0	0.986	0.773	0	0	0.996
OS05T0274900-00	RPS4	1338320	1326031	4530.OS05T0274900-00	4530.OS02T0105900-01	0	0	0	0	0.981	0.827	0	0	0.996
OsJ_17172	OS03T0141000-01	1337805	1330311	4530.OS05T0155100-01	4530.OS03T0141000-01	0	0	0	0	0.981	0.819	0	0	0.996
OS02T0321900-02	OS01T0679700-02	1327418	1323809	4530.OS02T0321900-02	4530.OS01T0679700-02	0	0	0	0	0.983	0.807	0	0	0.996
OS04T0376000-01	RPS26	1335103	1324814	4530.OS04T0376000-01	4530.OS01T0823300-00	0	0	0	0	0.981	0.813	0	0	0.996
OsJ_10788	OS03T0141000-01	1331765	1330311	4530.OS03T0341100-01	4530.OS03T0141000-01	0	0	0	0	0.981	0.813	0	0	0.996
RPL3B	OS08T0559200-01	1352824	1348323	4530.OS11T0168200-01	4530.OS08T0559200-01	0	0	0	0	0.981	0.813	0	0	0.996
RPS8	OS02T0321900-02	1327644	1327418	4530.OS02T0489400-01	4530.OS02T0321900-02	0	0	0	0	0.983	0.807	0	0	0.996
OS04T0376000-01	OsRPL14	1335103	1328446	4530.OS04T0376000-01	4530.OS02T0622300-00	0	0	0	0	0.983	0.813	0	0	0.996
TIM9	OsJ_13187	1356252	1333963	4530.OS12T0571200-01	4530.OS03T0825400-01	0	0	0	0	0.98	0.822	0	0	0.996
RPL7A-1	OsJ_25556	1349858	1345789	4530.OS09T0507800-01	4530.OS07T0674700-01	0	0	0	0	0.983	0.785	0	0	0.996
OS05T0556900-01	OS01T0723200-01	1339921	1324122	4530.OS05T0556900-01	4530.OS01T0723200-01	0	0	0	0	0.983	0.773	0	0	0.996
OsJ_10788	RPS26	1331765	1324814	4530.OS03T0341100-01	4530.OS01T0823300-00	0	0	0	0	0.981	0.813	0	0	0.996
OsJ_19902	RACK1B	1340357	1339884	4530.OS06T0115500-01	4530.OS05T0552300-02	0	0	0	0	0.981	0.822	0	0	0.996
OS07T0224000-00	OsJ_07016	1343951	1327874	4530.OS07T0224000-00	4530.OS02T0534800-01	0	0	0	0	0.98	0.811	0	0	0.996
OS05T0556900-01	OsJ_10788	1339921	1331765	4530.OS05T0556900-01	4530.OS03T0341100-01	0	0	0	0	0.983	0.785	0	0	0.996
RPL3B	RPS8	1352824	1327644	4530.OS11T0168200-01	4530.OS02T0489400-01	0	0	0	0	0.982	0.822	0	0	0.996
OsJ_19561	OS02T0321900-02	1339987	1327418	4530.OS05T0565000-01	4530.OS02T0321900-02	0	0	0	0	0.981	0.807	0	0	0.996
OsJ_19902	RPS26	1340357	1324814	4530.OS06T0115500-01	4530.OS01T0823300-00	0	0	0	0	0.981	0.821	0	0	0.996
OS02T0814700-01	OsJ_08042	1329767	1328919	4530.OS02T0814700-01	4530.OS02T0699600-01	0	0	0	0	0.982	0.807	0	0	0.996
OsJ_16016	OsJ_10788	1336610	1331765	4530.OS04T0598200-00	4530.OS03T0341100-01	0	0	0	0	0.98	0.813	0	0	0.996
OsJ_23513	OsJ_19561	1343880	1339987	4530.OS07T0208000-01	4530.OS05T0565000-01	0	0	0	0	0.98	0.806	0	0	0.996
OsJ_17172	OsJ_16070	1337805	1336668	4530.OS05T0155100-01	4530.OS04T0605900-01	0	0	0	0	0.978	0.861	0	0	0.996
OS07T0224000-00	OS03T0141000-01	1343951	1330311	4530.OS07T0224000-00	4530.OS03T0141000-01	0	0	0	0	0.981	0.813	0	0	0.996
OS08T0559200-01	OS01T0679700-02	1348323	1323809	4530.OS08T0559200-01	4530.OS01T0679700-02	0	0	0	0	0.981	0.812	0	0	0.996
OsJ_26091	OsJ_16016	1346325	1336610	4530.OS08T0156800-01	4530.OS04T0598200-00	0	0	0	0	0.981	0.813	0	0	0.996
OS09T0568800-01	RPS26	1350328	1324814	4530.OS09T0568800-01	4530.OS01T0823300-00	0	0	0	0	0.981	0.812	0	0	0.996
OsJ_04856	OS01T0679700-02	1325855	1323809	4530.OS01T0962600-01	4530.OS01T0679700-02	0	0	0	0	0.981	0.812	0	0	0.996
OsRPL14	OS02T0321900-02	1328446	1327418	4530.OS02T0622300-00	4530.OS02T0321900-02	0	0	0	0	0.982	0.807	0	0	0.996
OsJ_07332	OS02T0321900-02	1328216	1327418	4530.OS02T0591700-01	4530.OS02T0321900-02	0	0	0	0	0.98	0.807	0	0	0.996
OS05T0274900-00	OS03T0141000-01	1338320	1330311	4530.OS05T0274900-00	4530.OS03T0141000-01	0	0	0	0	0.981	0.813	0	0	0.996
OS05T0274900-00	OS02T0103700-01	1338320	1326014	4530.OS05T0274900-00	4530.OS02T0103700-01	0	0	0	0	0.981	0.827	0	0	0.996
OsJ_25168	OsJ_19561	1345411	1339987	4530.OS07T0622100-01	4530.OS05T0565000-01	0	0	0	0	0.983	0.821	0	0	0.996
OS12T0166500-01	OsJ_17309	1355107	1337928	4530.OS12T0166500-01	4530.OS05T0176000-01	0	0	0	0	0.973	0.858	0	0	0.996
OsJ_07332	OsJ_03860	1328216	1324760	4530.OS02T0591700-01	4530.OS01T0815800-01	0	0	0	0	0.982	0.813	0	0	0.996
RPS26	OS01T0723200-01	1324814	1324122	4530.OS01T0823300-00	4530.OS01T0723200-01	0	0	0	0	0.98	0.812	0	0	0.996
T151	OsJ_00007	1330778	1321017	4530.OS03T0200500-01	4530.OS01T0100700-01	0	0	0	0	0.952	0.934	0	0	0.996
OS05T0274900-00	OsJ_16016	1338320	1336610	4530.OS05T0274900-00	4530.OS04T0598200-00	0	0	0	0	0.981	0.827	0	0	0.996
OsJ_25168	OS03T0141000-01	1345411	1330311	4530.OS07T0622100-01	4530.OS03T0141000-01	0	0	0	0	0.979	0.822	0	0	0.996
OsRPL14	OsJ_07332	1328446	1328216	4530.OS02T0622300-00	4530.OS02T0591700-01	0	0	0	0	0.983	0.822	0	0	0.996
OsJ_19561	OsJ_03860	1339987	1324760	4530.OS05T0565000-01	4530.OS01T0815800-01	0	0	0	0	0.982	0.812	0	0	0.996
OsJ_23326	OsJ_10788	1343717	1331765	4530.OS07T0180900-01	4530.OS03T0341100-01	0	0	0	0	0.983	0.813	0	0	0.996
OS12T0166500-01	OsJ_10851	1355107	1331824	4530.OS12T0166500-01	4530.OS03T0352300-01	0	0	0	0	0.979	0.828	0	0	0.996
OsJ_19561	OS03T0141000-01	1339987	1330311	4530.OS05T0565000-01	4530.OS03T0141000-01	0	0	0	0	0.979	0.822	0	0	0.996
OsJ_25556	RPL39A	1345789	1329626	4530.OS07T0674700-01	4530.OS02T0797200-01	0	0	0	0	0.985	0.785	0	0	0.996
OsJ_25556	OsJ_23326	1345789	1343717	4530.OS07T0674700-01	4530.OS07T0180900-01	0	0	0	0	0.984	0.813	0	0	0.996
OsJ_23326	OS02T0321900-02	1343717	1327418	4530.OS07T0180900-01	4530.OS02T0321900-02	0	0	0	0	0.982	0.807	0	0	0.996
OS03T0141000-01	OS01T0679700-02	1330311	1323809	4530.OS03T0141000-01	4530.OS01T0679700-02	0	0	0	0	0.981	0.822	0	0	0.996
RPL3B	OS02T0814700-01	1352824	1329767	4530.OS11T0168200-01	4530.OS02T0814700-01	0	0	0	0	0.983	0.807	0	0	0.996
OS04T0376000-01	OS03T0141000-01	1335103	1330311	4530.OS04T0376000-01	4530.OS03T0141000-01	0	0	0	0	0.981	0.813	0	0	0.996
OsJ_25168	OS02T0321900-02	1345411	1327418	4530.OS07T0622100-01	4530.OS02T0321900-02	0	0	0	0	0.983	0.807	0	0	0.996
OsJ_19902	OsJ_07016	1340357	1327874	4530.OS06T0115500-01	4530.OS02T0534800-01	0	0	0	0	0.981	0.813	0	0	0.996
OsJ_17172	OsJ_16016	1337805	1336610	4530.OS05T0155100-01	4530.OS04T0598200-00	0	0	0	0	0.98	0.813	0	0	0.996
RPL7A-1	OsJ_17172	1349858	1337805	4530.OS09T0507800-01	4530.OS05T0155100-01	0	0	0	0	0.986	0.785	0	0	0.996
RPL3B	RPS26	1352824	1324814	4530.OS11T0168200-01	4530.OS01T0823300-00	0	0	0	0	0.979	0.822	0	0	0.996
OS07T0450000-01	OsJ_03860	1344389	1324760	4530.OS07T0450000-01	4530.OS01T0815800-01	0	0	0	0	0.949	0.939	0	0	0.996
OsJ_23513	OsJ_08042	1343880	1328919	4530.OS07T0208000-01	4530.OS02T0699600-01	0	0	0	0	0.982	0.806	0	0	0.996
OsJ_16016	OS03T0141000-01	1336610	1330311	4530.OS04T0598200-00	4530.OS03T0141000-01	0	0	0	0	0.981	0.822	0	0	0.996
OsJ_16016	OsJ_07332	1336610	1328216	4530.OS04T0598200-00	4530.OS02T0591700-01	0	0	0	0	0.979	0.822	0	0	0.996
OS08T0559200-01	OsJ_16016	1348323	1336610	4530.OS08T0559200-01	4530.OS04T0598200-00	0	0	0	0	0.98	0.812	0	0	0.996
OS08T0559200-01	OS03T0141000-01	1348323	1330311	4530.OS08T0559200-01	4530.OS03T0141000-01	0	0	0	0	0.981	0.813	0	0	0.996
RPL7A-1	OS02T0103700-01	1349858	1326014	4530.OS09T0507800-01	4530.OS02T0103700-01	0	0	0	0	0.978	0.83	0	0	0.996
OsJ_23513	OS05T0274900-00	1343880	1338320	4530.OS07T0208000-01	4530.OS05T0274900-00	0	0	0	0	0.976	0.869	0	0	0.996
OsJ_19561	OsJ_08042	1339987	1328919	4530.OS05T0565000-01	4530.OS02T0699600-01	0	0	0	0	0.981	0.821	0	0	0.996
OsJ_07016	OS01T0723200-01	1327874	1324122	4530.OS02T0534800-01	4530.OS01T0723200-01	0	0	0	0	0.979	0.826	0	0	0.996
T151	OS03T0141000-01	1330778	1330311	4530.OS03T0200500-01	4530.OS03T0141000-01	0	0	0	0	0.981	0.813	0	0	0.996
OsJ_08042	OS02T0103700-01	1328919	1326014	4530.OS02T0699600-01	4530.OS02T0103700-01	0	0	0	0	0.983	0.812	0	0	0.996
OsJ_25168	OsJ_19902	1345411	1340357	4530.OS07T0622100-01	4530.OS06T0115500-01	0	0	0	0	0.981	0.821	0	0	0.996
OS12T0406200-01	OS03T0141000-01	1355644	1330311	4530.OS12T0406200-01	4530.OS03T0141000-01	0	0	0	0	0.981	0.813	0	0	0.996
OsJ_25556	RPS26	1345789	1324814	4530.OS07T0674700-01	4530.OS01T0823300-00	0	0	0	0	0.981	0.813	0	0	0.996
RPL3B	OsJ_19902	1352824	1340357	4530.OS11T0168200-01	4530.OS06T0115500-01	0	0	0	0	0.978	0.822	0	0	0.996
OS05T0274900-00	OsJ_16070	1338320	1336668	4530.OS05T0274900-00	4530.OS04T0605900-01	0	0	0	0	0.982	0.785	0	0	0.996
OS03T0141000-01	OsRPL14	1330311	1328446	4530.OS03T0141000-01	4530.OS02T0622300-00	0	0	0	0	0.981	0.822	0	0	0.996
OS12T0406200-01	OsRPL14	1355644	1328446	4530.OS12T0406200-01	4530.OS02T0622300-00	0	0	0	0	0.982	0.812	0	0	0.996
OsJ_26091	OsRPL14	1346325	1328446	4530.OS08T0156800-01	4530.OS02T0622300-00	0	0	0	0	0.983	0.813	0	0	0.996
OsJ_07332	RPS4	1328216	1326031	4530.OS02T0591700-01	4530.OS02T0105900-01	0	0	0	0	0.983	0.813	0	0	0.996
OS05T0274900-00	RPS26	1338320	1324814	4530.OS05T0274900-00	4530.OS01T0823300-00	0	0	0	0	0.981	0.827	0	0	0.996
OS08T0559200-01	OsJ_26091	1348323	1346325	4530.OS08T0559200-01	4530.OS08T0156800-01	0	0	0	0	0.983	0.785	0	0	0.996
OS08T0559200-01	OS05T0556900-01	1348323	1339921	4530.OS08T0559200-01	4530.OS05T0556900-01	0	0	0	0	0.986	0.773	0	0	0.996
OsJ_26091	OsJ_19902	1346325	1340357	4530.OS08T0156800-01	4530.OS06T0115500-01	0	0	0	0	0.982	0.813	0	0	0.996
OS02T0814700-01	OsRPL14	1329767	1328446	4530.OS02T0814700-01	4530.OS02T0622300-00	0	0	0	0	0.981	0.807	0	0	0.996
OS12T0406200-01	RACK1B	1355644	1339884	4530.OS12T0406200-01	4530.OS05T0552300-02	0	0	0	0	0.979	0.813	0	0	0.996
OsJ_25556	OsJ_19902	1345789	1340357	4530.OS07T0674700-01	4530.OS06T0115500-01	0	0	0	0	0.983	0.813	0	0	0.996
OsJ_08042	RPS26	1328919	1324814	4530.OS02T0699600-01	4530.OS01T0823300-00	0	0	0	0	0.981	0.821	0	0	0.996
OsJ_25556	OS02T0229000-01	1345789	1326983	4530.OS07T0674700-01	4530.OS02T0229000-01	0	0	0	0	0.983	0.785	0	0	0.996
OsJ_23513	OsJ_07332	1343880	1328216	4530.OS07T0208000-01	4530.OS02T0591700-01	0	0	0	0	0.982	0.807	0	0	0.996
OS07T0224000-00	RPS26	1343951	1324814	4530.OS07T0224000-00	4530.OS01T0823300-00	0	0	0	0	0.981	0.812	0	0	0.996
OsJ_26091	OsJ_23326	1346325	1343717	4530.OS08T0156800-01	4530.OS07T0180900-01	0	0	0	0	0.982	0.813	0	0	0.996
RACK1B	OsJ_04856	1339884	1325855	4530.OS05T0552300-02	4530.OS01T0962600-01	0	0	0	0	0.984	0.813	0	0	0.996
OS04T0376000-01	RPL39A	1335103	1329626	4530.OS04T0376000-01	4530.OS02T0797200-01	0	0	0	0	0.983	0.785	0	0	0.996
OS03T0141000-01	RPS26	1330311	1324814	4530.OS03T0141000-01	4530.OS01T0823300-00	0	0	0	0	0.979	0.822	0	0	0.996
OS03T0141000-01	RPS8	1330311	1327644	4530.OS03T0141000-01	4530.OS02T0489400-01	0	0	0	0	0.981	0.822	0	0	0.996
OS12T0406200-01	RPS26	1355644	1324814	4530.OS12T0406200-01	4530.OS01T0823300-00	0	0	0	0	0.981	0.812	0	0	0.996
OsJ_19561	OS05T0274900-00	1339987	1338320	4530.OS05T0565000-01	4530.OS05T0274900-00	0	0	0	0	0.984	0.813	0	0	0.996
OsJ_08042	RPS4	1328919	1326031	4530.OS02T0699600-01	4530.OS02T0105900-01	0	0	0	0	0.984	0.812	0	0	0.996
RPL7A-1	OS03T0141000-01	1349858	1330311	4530.OS09T0507800-01	4530.OS03T0141000-01	0	0	0	0	0.981	0.813	0	0	0.996
OsJ_17172	OsJ_08042	1337805	1328919	4530.OS05T0155100-01	4530.OS02T0699600-01	0	0	0	0	0.984	0.813	0	0	0.996
RPL3B	OS01T0723200-01	1352824	1324122	4530.OS11T0168200-01	4530.OS01T0723200-01	0	0	0	0	0.981	0.813	0	0	0.996
OsJ_19902	OsJ_07332	1340357	1328216	4530.OS06T0115500-01	4530.OS02T0591700-01	0	0	0	0	0.982	0.822	0	0	0.996
OS05T0556900-01	OS03T0141000-01	1339921	1330311	4530.OS05T0556900-01	4530.OS03T0141000-01	0	0	0	0	0.981	0.813	0	0	0.996
OS09T0568800-01	RPL7A-1	1350328	1349858	4530.OS09T0568800-01	4530.OS09T0507800-01	0	0	0	0	0.986	0.773	0	0	0.996
OS05T0274900-00	OsJ_07016	1338320	1327874	4530.OS05T0274900-00	4530.OS02T0534800-01	0	0	0	0	0.981	0.823	0	0	0.996
OsJ_19902	OS02T0814700-01	1340357	1329767	4530.OS06T0115500-01	4530.OS02T0814700-01	0	0	0	0	0.984	0.807	0	0	0.996
RACK1B	OsJ_08042	1339884	1328919	4530.OS05T0552300-02	4530.OS02T0699600-01	0	0	0	0	0.983	0.822	0	0	0.996
RPL3B	T151	1352824	1330778	4530.OS11T0168200-01	4530.OS03T0200500-01	0	0	0	0	0.982	0.813	0	0	0.996
RPL3B	OsJ_08042	1352824	1328919	4530.OS11T0168200-01	4530.OS02T0699600-01	0	0	0	0	0.982	0.822	0	0	0.996
RPL3B	OsJ_19561	1352824	1339987	4530.OS11T0168200-01	4530.OS05T0565000-01	0	0	0	0	0.983	0.822	0	0	0.996
OsJ_23326	OS02T0814700-01	1343717	1329767	4530.OS07T0180900-01	4530.OS02T0814700-01	0	0	0	0	0.983	0.807	0	0	0.996
OS02T0103700-01	OS01T0679700-02	1326014	1323809	4530.OS02T0103700-01	4530.OS01T0679700-02	0	0	0	0	0.981	0.812	0	0	0.996
OsJ_23098	OsJ_05758	1343518	1326768	4530.OS07T0148900-01	4530.OS02T0197600-01	0	0	0	0	0.927	0.96	0	0	0.996
OS05T0556900-01	OS04T0376000-01	1339921	1335103	4530.OS05T0556900-01	4530.OS04T0376000-01	0	0	0	0	0.982	0.785	0	0	0.996
OS09T0568800-01	OS05T0556900-01	1350328	1339921	4530.OS09T0568800-01	4530.OS05T0556900-01	0	0	0	0	0.985	0.773	0	0	0.996
OsJ_16016	OS04T0376000-01	1336610	1335103	4530.OS04T0598200-00	4530.OS04T0376000-01	0	0	0	0	0.981	0.813	0	0	0.996
OsJ_23326	OS02T0103700-01	1343717	1326014	4530.OS07T0180900-01	4530.OS02T0103700-01	0	0	0	0	0.981	0.812	0	0	0.996
OS03T0141000-01	OsJ_07332	1330311	1328216	4530.OS03T0141000-01	4530.OS02T0591700-01	0	0	0	0	0.981	0.822	0	0	0.996
OsJ_26091	OS05T0274900-00	1346325	1338320	4530.OS08T0156800-01	4530.OS05T0274900-00	0	0	0	0	0.977	0.785	0	0	0.995
OS02T0103700-01	OS01T0723200-01	1326014	1324122	4530.OS02T0103700-01	4530.OS01T0723200-01	0	0	0	0	0.971	0.853	0	0	0.995
OsJ_25556	OS04T0376000-01	1345789	1335103	4530.OS07T0674700-01	4530.OS04T0376000-01	0	0	0	0	0.981	0.785	0	0	0.995
OsJ_25556	OS05T0556900-01	1345789	1339921	4530.OS07T0674700-01	4530.OS05T0556900-01	0	0	0	0	0.98	0.785	0	0	0.995
OS04T0376000-01	OsJ_10788	1335103	1331765	4530.OS04T0376000-01	4530.OS03T0341100-01	0	0	0	0	0.98	0.785	0	0	0.995
RPL7A-1	OS07T0224000-00	1349858	1343951	4530.OS09T0507800-01	4530.OS07T0224000-00	0	0	0	0	0.978	0.806	0	0	0.995
OS07T0224000-00	RPL39A	1343951	1329626	4530.OS07T0224000-00	4530.OS02T0797200-01	0	0	0	0	0.978	0.785	0	0	0.995
OsJ_26091	OsJ_19561	1346325	1339987	4530.OS08T0156800-01	4530.OS05T0565000-01	0	0	0	0	0.974	0.813	0	0	0.995
OS03T0141000-01	OsJ_07016	1330311	1327874	4530.OS03T0141000-01	4530.OS02T0534800-01	0	0	0	0	0.979	0.813	0	0	0.995
OS12T0406200-01	OsJ_19902	1355644	1340357	4530.OS12T0406200-01	4530.OS06T0115500-01	0	0	0	0	0.976	0.812	0	0	0.995
OS04T0376000-01	OsJ_03860	1335103	1324760	4530.OS04T0376000-01	4530.OS01T0815800-01	0	0	0	0	0.98	0.785	0	0	0.995
OsJ_03860	OS01T0723200-01	1324760	1324122	4530.OS01T0815800-01	4530.OS01T0723200-01	0	0	0	0	0.981	0.773	0	0	0.995
OS07T0224000-00	OsJ_16016	1343951	1336610	4530.OS07T0224000-00	4530.OS04T0598200-00	0	0	0	0	0.979	0.812	0	0	0.995
OS09T0568800-01	RPS4	1350328	1326031	4530.OS09T0568800-01	4530.OS02T0105900-01	0	0	0	0	0.981	0.773	0	0	0.995
RPL7A-1	OS02T0814700-01	1349858	1329767	4530.OS09T0507800-01	4530.OS02T0814700-01	0	0	0	0	0.985	0.707	0	0	0.995
OsJ_16070	OS01T0723200-01	1336668	1324122	4530.OS04T0605900-01	4530.OS01T0723200-01	0	0	0	0	0.979	0.785	0	0	0.995
OsJ_26091	RPS4	1346325	1326031	4530.OS08T0156800-01	4530.OS02T0105900-01	0	0	0	0	0.978	0.785	0	0	0.995
RPL3B	OsJ_07332	1352824	1328216	4530.OS11T0168200-01	4530.OS02T0591700-01	0	0	0	0	0.973	0.822	0	0	0.995
OS02T0814700-01	RPS26	1329767	1324814	4530.OS02T0814700-01	4530.OS01T0823300-00	0	0	0	0	0.977	0.807	0	0	0.995
RPL39A	OsJ_03860	1329626	1324760	4530.OS02T0797200-01	4530.OS01T0815800-01	0	0	0	0	0.981	0.785	0	0	0.995
OsJ_26091	OsJ_03860	1346325	1324760	4530.OS08T0156800-01	4530.OS01T0815800-01	0	0	0	0	0.978	0.785	0	0	0.995
OS07T0173501-00	OS01T0679700-02	1343669	1323809	4530.OS07T0173501-00	4530.OS01T0679700-02	0	0	0	0	0.983	0.707	0	0	0.995
OS05T0556900-01	OsJ_17172	1339921	1337805	4530.OS05T0556900-01	4530.OS05T0155100-01	0	0	0	0	0.979	0.785	0	0	0.995
OS08T0559200-01	RPS4	1348323	1326031	4530.OS08T0559200-01	4530.OS02T0105900-01	0	0	0	0	0.98	0.773	0	0	0.995
OsJ_26091	RACK1B	1346325	1339884	4530.OS08T0156800-01	4530.OS05T0552300-02	0	0	0	0	0.975	0.813	0	0	0.995
OS12T0406200-01	OsJ_03860	1355644	1324760	4530.OS12T0406200-01	4530.OS01T0815800-01	0	0	0	0	0.98	0.773	0	0	0.995
RPL7A-1	OsJ_04856	1349858	1325855	4530.OS09T0507800-01	4530.OS01T0962600-01	0	0	0	0	0.98	0.773	0	0	0.995
OS12T0406200-01	RPS4	1355644	1326031	4530.OS12T0406200-01	4530.OS02T0105900-01	0	0	0	0	0.98	0.773	0	0	0.995
OS03T0141000-01	OsJ_08042	1330311	1328919	4530.OS03T0141000-01	4530.OS02T0699600-01	0	0	0	0	0.974	0.822	0	0	0.995
OS09T0568800-01	OS03T0141000-01	1350328	1330311	4530.OS09T0568800-01	4530.OS03T0141000-01	0	0	0	0	0.979	0.813	0	0	0.995
OS09T0568800-01	OsJ_17172	1350328	1337805	4530.OS09T0568800-01	4530.OS05T0155100-01	0	0	0	0	0.981	0.785	0	0	0.995
OsJ_10788	OsJ_07016	1331765	1327874	4530.OS03T0341100-01	4530.OS02T0534800-01	0	0	0	0	0.981	0.785	0	0	0.995
OS07T0224000-00	OsJ_23326	1343951	1343717	4530.OS07T0224000-00	4530.OS07T0180900-01	0	0	0	0	0.979	0.812	0	0	0.995
OS05T0556900-01	RPL39A	1339921	1329626	4530.OS05T0556900-01	4530.OS02T0797200-01	0	0	0	0	0.981	0.785	0	0	0.995
OS09T0568800-01	RACK1B	1350328	1339884	4530.OS09T0568800-01	4530.OS05T0552300-02	0	0	0	0	0.979	0.813	0	0	0.995
OS05T0274900-00	T151	1338320	1330778	4530.OS05T0274900-00	4530.OS03T0200500-01	0	0	0	0	0.964	0.869	0	0	0.995
OsJ_10788	RPS4	1331765	1326031	4530.OS03T0341100-01	4530.OS02T0105900-01	0	0	0	0	0.977	0.785	0	0	0.995
RPS8	OsJ_04856	1327644	1325855	4530.OS02T0489400-01	4530.OS01T0962600-01	0	0	0	0	0.976	0.818	0	0	0.995
OS09T0568800-01	OS04T0376000-01	1350328	1335103	4530.OS09T0568800-01	4530.OS04T0376000-01	0	0	0	0	0.981	0.785	0	0	0.995
OsJ_16070	OsJ_03860	1336668	1324760	4530.OS04T0605900-01	4530.OS01T0815800-01	0	0	0	0	0.981	0.785	0	0	0.995
RPL7A-1	OsJ_26091	1349858	1346325	4530.OS09T0507800-01	4530.OS08T0156800-01	0	0	0	0	0.98	0.785	0	0	0.995
OsJ_26091	OsJ_17172	1346325	1337805	4530.OS08T0156800-01	4530.OS05T0155100-01	0	0	0	0	0.98	0.785	0	0	0.995
OS08T0559200-01	OS01T0723200-01	1348323	1324122	4530.OS08T0559200-01	4530.OS01T0723200-01	0	0	0	0	0.982	0.773	0	0	0.995
OS12T0406200-01	OsJ_26091	1355644	1346325	4530.OS12T0406200-01	4530.OS08T0156800-01	0	0	0	0	0.979	0.785	0	0	0.995
OS03T0141000-01	OsJ_03860	1330311	1324760	4530.OS03T0141000-01	4530.OS01T0815800-01	0	0	0	0	0.979	0.813	0	0	0.995
OS08T0559200-01	OsJ_03860	1348323	1324760	4530.OS08T0559200-01	4530.OS01T0815800-01	0	0	0	0	0.981	0.773	0	0	0.995
OS12T0406200-01	OsJ_10788	1355644	1331765	4530.OS12T0406200-01	4530.OS03T0341100-01	0	0	0	0	0.981	0.785	0	0	0.995
OsJ_23513	OsJ_19902	1343880	1340357	4530.OS07T0208000-01	4530.OS06T0115500-01	0	0	0	0	0.979	0.806	0	0	0.995
OS04T0376000-01	OsJ_07016	1335103	1327874	4530.OS04T0376000-01	4530.OS02T0534800-01	0	0	0	0	0.977	0.785	0	0	0.995
OS04T0376000-01	OS02T0103700-01	1335103	1326014	4530.OS04T0376000-01	4530.OS02T0103700-01	0	0	0	0	0.98	0.785	0	0	0.995
OsJ_10788	OS02T0103700-01	1331765	1326014	4530.OS03T0341100-01	4530.OS02T0103700-01	0	0	0	0	0.98	0.785	0	0	0.995
OsJ_26091	OS05T0556900-01	1346325	1339921	4530.OS08T0156800-01	4530.OS05T0556900-01	0	0	0	0	0.981	0.785	0	0	0.995
RPL39A	OS01T0723200-01	1329626	1324122	4530.OS02T0797200-01	4530.OS01T0723200-01	0	0	0	0	0.981	0.785	0	0	0.995
OsJ_26091	OS02T0229000-01	1346325	1326983	4530.OS08T0156800-01	4530.OS02T0229000-01	0	0	0	0	0.98	0.785	0	0	0.995
OsJ_25556	OS01T0723200-01	1345789	1324122	4530.OS07T0674700-01	4530.OS01T0723200-01	0	0	0	0	0.981	0.785	0	0	0.995
OS06T0550000-00	OS02T0229000-01	1342079	1326983	4530.OS06T0550000-00	4530.OS02T0229000-01	0	0	0	0	0.984	0.701	0	0	0.995
OS12T0406200-01	OsJ_25556	1355644	1345789	4530.OS12T0406200-01	4530.OS07T0674700-01	0	0	0	0	0.978	0.785	0	0	0.995
OS03T0141000-01	RPS4	1330311	1326031	4530.OS03T0141000-01	4530.OS02T0105900-01	0	0	0	0	0.979	0.813	0	0	0.995
RPL7A-1	OsJ_10788	1349858	1331765	4530.OS09T0507800-01	4530.OS03T0341100-01	0	0	0	0	0.98	0.785	0	0	0.995
OsJ_17172	RPS4	1337805	1326031	4530.OS05T0155100-01	4530.OS02T0105900-01	0	0	0	0	0.981	0.785	0	0	0.995
OsJ_19902	OS02T0103700-01	1340357	1326014	4530.OS06T0115500-01	4530.OS02T0103700-01	0	0	0	0	0.978	0.812	0	0	0.995
OS05T0274900-00	OsJ_03860	1338320	1324760	4530.OS05T0274900-00	4530.OS01T0815800-01	0	0	0	0	0.98	0.785	0	0	0.995
OS04T0376000-01	RPS4	1335103	1326031	4530.OS04T0376000-01	4530.OS02T0105900-01	0	0	0	0	0.98	0.785	0	0	0.995
OS06T0550000-00	OsRPL14	1342079	1328446	4530.OS06T0550000-00	4530.OS02T0622300-00	0	0	0	0	0.98	0.753	0	0	0.995
OsJ_25168	OsJ_17172	1345411	1337805	4530.OS07T0622100-01	4530.OS05T0155100-01	0	0	0	0	0.979	0.813	0	0	0.995
OS12T0406200-01	RPL7A-1	1355644	1349858	4530.OS12T0406200-01	4530.OS09T0507800-01	0	0	0	0	0.981	0.773	0	0	0.995
OS08T0559200-01	OS07T0224000-00	1348323	1343951	4530.OS08T0559200-01	4530.OS07T0224000-00	0	0	0	0	0.981	0.773	0	0	0.995
RPL3B	OsJ_26091	1352824	1346325	4530.OS11T0168200-01	4530.OS08T0156800-01	0	0	0	0	0.979	0.813	0	0	0.995
OS12T0406200-01	OS09T0568800-01	1355644	1350328	4530.OS12T0406200-01	4530.OS09T0568800-01	0	0	0	0	0.98	0.773	0	0	0.995
OsJ_17172	OS01T0723200-01	1337805	1324122	4530.OS05T0155100-01	4530.OS01T0723200-01	0	0	0	0	0.979	0.785	0	0	0.995
OS03T0141000-01	RPL39A	1330311	1329626	4530.OS03T0141000-01	4530.OS02T0797200-01	0	0	0	0	0.979	0.813	0	0	0.995
OsJ_17172	OsJ_03860	1337805	1324760	4530.OS05T0155100-01	4530.OS01T0815800-01	0	0	0	0	0.98	0.785	0	0	0.995
OS03T0141000-01	OS02T0814700-01	1330311	1329767	4530.OS03T0141000-01	4530.OS02T0814700-01	0	0	0	0	0.977	0.807	0	0	0.995
OS03T0141000-01	OS02T0321900-02	1330311	1327418	4530.OS03T0141000-01	4530.OS02T0321900-02	0	0	0	0	0.977	0.807	0	0	0.995
OsJ_16070	OS04T0376000-01	1336668	1335103	4530.OS04T0605900-01	4530.OS04T0376000-01	0	0	0	0	0.98	0.785	0	0	0.995
OsJ_19902	OS02T0321900-02	1340357	1327418	4530.OS06T0115500-01	4530.OS02T0321900-02	0	0	0	0	0.98	0.807	0	0	0.995
RPL3B	OS09T0568800-01	1352824	1350328	4530.OS11T0168200-01	4530.OS09T0568800-01	0	0	0	0	0.979	0.813	0	0	0.995
RCABP69	OsJ_01921	1344963	1322830	4530.OS07T0558400-01	4530.OS01T0501800-01	0	0	0	0	0.895	0.96	0	0	0.995
OS08T0559200-01	RACK1B	1348323	1339884	4530.OS08T0559200-01	4530.OS05T0552300-02	0	0	0	0	0.975	0.813	0	0	0.995
OS05T0274900-00	OsJ_17172	1338320	1337805	4530.OS05T0274900-00	4530.OS05T0155100-01	0	0	0	0	0.981	0.785	0	0	0.995
OS06T0550000-00	OsJ_04856	1342079	1325855	4530.OS06T0550000-00	4530.OS01T0962600-01	0	0	0	0	0.984	0.701	0	0	0.995
OS02T0814700-01	RPS4	1329767	1326031	4530.OS02T0814700-01	4530.OS02T0105900-01	0	0	0	0	0.983	0.707	0	0	0.995
OsJ_19561	OsJ_07016	1339987	1327874	4530.OS05T0565000-01	4530.OS02T0534800-01	0	0	0	0	0.978	0.82	0	0	0.995
RPL7A-1	OsJ_16070	1349858	1336668	4530.OS09T0507800-01	4530.OS04T0605900-01	0	0	0	0	0.981	0.785	0	0	0.995
OS07T0224000-00	OsJ_16070	1343951	1336668	4530.OS07T0224000-00	4530.OS04T0605900-01	0	0	0	0	0.98	0.785	0	0	0.995
RPL39A	OS02T0103700-01	1329626	1326014	4530.OS02T0797200-01	4530.OS02T0103700-01	0	0	0	0	0.98	0.785	0	0	0.995
OS03T0141000-01	OS02T0229000-01	1330311	1326983	4530.OS03T0141000-01	4530.OS02T0229000-01	0	0	0	0	0.979	0.813	0	0	0.995
OS05T0274900-00	OsJ_04856	1338320	1325855	4530.OS05T0274900-00	4530.OS01T0962600-01	0	0	0	0	0.975	0.823	0	0	0.995
OsJ_25556	OsJ_03860	1345789	1324760	4530.OS07T0674700-01	4530.OS01T0815800-01	0	0	0	0	0.979	0.785	0	0	0.995
RPL3B	OS02T0321900-02	1352824	1327418	4530.OS11T0168200-01	4530.OS02T0321900-02	0	0	0	0	0.977	0.807	0	0	0.995
RPL3B	OS01T0679700-02	1352824	1323809	4530.OS11T0168200-01	4530.OS01T0679700-02	0	0	0	0	0.973	0.822	0	0	0.995
OsJ_16070	OsJ_10788	1336668	1331765	4530.OS04T0605900-01	4530.OS03T0341100-01	0	0	0	0	0.98	0.785	0	0	0.995
OsJ_19561	OsRPL14	1339987	1328446	4530.OS05T0565000-01	4530.OS02T0622300-00	0	0	0	0	0.973	0.821	0	0	0.995
OS07T0224000-00	OsJ_10788	1343951	1331765	4530.OS07T0224000-00	4530.OS03T0341100-01	0	0	0	0	0.98	0.785	0	0	0.995
OS09T0568800-01	OsJ_16070	1350328	1336668	4530.OS09T0568800-01	4530.OS04T0605900-01	0	0	0	0	0.98	0.785	0	0	0.995
OsJ_10788	OsJ_03860	1331765	1324760	4530.OS03T0341100-01	4530.OS01T0815800-01	0	0	0	0	0.978	0.785	0	0	0.995
RPL3B	RACK1B	1352824	1339884	4530.OS11T0168200-01	4530.OS05T0552300-02	0	0	0	0	0.974	0.822	0	0	0.995
OS08T0559200-01	OsJ_16070	1348323	1336668	4530.OS08T0559200-01	4530.OS04T0605900-01	0	0	0	0	0.981	0.785	0	0	0.995
OsJ_23513	RACK1B	1343880	1339884	4530.OS07T0208000-01	4530.OS05T0552300-02	0	0	0	0	0.977	0.807	0	0	0.995
OS07T0450000-01	OsJ_16016	1344389	1336610	4530.OS07T0450000-01	4530.OS04T0598200-00	0	0	0	0	0.924	0.938	0	0	0.995
OS04T0376000-01	OS01T0723200-01	1335103	1324122	4530.OS04T0376000-01	4530.OS01T0723200-01	0	0	0	0	0.981	0.785	0	0	0.995
OS12T0406200-01	OS01T0723200-01	1355644	1324122	4530.OS12T0406200-01	4530.OS01T0723200-01	0	0	0	0	0.98	0.773	0	0	0.995
OS05T0274900-00	OS04T0376000-01	1338320	1335103	4530.OS05T0274900-00	4530.OS04T0376000-01	0	0	0	0	0.981	0.785	0	0	0.995
OsJ_26091	OS04T0376000-01	1346325	1335103	4530.OS08T0156800-01	4530.OS04T0376000-01	0	0	0	0	0.979	0.785	0	0	0.995
OS08T0559200-01	OsJ_17172	1348323	1337805	4530.OS08T0559200-01	4530.OS05T0155100-01	0	0	0	0	0.98	0.785	0	0	0.995
OsJ_16016	OS02T0814700-01	1336610	1329767	4530.OS04T0598200-00	4530.OS02T0814700-01	0	0	0	0	0.976	0.807	0	0	0.995
OsJ_19902	RPS4	1340357	1326031	4530.OS06T0115500-01	4530.OS02T0105900-01	0	0	0	0	0.979	0.812	0	0	0.995
RPL39A	OS02T0229000-01	1329626	1326983	4530.OS02T0797200-01	4530.OS02T0229000-01	0	0	0	0	0.98	0.785	0	0	0.995
OsJ_16016	OS02T0321900-02	1336610	1327418	4530.OS04T0598200-00	4530.OS02T0321900-02	0	0	0	0	0.976	0.807	0	0	0.995
OS02T0321900-02	RPS26	1327418	1324814	4530.OS02T0321900-02	4530.OS01T0823300-00	0	0	0	0	0.977	0.807	0	0	0.995
OS05T0274900-00	OsJ_10788	1338320	1331765	4530.OS05T0274900-00	4530.OS03T0341100-01	0	0	0	0	0.98	0.785	0	0	0.995
OsJ_25556	OsJ_16070	1345789	1336668	4530.OS07T0674700-01	4530.OS04T0605900-01	0	0	0	0	0.979	0.785	0	0	0.995
OS02T0103700-01	OsJ_03860	1326014	1324760	4530.OS02T0103700-01	4530.OS01T0815800-01	0	0	0	0	0.98	0.773	0	0	0.995
OsJ_19561	OsJ_10788	1339987	1331765	4530.OS05T0565000-01	4530.OS03T0341100-01	0	0	0	0	0.974	0.813	0	0	0.995
OsJ_17172	OsJ_07332	1337805	1328216	4530.OS05T0155100-01	4530.OS02T0591700-01	0	0	0	0	0.978	0.813	0	0	0.995
OsJ_24216	OsJ_10851	1344484	1331824	4530.OS07T0475800-01	4530.OS03T0352300-01	0	0	0	0	0.986	0.707	0	0	0.995
OS08T0559200-01	OS02T0814700-01	1348323	1329767	4530.OS08T0559200-01	4530.OS02T0814700-01	0	0	0	0	0.985	0.707	0	0	0.995
OS09T0568800-01	OS01T0723200-01	1350328	1324122	4530.OS09T0568800-01	4530.OS01T0723200-01	0	0	0	0	0.982	0.773	0	0	0.995
OsJ_25168	RACK1B	1345411	1339884	4530.OS07T0622100-01	4530.OS05T0552300-02	0	0	0	0	0.973	0.822	0	0	0.995
OS08T0559200-01	T151	1348323	1330778	4530.OS08T0559200-01	4530.OS03T0200500-01	0	0	0	0	0.982	0.773	0	0	0.995
OS07T0450000-01	RPS26	1344389	1324814	4530.OS07T0450000-01	4530.OS01T0823300-00	0	0	0	0	0.937	0.938	0	0	0.995
RACK1B	RPS8	1339884	1327644	4530.OS05T0552300-02	4530.OS02T0489400-01	0	0	0	0	0.975	0.822	0	0	0.995
OsJ_16070	OS01T0679700-02	1336668	1323809	4530.OS04T0605900-01	4530.OS01T0679700-02	0	0	0	0	0.976	0.813	0	0	0.995
OS09T0568800-01	OsJ_04856	1350328	1325855	4530.OS09T0568800-01	4530.OS01T0962600-01	0	0	0	0	0.979	0.773	0	0	0.995
OS09T0568800-01	OS02T0814700-01	1350328	1329767	4530.OS09T0568800-01	4530.OS02T0814700-01	0	0	0	0	0.984	0.707	0	0	0.995
OsJ_16016	OS02T0103700-01	1336610	1326014	4530.OS04T0598200-00	4530.OS02T0103700-01	0	0	0	0	0.977	0.812	0	0	0.995
OsJ_26091	OS03T0141000-01	1346325	1330311	4530.OS08T0156800-01	4530.OS03T0141000-01	0	0	0	0	0.979	0.813	0	0	0.995
OsJ_25556	RPS4	1345789	1326031	4530.OS07T0674700-01	4530.OS02T0105900-01	0	0	0	0	0.98	0.785	0	0	0.995
OsJ_16070	RPS4	1336668	1326031	4530.OS04T0605900-01	4530.OS02T0105900-01	0	0	0	0	0.98	0.785	0	0	0.995
OS09T0568800-01	OsJ_26091	1350328	1346325	4530.OS09T0568800-01	4530.OS08T0156800-01	0	0	0	0	0.98	0.785	0	0	0.995
OS12T0406200-01	OS08T0559200-01	1355644	1348323	4530.OS12T0406200-01	4530.OS08T0559200-01	0	0	0	0	0.981	0.773	0	0	0.995
OS06T0550000-00	OsJ_08042	1342079	1328919	4530.OS06T0550000-00	4530.OS02T0699600-01	0	0	0	0	0.98	0.753	0	0	0.995
OS12T0406200-01	OS04T0376000-01	1355644	1335103	4530.OS12T0406200-01	4530.OS04T0376000-01	0	0	0	0	0.981	0.785	0	0	0.995
RPL39A	RPS4	1329626	1326031	4530.OS02T0797200-01	4530.OS02T0105900-01	0	0	0	0	0.981	0.785	0	0	0.995
OS04T0376000-01	OS02T0229000-01	1335103	1326983	4530.OS04T0376000-01	4530.OS02T0229000-01	0	0	0	0	0.98	0.785	0	0	0.995
OS09T0568800-01	OsJ_03860	1350328	1324760	4530.OS09T0568800-01	4530.OS01T0815800-01	0	0	0	0	0.981	0.773	0	0	0.995
OsJ_10788	RPL39A	1331765	1329626	4530.OS03T0341100-01	4530.OS02T0797200-01	0	0	0	0	0.981	0.785	0	0	0.995
OS12T0406200-01	OsJ_07016	1355644	1327874	4530.OS12T0406200-01	4530.OS02T0534800-01	0	0	0	0	0.981	0.785	0	0	0.995
OsJ_17172	OS04T0376000-01	1337805	1335103	4530.OS05T0155100-01	4530.OS04T0376000-01	0	0	0	0	0.981	0.785	0	0	0.995
OsJ_19902	OsJ_19561	1340357	1339987	4530.OS06T0115500-01	4530.OS05T0565000-01	0	0	0	0	0.974	0.821	0	0	0.995
OS05T0274900-00	RPL39A	1338320	1329626	4530.OS05T0274900-00	4530.OS02T0797200-01	0	0	0	0	0.981	0.785	0	0	0.995
OsJ_25556	OS07T0224000-00	1345789	1343951	4530.OS07T0674700-01	4530.OS07T0224000-00	0	0	0	0	0.978	0.785	0	0	0.995
RPL39A	OsJ_07016	1329626	1327874	4530.OS02T0797200-01	4530.OS02T0534800-01	0	0	0	0	0.981	0.785	0	0	0.995
RPL3B	OsJ_16070	1352824	1336668	4530.OS11T0168200-01	4530.OS04T0605900-01	0	0	0	0	0.974	0.819	0	0	0.995
OS12T0406200-01	OS07T0224000-00	1355644	1343951	4530.OS12T0406200-01	4530.OS07T0224000-00	0	0	0	0	0.981	0.773	0	0	0.995
OsJ_10788	OS01T0723200-01	1331765	1324122	4530.OS03T0341100-01	4530.OS01T0723200-01	0	0	0	0	0.979	0.785	0	0	0.995
OS08T0559200-01	OS02T0321900-02	1348323	1327418	4530.OS08T0559200-01	4530.OS02T0321900-02	0	0	0	0	0.983	0.707	0	0	0.995
OsJ_24743	OS04T0457000-01	1344981	1335608	4530.OS07T0562700-01	4530.OS04T0457000-01	0	0	0	0.725	0.978	0.817	0	0	0.995
OS06T0550000-00	RPS8	1342079	1327644	4530.OS06T0550000-00	4530.OS02T0489400-01	0	0	0	0	0.981	0.753	0	0	0.995
RPL7A-1	OS04T0376000-01	1349858	1335103	4530.OS09T0507800-01	4530.OS04T0376000-01	0	0	0	0	0.981	0.785	0	0	0.995
OsJ_10788	OS02T0229000-01	1331765	1326983	4530.OS03T0341100-01	4530.OS02T0229000-01	0	0	0	0	0.974	0.785	0	0	0.994
OsJ_33501	OS04T0457000-01	1353222	1335608	4530.OS11T0242800-01	4530.OS04T0457000-01	0	0	0	0.694	0.974	0.81	0	0	0.994
OS09T0568800-01	T151	1350328	1330778	4530.OS09T0568800-01	4530.OS03T0200500-01	0	0	0	0	0.978	0.773	0	0	0.994
OS02T0814700-01	OS01T0723200-01	1329767	1324122	4530.OS02T0814700-01	4530.OS01T0723200-01	0	0	0	0	0.98	0.707	0	0	0.994
OsJ_16070	OsJ_04856	1336668	1325855	4530.OS04T0605900-01	4530.OS01T0962600-01	0	0	0	0	0.975	0.785	0	0	0.994
OS07T0224000-00	RPS4	1343951	1326031	4530.OS07T0224000-00	4530.OS02T0105900-01	0	0	0	0	0.977	0.773	0	0	0.994
OsJ_16070	OS02T0229000-01	1336668	1326983	4530.OS04T0605900-01	4530.OS02T0229000-01	0	0	0	0	0.974	0.785	0	0	0.994
OS08T0559200-01	OsJ_25556	1348323	1345789	4530.OS08T0559200-01	4530.OS07T0674700-01	0	0	0	0	0.974	0.785	0	0	0.994
OsJ_25168	OS07T0224000-00	1345411	1343951	4530.OS07T0622100-01	4530.OS07T0224000-00	0	0	0	0	0.972	0.812	0	0	0.994
OsJ_23513	OS01T0723200-01	1343880	1324122	4530.OS07T0208000-01	4530.OS01T0723200-01	0	0	0	0	0.972	0.808	0	0	0.994
OsJ_26091	OS07T0224000-00	1346325	1343951	4530.OS08T0156800-01	4530.OS07T0224000-00	0	0	0	0	0.977	0.785	0	0	0.994
OsJ_04018	OsJ_01115	1324932	1322138	4530.OS01T0839300-01	4530.OS01T0251100-01	0	0	0	0	0.969	0.813	0	0	0.994
RACK1B	OsJ_03860	1339884	1324760	4530.OS05T0552300-02	4530.OS01T0815800-01	0	0	0	0	0.97	0.813	0	0	0.994
RACK1B	OS02T0321900-02	1339884	1327418	4530.OS05T0552300-02	4530.OS02T0321900-02	0	0	0	0	0.974	0.807	0	0	0.994
OS05T0556900-01	OS02T0321900-02	1339921	1327418	4530.OS05T0556900-01	4530.OS02T0321900-02	0	0	0	0	0.98	0.707	0	0	0.994
RACK1B	OS01T0723200-01	1339884	1324122	4530.OS05T0552300-02	4530.OS01T0723200-01	0	0	0	0	0.974	0.813	0	0	0.994
OsJ_17172	OS02T0103700-01	1337805	1326014	4530.OS05T0155100-01	4530.OS02T0103700-01	0	0	0	0	0.975	0.785	0	0	0.994
OS07T0173501-00	OS04T0376000-01	1343669	1335103	4530.OS07T0173501-00	4530.OS04T0376000-01	0	0	0	0	0.983	0.691	0	0	0.994
OsJ_16070	OsJ_07016	1336668	1327874	4530.OS04T0605900-01	4530.OS02T0534800-01	0	0	0	0	0.977	0.785	0	0	0.994
OsJ_23326	OS05T0350500-01	1343717	1338602	4530.OS07T0180900-01	4530.OS05T0350500-01	0	0	0	0	0.971	0.819	0	0	0.994
OS07T0224000-00	OsJ_19902	1343951	1340357	4530.OS07T0224000-00	4530.OS06T0115500-01	0	0	0	0	0.973	0.812	0	0	0.994
OsJ_26091	OsJ_25556	1346325	1345789	4530.OS08T0156800-01	4530.OS07T0674700-01	0	0	0	0	0.976	0.785	0	0	0.994
OS08T0559200-01	OS07T0173501-00	1348323	1343669	4530.OS08T0559200-01	4530.OS07T0173501-00	0	0	0	0	0.983	0.691	0	0	0.994
OS08T0559200-01	OsJ_07016	1348323	1327874	4530.OS08T0559200-01	4530.OS02T0534800-01	0	0	0	0	0.975	0.773	0	0	0.994
OS03T0141000-01	OS01T0723200-01	1330311	1324122	4530.OS03T0141000-01	4530.OS01T0723200-01	0	0	0	0	0.971	0.813	0	0	0.994
OS06T0550000-00	OsJ_19561	1342079	1339987	4530.OS06T0550000-00	4530.OS05T0565000-01	0	0	0	0	0.979	0.753	0	0	0.994
OS07T0450000-01	RPS4	1344389	1326031	4530.OS07T0450000-01	4530.OS02T0105900-01	0	0	0	0	0.922	0.934	0	0	0.994
OsJ_17172	RPL39A	1337805	1329626	4530.OS05T0155100-01	4530.OS02T0797200-01	0	0	0	0	0.974	0.785	0	0	0.994
OsJ_26091	OS01T0723200-01	1346325	1324122	4530.OS08T0156800-01	4530.OS01T0723200-01	0	0	0	0	0.976	0.785	0	0	0.994
OS07T0224000-00	T151	1343951	1330778	4530.OS07T0224000-00	4530.OS03T0200500-01	0	0	0	0	0.975	0.773	0	0	0.994
OS09T0568800-01	OsJ_10788	1350328	1331765	4530.OS09T0568800-01	4530.OS03T0341100-01	0	0	0	0	0.977	0.785	0	0	0.994
OS12T0406200-01	OsJ_04856	1355644	1325855	4530.OS12T0406200-01	4530.OS01T0962600-01	0	0	0	0	0.975	0.773	0	0	0.994
OS09T0481200-01	OsJ_21156	1349660	1341609	4530.OS09T0481200-01	4530.OS06T0320500-01	0	0	0	0	0.972	0.82	0	0	0.994
OsJ_23326	RPL39A	1343717	1329626	4530.OS07T0180900-01	4530.OS02T0797200-01	0	0	0	0	0.972	0.813	0	0	0.994
OsJ_19561	OS02T0814700-01	1339987	1329767	4530.OS05T0565000-01	4530.OS02T0814700-01	0	0	0	0	0.974	0.807	0	0	0.994
OS07T0450000-01	OsJ_00007	1344389	1321017	4530.OS07T0450000-01	4530.OS01T0100700-01	0	0	0	0	0.937	0.919	0	0	0.994
OS06T0550000-00	OS01T0679700-02	1342079	1323809	4530.OS06T0550000-00	4530.OS01T0679700-02	0	0	0	0	0.978	0.753	0	0	0.994
OsJ_17172	RPS26	1337805	1324814	4530.OS05T0155100-01	4530.OS01T0823300-00	0	0	0	0	0.972	0.813	0	0	0.994
OsJ_25556	OsJ_16016	1345789	1336610	4530.OS07T0674700-01	4530.OS04T0598200-00	0	0	0	0	0.973	0.813	0	0	0.994
OsJ_19561	OsJ_04856	1339987	1325855	4530.OS05T0565000-01	4530.OS01T0962600-01	0	0	0	0	0.973	0.812	0	0	0.994
OsJ_25556	OsJ_07016	1345789	1327874	4530.OS07T0674700-01	4530.OS02T0534800-01	0	0	0	0	0.975	0.785	0	0	0.994
OS07T0173501-00	RPL39A	1343669	1329626	4530.OS07T0173501-00	4530.OS02T0797200-01	0	0	0	0	0.983	0.691	0	0	0.994
OS02T0814700-01	OsJ_07332	1329767	1328216	4530.OS02T0814700-01	4530.OS02T0591700-01	0	0	0	0	0.974	0.807	0	0	0.994
OsJ_26091	OsJ_10788	1346325	1331765	4530.OS08T0156800-01	4530.OS03T0341100-01	0	0	0	0	0.977	0.785	0	0	0.994
OS07T0224000-00	OsJ_17172	1343951	1337805	4530.OS07T0224000-00	4530.OS05T0155100-01	0	0	0	0	0.975	0.785	0	0	0.994
OsJ_26091	OsJ_07016	1346325	1327874	4530.OS08T0156800-01	4530.OS02T0534800-01	0	0	0	0	0.975	0.785	0	0	0.994
OsJ_27444	OsJ_14748	1347488	1335319	4530.OS08T0435900-01	4530.OS04T0414700-01	0	0	0	0	0.971	0.818	0	0	0.994
OsJ_04856	OsJ_00007	1325855	1321017	4530.OS01T0962600-01	4530.OS01T0100700-01	0	0	0	0	0.983	0.687	0	0	0.994
OS09T0568800-01	OS07T0224000-00	1350328	1343951	4530.OS09T0568800-01	4530.OS07T0224000-00	0	0	0	0	0.977	0.773	0	0	0.994
RACK1B	OS04T0376000-01	1339884	1335103	4530.OS05T0552300-02	4530.OS04T0376000-01	0	0	0	0	0.972	0.813	0	0	0.994
OS07T0224000-00	RACK1B	1343951	1339884	4530.OS07T0224000-00	4530.OS05T0552300-02	0	0	0	0	0.972	0.813	0	0	0.994
OS09T0568800-01	OsJ_25556	1350328	1345789	4530.OS09T0568800-01	4530.OS07T0674700-01	0	0	0	0	0.976	0.785	0	0	0.994
OsJ_09851	OsJ_04018	1330825	1324932	4530.OS03T0207250-01	4530.OS01T0839300-01	0	0	0	0	0.968	0.822	0	0	0.994
RPL3B	OsJ_10788	1352824	1331765	4530.OS11T0168200-01	4530.OS03T0341100-01	0	0	0	0	0.973	0.813	0	0	0.994
OsJ_26091	OsJ_16070	1346325	1336668	4530.OS08T0156800-01	4530.OS04T0605900-01	0	0	0	0	0.975	0.785	0	0	0.994
RPS4	OS01T0723200-01	1326031	1324122	4530.OS02T0105900-01	4530.OS01T0723200-01	0	0	0	0	0.975	0.773	0	0	0.994
OS07T0450000-01	OsJ_23513	1344389	1343880	4530.OS07T0450000-01	4530.OS07T0208000-01	0	0	0	0	0.909	0.941	0	0	0.994
OsJ_29906	RPS8	1349809	1327644	4530.OS09T0501700-00	4530.OS02T0489400-01	0	0	0	0	0.97	0.825	0	0	0.994
RACK1B	RPS4	1339884	1326031	4530.OS05T0552300-02	4530.OS02T0105900-01	0	0	0	0	0.973	0.813	0	0	0.994
RPL3B	OS05T0556900-01	1352824	1339921	4530.OS11T0168200-01	4530.OS05T0556900-01	0	0	0	0	0.974	0.813	0	0	0.994
OsJ_26091	RPL39A	1346325	1329626	4530.OS08T0156800-01	4530.OS02T0797200-01	0	0	0	0	0.975	0.785	0	0	0.994
RPL3B	OS07T0224000-00	1352824	1343951	4530.OS11T0168200-01	4530.OS07T0224000-00	0	0	0	0	0.97	0.813	0	0	0.994
OS12T0406200-01	OsJ_17172	1355644	1337805	4530.OS12T0406200-01	4530.OS05T0155100-01	0	0	0	0	0.975	0.785	0	0	0.994
OS07T0224000-00	OS04T0376000-01	1343951	1335103	4530.OS07T0224000-00	4530.OS04T0376000-01	0	0	0	0	0.975	0.785	0	0	0.994
T151	OS02T0814700-01	1330778	1329767	4530.OS03T0200500-01	4530.OS02T0814700-01	0	0	0	0	0.978	0.707	0	0	0.993
OsJ_25556	OsJ_23513	1345789	1343880	4530.OS07T0674700-01	4530.OS07T0208000-01	0	0	0	0	0.979	0.707	0	0	0.993
OS07T0173501-00	RPS8	1343669	1327644	4530.OS07T0173501-00	4530.OS02T0489400-01	0	0	0	0	0.978	0.707	0	0	0.993
RPL11	RPS8	1338091	1327644	4530.OS05T0207300-01	4530.OS02T0489400-01	0	0	0	0	0.973	0.753	0	0	0.993
RPL11	OsRPL14	1338091	1328446	4530.OS05T0207300-01	4530.OS02T0622300-00	0	0	0	0	0.973	0.753	0	0	0.993
RPL11	OsJ_16016	1338091	1336610	4530.OS05T0207300-01	4530.OS04T0598200-00	0	0	0	0	0.973	0.753	0	0	0.993
OsJ_17172	OS02T0321900-02	1337805	1327418	4530.OS05T0155100-01	4530.OS02T0321900-02	0	0	0	0	0.977	0.707	0	0	0.993
OS04T0376000-01	OS02T0814700-01	1335103	1329767	4530.OS04T0376000-01	4530.OS02T0814700-01	0	0	0	0	0.977	0.707	0	0	0.993
OS02T0321900-02	RPS4	1327418	1326031	4530.OS02T0321900-02	4530.OS02T0105900-01	0	0	0	0	0.978	0.707	0	0	0.993
OS07T0450000-01	OsJ_23326	1344389	1343717	4530.OS07T0450000-01	4530.OS07T0180900-01	0	0	0	0	0.899	0.938	0	0	0.993
OS07T0173501-00	OsJ_07332	1343669	1328216	4530.OS07T0173501-00	4530.OS02T0591700-01	0	0	0	0	0.977	0.707	0	0	0.993
OS02T0814700-01	OsJ_07016	1329767	1327874	4530.OS02T0814700-01	4530.OS02T0534800-01	0	0	0	0	0.977	0.707	0	0	0.993
OsJ_03282	CAB2R	1324098	1323310	4530.OS01T0720500-01	4530.OS01T0600900-02	0	0	0	0.985	0.284	0.991	0	0	0.993
OsJ_16070	OS03T0141000-01	1336668	1330311	4530.OS04T0605900-01	4530.OS03T0141000-01	0	0	0	0	0.964	0.819	0	0	0.993
OS12T0166500-01	OsJ_10837	1355107	1331815	4530.OS12T0166500-01	4530.OS03T0350300-01	0	0	0	0	0.967	0.798	0	0	0.993
OS04T0376000-01	OS02T0321900-02	1335103	1327418	4530.OS04T0376000-01	4530.OS02T0321900-02	0	0	0	0	0.977	0.707	0	0	0.993
OsJ_25556	OS02T0814700-01	1345789	1329767	4530.OS07T0674700-01	4530.OS02T0814700-01	0	0	0	0	0.978	0.707	0	0	0.993
OS12T0406200-01	OsJ_23513	1355644	1343880	4530.OS12T0406200-01	4530.OS07T0208000-01	0	0	0	0	0.977	0.706	0	0	0.993
OS09T0568800-01	OsJ_23513	1350328	1343880	4530.OS09T0568800-01	4530.OS07T0208000-01	0	0	0	0	0.978	0.706	0	0	0.993
OsJ_23326	OS07T0173501-00	1343717	1343669	4530.OS07T0180900-01	4530.OS07T0173501-00	0	0	0	0	0.977	0.707	0	0	0.993
OsJ_04856	OsJ_03860	1325855	1324760	4530.OS01T0962600-01	4530.OS01T0815800-01	0	0	0	0	0.971	0.773	0	0	0.993
OS05T0274900-00	OS02T0321900-02	1338320	1327418	4530.OS05T0274900-00	4530.OS02T0321900-02	0	0	0	0	0.977	0.707	0	0	0.993
RPL11	OS01T0679700-02	1338091	1323809	4530.OS05T0207300-01	4530.OS01T0679700-02	0	0	0	0	0.973	0.753	0	0	0.993
OS02T0814700-01	OS02T0103700-01	1329767	1326014	4530.OS02T0814700-01	4530.OS02T0103700-01	0	0	0	0	0.978	0.707	0	0	0.993
OsJ_26453	OsJ_01115	1346989	1322138	4530.OS08T0310100-01	4530.OS01T0251100-01	0	0	0	0	0.965	0.822	0	0	0.993
RPL11	OsJ_08042	1338091	1328919	4530.OS05T0207300-01	4530.OS02T0699600-01	0	0	0	0	0.973	0.753	0	0	0.993
RACK1B	RPL11	1339884	1338091	4530.OS05T0552300-02	4530.OS05T0207300-01	0	0	0	0	0.973	0.753	0	0	0.993
OsJ_10788	OS02T0321900-02	1331765	1327418	4530.OS03T0341100-01	4530.OS02T0321900-02	0	0	0	0	0.977	0.707	0	0	0.993
OsJ_16070	OsJ_16016	1336668	1336610	4530.OS04T0605900-01	4530.OS04T0598200-00	0	0	0	0	0.965	0.813	0	0	0.993
OsJ_23513	OS04T0376000-01	1343880	1335103	4530.OS07T0208000-01	4530.OS04T0376000-01	0	0	0	0	0.977	0.707	0	0	0.993
OsJ_23513	RPL39A	1343880	1329626	4530.OS07T0208000-01	4530.OS02T0797200-01	0	0	0	0	0.977	0.707	0	0	0.993
OS06T0550000-00	OS05T0556900-01	1342079	1339921	4530.OS06T0550000-00	4530.OS05T0556900-01	0	0	0	0	0.978	0.701	0	0	0.993
OsJ_25168	OS06T0550000-00	1345411	1342079	4530.OS07T0622100-01	4530.OS06T0550000-00	0	0	0	0	0.973	0.753	0	0	0.993
OsJ_23513	OsJ_10788	1343880	1331765	4530.OS07T0208000-01	4530.OS03T0341100-01	0	0	0	0	0.977	0.707	0	0	0.993
OsJ_17172	OsJ_04856	1337805	1325855	4530.OS05T0155100-01	4530.OS01T0962600-01	0	0	0	0	0.972	0.785	0	0	0.993
OsJ_07332	OS02T0103700-01	1328216	1326014	4530.OS02T0591700-01	4530.OS02T0103700-01	0	0	0	0	0.968	0.813	0	0	0.993
OS02T0321900-02	OS01T0723200-01	1327418	1324122	4530.OS02T0321900-02	4530.OS01T0723200-01	0	0	0	0	0.977	0.707	0	0	0.993
RPL11	RPS26	1338091	1324814	4530.OS05T0207300-01	4530.OS01T0823300-00	0	0	0	0	0.973	0.753	0	0	0.993
RPL3B	OsJ_00007	1352824	1321017	4530.OS11T0168200-01	4530.OS01T0100700-01	0	0	0	0	0.977	0.707	0	0	0.993
OS05T0274900-00	OS02T0814700-01	1338320	1329767	4530.OS05T0274900-00	4530.OS02T0814700-01	0	0	0	0	0.978	0.707	0	0	0.993
OS07T0224000-00	OS02T0321900-02	1343951	1327418	4530.OS07T0224000-00	4530.OS02T0321900-02	0	0	0	0	0.977	0.707	0	0	0.993
OsJ_16070	OS02T0814700-01	1336668	1329767	4530.OS04T0605900-01	4530.OS02T0814700-01	0	0	0	0	0.977	0.707	0	0	0.993
OsJ_25168	RPL11	1345411	1338091	4530.OS07T0622100-01	4530.OS05T0207300-01	0	0	0	0	0.973	0.753	0	0	0.993
OsJ_10788	T151	1331765	1330778	4530.OS03T0341100-01	4530.OS03T0200500-01	0	0	0	0	0.969	0.785	0	0	0.993
OS03T0141000-01	OsJ_04856	1330311	1325855	4530.OS03T0141000-01	4530.OS01T0962600-01	0	0	0	0	0.965	0.813	0	0	0.993
OsJ_25168	OS07T0450000-01	1345411	1344389	4530.OS07T0622100-01	4530.OS07T0450000-01	0	0	0	0	0.891	0.938	0	0	0.993
OsJ_16070	OS02T0321900-02	1336668	1327418	4530.OS04T0605900-01	4530.OS02T0321900-02	0	0	0	0	0.978	0.707	0	0	0.993
OsJ_19561	RPL11	1339987	1338091	4530.OS05T0565000-01	4530.OS05T0207300-01	0	0	0	0	0.973	0.753	0	0	0.993
OS09T0568800-01	OS02T0321900-02	1350328	1327418	4530.OS09T0568800-01	4530.OS02T0321900-02	0	0	0	0	0.978	0.707	0	0	0.993
OsJ_26091	OS02T0321900-02	1346325	1327418	4530.OS08T0156800-01	4530.OS02T0321900-02	0	0	0	0	0.978	0.707	0	0	0.993
OsJ_26091	OS02T0103700-01	1346325	1326014	4530.OS08T0156800-01	4530.OS02T0103700-01	0	0	0	0	0.972	0.785	0	0	0.993
RPL7A-1	RPL39A	1349858	1329626	4530.OS09T0507800-01	4530.OS02T0797200-01	0	0	0	0	0.971	0.785	0	0	0.993
OsJ_23326	RPL11	1343717	1338091	4530.OS07T0180900-01	4530.OS05T0207300-01	0	0	0	0	0.973	0.753	0	0	0.993
RPL11	OsJ_07332	1338091	1328216	4530.OS05T0207300-01	4530.OS02T0591700-01	0	0	0	0	0.973	0.753	0	0	0.993
OS12T0406200-01	OS02T0814700-01	1355644	1329767	4530.OS12T0406200-01	4530.OS02T0814700-01	0	0	0	0	0.977	0.707	0	0	0.993
OS07T0173501-00	OsJ_08042	1343669	1328919	4530.OS07T0173501-00	4530.OS02T0699600-01	0	0	0	0	0.977	0.707	0	0	0.993
OsJ_29906	OsJ_07332	1349809	1328216	4530.OS09T0501700-00	4530.OS02T0591700-01	0	0	0	0	0.967	0.807	0	0	0.993
OS07T0224000-00	OS02T0103700-01	1343951	1326014	4530.OS07T0224000-00	4530.OS02T0103700-01	0	0	0	0	0.971	0.773	0	0	0.993
OS02T0814700-01	OS02T0229000-01	1329767	1326983	4530.OS02T0814700-01	4530.OS02T0229000-01	0	0	0	0	0.978	0.707	0	0	0.993
OsJ_19902	T151	1340357	1330778	4530.OS06T0115500-01	4530.OS03T0200500-01	0	0	0	0	0.965	0.812	0	0	0.993
RACK1B	OsJ_00007	1339884	1321017	4530.OS05T0552300-02	4530.OS01T0100700-01	0	0	0	0	0.978	0.707	0	0	0.993
OS02T0321900-02	OS02T0229000-01	1327418	1326983	4530.OS02T0321900-02	4530.OS02T0229000-01	0	0	0	0	0.979	0.707	0	0	0.993
OS02T0814700-01	RPL39A	1329767	1329626	4530.OS02T0814700-01	4530.OS02T0797200-01	0	0	0	0	0.977	0.707	0	0	0.993
OS05T0556900-01	OsJ_04856	1339921	1325855	4530.OS05T0556900-01	4530.OS01T0962600-01	0	0	0	0	0.971	0.773	0	0	0.993
OS08T0559200-01	OsJ_23513	1348323	1343880	4530.OS08T0559200-01	4530.OS07T0208000-01	0	0	0	0	0.978	0.706	0	0	0.993
RPL11	OS03T0141000-01	1338091	1330311	4530.OS05T0207300-01	4530.OS03T0141000-01	0	0	0	0	0.973	0.753	0	0	0.993
RPL3B	RPL11	1352824	1338091	4530.OS11T0168200-01	4530.OS05T0207300-01	0	0	0	0	0.973	0.753	0	0	0.993
OS07T0173501-00	OsRPL14	1343669	1328446	4530.OS07T0173501-00	4530.OS02T0622300-00	0	0	0	0	0.978	0.707	0	0	0.993
OsJ_23513	OsJ_17172	1343880	1337805	4530.OS07T0208000-01	4530.OS05T0155100-01	0	0	0	0	0.977	0.707	0	0	0.993
OS02T0321900-02	OsJ_03860	1327418	1324760	4530.OS02T0321900-02	4530.OS01T0815800-01	0	0	0	0	0.978	0.707	0	0	0.993
RPL7A-1	OS02T0321900-02	1349858	1327418	4530.OS09T0507800-01	4530.OS02T0321900-02	0	0	0	0	0.979	0.707	0	0	0.993
OS12T0406200-01	OS02T0321900-02	1355644	1327418	4530.OS12T0406200-01	4530.OS02T0321900-02	0	0	0	0	0.977	0.707	0	0	0.993
RACK1B	OS01T0679700-02	1339884	1323809	4530.OS05T0552300-02	4530.OS01T0679700-02	0	0	0	0	0.959	0.822	0	0	0.992
OsJ_08042	OsJ_00007	1328919	1321017	4530.OS02T0699600-01	4530.OS01T0100700-01	0	0	0	0	0.975	0.706	0	0	0.992
RPL7A-1	OS06T0550000-00	1349858	1342079	4530.OS09T0507800-01	4530.OS06T0550000-00	0	0	0	0	0.976	0.701	0	0	0.992
OsJ_29906	OsJ_04856	1349809	1325855	4530.OS09T0501700-00	4530.OS01T0962600-01	0	0	0	0	0.971	0.759	0	0	0.992
OS07T0224000-00	OS05T0274900-00	1343951	1338320	4530.OS07T0224000-00	4530.OS05T0274900-00	0	0	0	0	0.964	0.785	0	0	0.992
OS06T0550000-00	RPS4	1342079	1326031	4530.OS06T0550000-00	4530.OS02T0105900-01	0	0	0	0	0.975	0.701	0	0	0.992
OsJ_17172	T151	1337805	1330778	4530.OS05T0155100-01	4530.OS03T0200500-01	0	0	0	0	0.966	0.785	0	0	0.992
T151	OsJ_07016	1330778	1327874	4530.OS03T0200500-01	4530.OS02T0534800-01	0	0	0	0	0.964	0.785	0	0	0.992
OsJ_26091	T151	1346325	1330778	4530.OS08T0156800-01	4530.OS03T0200500-01	0	0	0	0	0.965	0.785	0	0	0.992
OsJ_29906	OS02T0103700-01	1349809	1326014	4530.OS09T0501700-00	4530.OS02T0103700-01	0	0	0	0	0.961	0.809	0	0	0.992
OsJ_10788	OsJ_00007	1331765	1321017	4530.OS03T0341100-01	4530.OS01T0100700-01	0	0	0	0	0.975	0.691	0	0	0.992
OS07T0224000-00	OS06T0550000-00	1343951	1342079	4530.OS07T0224000-00	4530.OS06T0550000-00	0	0	0	0	0.975	0.701	0	0	0.992
OsJ_19902	OS03T0141000-01	1340357	1330311	4530.OS06T0115500-01	4530.OS03T0141000-01	0	0	0	0	0.961	0.822	0	0	0.992
OS03T0141000-01	OS02T0103700-01	1330311	1326014	4530.OS03T0141000-01	4530.OS02T0103700-01	0	0	0	0	0.959	0.813	0	0	0.992
OS02T0814700-01	OS02T0321900-02	1329767	1327418	4530.OS02T0814700-01	4530.OS02T0321900-02	0	0	0	0	0.975	0.699	0	0	0.992
OsJ_25168	OS07T0173501-00	1345411	1343669	4530.OS07T0622100-01	4530.OS07T0173501-00	0	0	0	0	0.976	0.707	0	0	0.992
OsJ_17309	OsJ_10837	1337928	1331815	4530.OS05T0176000-01	4530.OS03T0350300-01	0	0	0	0	0.977	0.699	0	0	0.992
OS02T0321900-02	OS02T0103700-01	1327418	1326014	4530.OS02T0321900-02	4530.OS02T0103700-01	0	0	0	0	0.975	0.707	0	0	0.992
OS07T0173501-00	OsJ_17172	1343669	1337805	4530.OS07T0173501-00	4530.OS05T0155100-01	0	0	0	0	0.969	0.764	0	0	0.992
OsJ_16070	OS02T0103700-01	1336668	1326014	4530.OS04T0605900-01	4530.OS02T0103700-01	0	0	0	0	0.964	0.785	0	0	0.992
OS06T0550000-00	OS05T0274900-00	1342079	1338320	4530.OS06T0550000-00	4530.OS05T0274900-00	0	0	0	0	0.976	0.701	0	0	0.992
OsJ_07016	OS02T0321900-02	1327874	1327418	4530.OS02T0534800-01	4530.OS02T0321900-02	0	0	0	0	0.976	0.707	0	0	0.992
OS02T0814700-01	OsJ_03860	1329767	1324760	4530.OS02T0814700-01	4530.OS01T0815800-01	0	0	0	0	0.975	0.707	0	0	0.992
OS04T0376000-01	OsJ_00007	1335103	1321017	4530.OS04T0376000-01	4530.OS01T0100700-01	0	0	0	0	0.975	0.691	0	0	0.992
OsJ_17172	OsJ_07016	1337805	1327874	4530.OS05T0155100-01	4530.OS02T0534800-01	0	0	0	0	0.964	0.785	0	0	0.992
OS07T0450000-01	T151	1344389	1330778	4530.OS07T0450000-01	4530.OS03T0200500-01	0	0	0	0	0.888	0.934	0	0	0.992
OsJ_23513	OS02T0103700-01	1343880	1326014	4530.OS07T0208000-01	4530.OS02T0103700-01	0	0	0	0	0.973	0.726	0	0	0.992
OS06T0550000-00	OsJ_16070	1342079	1336668	4530.OS06T0550000-00	4530.OS04T0605900-01	0	0	0	0	0.975	0.701	0	0	0.992
OS07T0224000-00	OS02T0814700-01	1343951	1329767	4530.OS07T0224000-00	4530.OS02T0814700-01	0	0	0	0	0.974	0.707	0	0	0.992
OS12T0406200-01	OsJ_00007	1355644	1321017	4530.OS12T0406200-01	4530.OS01T0100700-01	0	0	0	0	0.978	0.687	0	0	0.992
OS07T0173501-00	OsJ_10788	1343669	1331765	4530.OS07T0173501-00	4530.OS03T0341100-01	0	0	0	0	0.975	0.691	0	0	0.992
OS07T0173501-00	OsJ_19902	1343669	1340357	4530.OS07T0173501-00	4530.OS06T0115500-01	0	0	0	0	0.975	0.707	0	0	0.992
OS07T0173501-00	OS05T0556900-01	1343669	1339921	4530.OS07T0173501-00	4530.OS05T0556900-01	0	0	0	0	0.975	0.691	0	0	0.992
OS02T0321900-02	OsJ_04856	1327418	1325855	4530.OS02T0321900-02	4530.OS01T0962600-01	0	0	0	0	0.976	0.707	0	0	0.992
OS08T0559200-01	OsJ_00007	1348323	1321017	4530.OS08T0559200-01	4530.OS01T0100700-01	0	0	0	0	0.975	0.687	0	0	0.992
OS06T0550000-00	OS04T0376000-01	1342079	1335103	4530.OS06T0550000-00	4530.OS04T0376000-01	0	0	0	0	0.974	0.701	0	0	0.992
RACK1B	OsJ_07016	1339884	1327874	4530.OS05T0552300-02	4530.OS02T0534800-01	0	0	0	0	0.96	0.813	0	0	0.992
OsJ_25168	OS02T0814700-01	1345411	1329767	4530.OS07T0622100-01	4530.OS02T0814700-01	0	0	0	0	0.964	0.807	0	0	0.992
OS04T0376000-01	T151	1335103	1330778	4530.OS04T0376000-01	4530.OS03T0200500-01	0	0	0	0	0.966	0.785	0	0	0.992
OS05T0556900-01	OS02T0814700-01	1339921	1329767	4530.OS05T0556900-01	4530.OS02T0814700-01	0	0	0	0	0.973	0.707	0	0	0.992
OsJ_19902	RPL11	1340357	1338091	4530.OS06T0115500-01	4530.OS05T0207300-01	0	0	0	0	0.97	0.753	0	0	0.992
OS06T0550000-00	OsJ_10788	1342079	1331765	4530.OS06T0550000-00	4530.OS03T0341100-01	0	0	0	0	0.976	0.701	0	0	0.992
OsJ_16070	OsJ_00007	1336668	1321017	4530.OS04T0605900-01	4530.OS01T0100700-01	0	0	0	0	0.976	0.691	0	0	0.992
OsJ_17172	OS02T0814700-01	1337805	1329767	4530.OS05T0155100-01	4530.OS02T0814700-01	0	0	0	0	0.977	0.707	0	0	0.992
OsJ_19561	OsJ_00007	1339987	1321017	4530.OS05T0565000-01	4530.OS01T0100700-01	0	0	0	0	0.976	0.706	0	0	0.992
OsJ_25556	OS02T0321900-02	1345789	1327418	4530.OS07T0674700-01	4530.OS02T0321900-02	0	0	0	0	0.976	0.707	0	0	0.992
OS06T0550000-00	OsJ_03860	1342079	1324760	4530.OS06T0550000-00	4530.OS01T0815800-01	0	0	0	0	0.976	0.701	0	0	0.992
OS04T0457000-01	OS03T0343900-01	1335608	1331779	4530.OS04T0457000-01	4530.OS03T0343900-01	0	0	0	0	0.975	0.703	0	0	0.992
OS06T0550000-00	RACK1B	1342079	1339884	4530.OS06T0550000-00	4530.OS05T0552300-02	0	0	0	0	0.971	0.753	0	0	0.992
T151	OsJ_08042	1330778	1328919	4530.OS03T0200500-01	4530.OS02T0699600-01	0	0	0	0	0.959	0.812	0	0	0.992
RACK1B	T151	1339884	1330778	4530.OS05T0552300-02	4530.OS03T0200500-01	0	0	0	0	0.96	0.813	0	0	0.992
OsJ_23326	OS06T0550000-00	1343717	1342079	4530.OS07T0180900-01	4530.OS06T0550000-00	0	0	0	0	0.97	0.753	0	0	0.992
OS07T0224000-00	OsJ_23513	1343951	1343880	4530.OS07T0224000-00	4530.OS07T0208000-01	0	0	0	0	0.97	0.745	0	0	0.992
OsJ_19902	OsJ_16070	1340357	1336668	4530.OS06T0115500-01	4530.OS04T0605900-01	0	0	0	0	0.959	0.813	0	0	0.992
OsJ_10788	OS02T0814700-01	1331765	1329767	4530.OS03T0341100-01	4530.OS02T0814700-01	0	0	0	0	0.976	0.707	0	0	0.992
OS12T0406200-01	OS06T0550000-00	1355644	1342079	4530.OS12T0406200-01	4530.OS06T0550000-00	0	0	0	0	0.976	0.701	0	0	0.992
RACK1B	OsRPL14	1339884	1328446	4530.OS05T0552300-02	4530.OS02T0622300-00	0	0	0	0	0.958	0.822	0	0	0.992
OS07T0173501-00	OS01T0723200-01	1343669	1324122	4530.OS07T0173501-00	4530.OS01T0723200-01	0	0	0	0	0.976	0.691	0	0	0.992
OS06T0550000-00	RPL39A	1342079	1329626	4530.OS06T0550000-00	4530.OS02T0797200-01	0	0	0	0	0.976	0.701	0	0	0.992
RACK1B	OS02T0814700-01	1339884	1329767	4530.OS05T0552300-02	4530.OS02T0814700-01	0	0	0	0	0.965	0.807	0	0	0.992
OsJ_26091	OS02T0814700-01	1346325	1329767	4530.OS08T0156800-01	4530.OS02T0814700-01	0	0	0	0	0.973	0.707	0	0	0.992
OS06T0550000-00	OS01T0723200-01	1342079	1324122	4530.OS06T0550000-00	4530.OS01T0723200-01	0	0	0	0	0.975	0.701	0	0	0.992
T151	OS02T0321900-02	1330778	1327418	4530.OS03T0200500-01	4530.OS02T0321900-02	0	0	0	0	0.976	0.707	0	0	0.992
OS09T0568800-01	OsJ_07016	1350328	1327874	4530.OS09T0568800-01	4530.OS02T0534800-01	0	0	0	0	0.97	0.773	0	0	0.992
OsJ_26091	OsJ_23513	1346325	1343880	4530.OS08T0156800-01	4530.OS07T0208000-01	0	0	0	0	0.975	0.707	0	0	0.992
RACK1B	OsJ_16016	1339884	1336610	4530.OS05T0552300-02	4530.OS04T0598200-00	0	0	0	0	0.959	0.822	0	0	0.992
OS07T0224000-00	OsJ_00007	1343951	1321017	4530.OS07T0224000-00	4530.OS01T0100700-01	0	0	0	0	0.975	0.687	0	0	0.992
OsJ_10851	OsJ_10837	1331824	1331815	4530.OS03T0352300-01	4530.OS03T0350300-01	0	0	0	0.878	0.974	0.699	0	0	0.991
OS09T0568800-01	OS07T0173501-00	1350328	1343669	4530.OS09T0568800-01	4530.OS07T0173501-00	0	0	0	0	0.974	0.691	0	0	0.991
OS07T0173501-00	OS02T0229000-01	1343669	1326983	4530.OS07T0173501-00	4530.OS02T0229000-01	0	0	0	0	0.974	0.691	0	0	0.991
OsJ_26091	OS07T0173501-00	1346325	1343669	4530.OS08T0156800-01	4530.OS07T0173501-00	0	0	0	0	0.97	0.719	0	0	0.991
OS07T0173501-00	OS03T0141000-01	1343669	1330311	4530.OS07T0173501-00	4530.OS03T0141000-01	0	0	0	0	0.969	0.724	0	0	0.991
OsJ_07016	OsJ_04856	1327874	1325855	4530.OS02T0534800-01	4530.OS01T0962600-01	0	0	0	0	0.961	0.785	0	0	0.991
OsJ_24216	OsJ_17309	1344484	1337928	4530.OS07T0475800-01	4530.OS05T0176000-01	0	0	0	0	0.971	0.703	0	0	0.991
OS06T0550000-00	OsJ_06990	1342079	1327846	4530.OS06T0550000-00	4530.OS02T0529700-01	0	0	0	0	0.976	0.639	0	0	0.991
OsJ_25556	OsJ_00007	1345789	1321017	4530.OS07T0674700-01	4530.OS01T0100700-01	0	0	0	0	0.973	0.691	0	0	0.991
OS07T0173501-00	OsJ_19561	1343669	1339987	4530.OS07T0173501-00	4530.OS05T0565000-01	0	0	0	0	0.971	0.707	0	0	0.991
OsJ_04856	OS01T0723200-01	1325855	1324122	4530.OS01T0962600-01	4530.OS01T0723200-01	0	0	0	0	0.962	0.773	0	0	0.991
OS07T0224000-00	OS01T0723200-01	1343951	1324122	4530.OS07T0224000-00	4530.OS01T0723200-01	0	0	0	0	0.965	0.773	0	0	0.991
RPL3B	OsJ_07016	1352824	1327874	4530.OS11T0168200-01	4530.OS02T0534800-01	0	0	0	0	0.955	0.813	0	0	0.991
OsJ_23513	OsJ_16070	1343880	1336668	4530.OS07T0208000-01	4530.OS04T0605900-01	0	0	0	0	0.971	0.707	0	0	0.991
RPL7A-1	OS07T0173501-00	1349858	1343669	4530.OS09T0507800-01	4530.OS07T0173501-00	0	0	0	0	0.973	0.691	0	0	0.991
OS06T0550000-00	OsJ_16016	1342079	1336610	4530.OS06T0550000-00	4530.OS04T0598200-00	0	0	0	0	0.965	0.753	0	0	0.991
OsJ_17172	OsJ_00007	1337805	1321017	4530.OS05T0155100-01	4530.OS01T0100700-01	0	0	0	0	0.974	0.691	0	0	0.991
RCABP69	OS07T0544800-01	1344963	1344875	4530.OS07T0558400-01	4530.OS07T0544800-01	0	0	0	0	0.957	0.817	0	0	0.991
OS06T0550000-00	OS02T0103700-01	1342079	1326014	4530.OS06T0550000-00	4530.OS02T0103700-01	0	0	0	0	0.973	0.701	0	0	0.991
OS07T0173501-00	RPS26	1343669	1324814	4530.OS07T0173501-00	4530.OS01T0823300-00	0	0	0	0	0.971	0.707	0	0	0.991
OsJ_14748	OsJ_05758	1335319	1326768	4530.OS04T0414700-01	4530.OS02T0197600-01	0	0	0	0	0.952	0.82	0	0	0.991
OS07T0670600-01	OsJ_24216	1345756	1344484	4530.OS07T0670600-01	4530.OS07T0475800-01	0	0	0	0	0.958	0.809	0	0	0.991
OS12T0406200-01	OS07T0173501-00	1355644	1343669	4530.OS12T0406200-01	4530.OS07T0173501-00	0	0	0	0	0.973	0.691	0	0	0.991
OsJ_23326	OsJ_04856	1343717	1325855	4530.OS07T0180900-01	4530.OS01T0962600-01	0	0	0	0	0.959	0.812	0	0	0.991
OsJ_07332	OsJ_00007	1328216	1321017	4530.OS02T0591700-01	4530.OS01T0100700-01	0	0	0	0	0.972	0.707	0	0	0.991
OS08T0559200-01	OS02T0103700-01	1348323	1326014	4530.OS08T0559200-01	4530.OS02T0103700-01	0	0	0	0	0.964	0.773	0	0	0.991
OsJ_29906	OS03T0141000-01	1349809	1330311	4530.OS09T0501700-00	4530.OS03T0141000-01	0	0	0	0	0.956	0.807	0	0	0.991
RACK1B	RPL39A	1339884	1329626	4530.OS05T0552300-02	4530.OS02T0797200-01	0	0	0	0	0.955	0.813	0	0	0.991
OS09T0568800-01	OS02T0103700-01	1350328	1326014	4530.OS09T0568800-01	4530.OS02T0103700-01	0	0	0	0	0.966	0.773	0	0	0.991
RPS4	OS02T0103700-01	1326031	1326014	4530.OS02T0105900-01	4530.OS02T0103700-01	0	0	0	0	0.944	0.853	0	0	0.991
OsJ_26091	OS06T0550000-00	1346325	1342079	4530.OS08T0156800-01	4530.OS06T0550000-00	0	0	0	0	0.971	0.701	0	0	0.991
OsJ_23513	OS03T0141000-01	1343880	1330311	4530.OS07T0208000-01	4530.OS03T0141000-01	0	0	0	0	0.957	0.807	0	0	0.991
OS08T0559200-01	OS06T0550000-00	1348323	1342079	4530.OS08T0559200-01	4530.OS06T0550000-00	0	0	0	0	0.971	0.701	0	0	0.991
OS07T0173501-00	OS05T0274900-00	1343669	1338320	4530.OS07T0173501-00	4530.OS05T0274900-00	0	0	0	0	0.973	0.691	0	0	0.991
OsJ_08042	OsJ_04856	1328919	1325855	4530.OS02T0699600-01	4530.OS01T0962600-01	0	0	0	0	0.957	0.812	0	0	0.991
OS05T0274900-00	OsJ_00007	1338320	1321017	4530.OS05T0274900-00	4530.OS01T0100700-01	0	0	0	0	0.973	0.691	0	0	0.991
OS07T0224000-00	OS07T0173501-00	1343951	1343669	4530.OS07T0224000-00	4530.OS07T0173501-00	0	0	0	0	0.973	0.691	0	0	0.991
OS01T0723200-01	OsJ_00007	1324122	1321017	4530.OS01T0723200-01	4530.OS01T0100700-01	0	0	0	0	0.975	0.687	0	0	0.991
OS07T0450000-01	OS02T0229000-01	1344389	1326983	4530.OS07T0450000-01	4530.OS02T0229000-01	0	0	0	0	0.869	0.934	0	0	0.991
OS06T0550000-00	OS02T0321900-02	1342079	1327418	4530.OS06T0550000-00	4530.OS02T0321900-02	0	0	0	0	0.975	0.679	0	0	0.991
T151	OsJ_07332	1330778	1328216	4530.OS03T0200500-01	4530.OS02T0591700-01	0	0	0	0	0.958	0.813	0	0	0.991
OsJ_23513	OS02T0814700-01	1343880	1329767	4530.OS07T0208000-01	4530.OS02T0814700-01	0	0	0	0	0.974	0.699	0	0	0.991
OsJ_25168	OsJ_04856	1345411	1325855	4530.OS07T0622100-01	4530.OS01T0962600-01	0	0	0	0	0.957	0.812	0	0	0.991
OS08T0559200-01	OsJ_04856	1348323	1325855	4530.OS08T0559200-01	4530.OS01T0962600-01	0	0	0	0	0.964	0.773	0	0	0.991
OsJ_26091	OsJ_00007	1346325	1321017	4530.OS08T0156800-01	4530.OS01T0100700-01	0	0	0	0	0.972	0.691	0	0	0.991
OS07T0173501-00	RPS4	1343669	1326031	4530.OS07T0173501-00	4530.OS02T0105900-01	0	0	0	0	0.973	0.691	0	0	0.991
OS07T0173501-00	OsJ_03860	1343669	1324760	4530.OS07T0173501-00	4530.OS01T0815800-01	0	0	0	0	0.973	0.691	0	0	0.991
T151	OS02T0103700-01	1330778	1326014	4530.OS03T0200500-01	4530.OS02T0103700-01	0	0	0	0	0.964	0.773	0	0	0.991
OsJ_29906	OsJ_16070	1349809	1336668	4530.OS09T0501700-00	4530.OS04T0605900-01	0	0	0	0	0.967	0.707	0	0	0.99
RPL3B	OsJ_04856	1352824	1325855	4530.OS11T0168200-01	4530.OS01T0962600-01	0	0	0	0	0.95	0.813	0	0	0.99
OsRPL14	OsJ_04856	1328446	1325855	4530.OS02T0622300-00	4530.OS01T0962600-01	0	0	0	0	0.951	0.815	0	0	0.99
RPL3B	OS07T0173501-00	1352824	1343669	4530.OS11T0168200-01	4530.OS07T0173501-00	0	0	0	0	0.967	0.707	0	0	0.99
RPL3B	OsRPL14	1352824	1328446	4530.OS11T0168200-01	4530.OS02T0622300-00	0	0	0	0	0.949	0.822	0	0	0.99
OsJ_16070	RPS26	1336668	1324814	4530.OS04T0605900-01	4530.OS01T0823300-00	0	0	0	0	0.951	0.813	0	0	0.99
OS09T0568800-01	OS06T0550000-00	1350328	1342079	4530.OS09T0568800-01	4530.OS06T0550000-00	0	0	0	0	0.968	0.701	0	0	0.99
OsJ_19902	OsJ_00007	1340357	1321017	4530.OS06T0115500-01	4530.OS01T0100700-01	0	0	0	0	0.967	0.706	0	0	0.99
RPL3B	OS06T0550000-00	1352824	1342079	4530.OS11T0168200-01	4530.OS06T0550000-00	0	0	0	0	0.964	0.753	0	0	0.99
OS02T0103700-01	RPS26	1326014	1324814	4530.OS02T0103700-01	4530.OS01T0823300-00	0	0	0	0	0.941	0.853	0	0	0.99
OS02T0103700-01	OsJ_00007	1326014	1321017	4530.OS02T0103700-01	4530.OS01T0100700-01	0	0	0	0	0.971	0.687	0	0	0.99
RACK1B	OS03T0141000-01	1339884	1330311	4530.OS05T0552300-02	4530.OS03T0141000-01	0	0	0	0	0.948	0.822	0	0	0.99
OS09T0568800-01	OsJ_00007	1350328	1321017	4530.OS09T0568800-01	4530.OS01T0100700-01	0	0	0	0	0.971	0.687	0	0	0.99
OsJ_25556	OS07T0173501-00	1345789	1343669	4530.OS07T0674700-01	4530.OS07T0173501-00	0	0	0	0	0.969	0.691	0	0	0.99
OsJ_23513	OS02T0321900-02	1343880	1327418	4530.OS07T0208000-01	4530.OS02T0321900-02	0	0	0	0	0.97	0.699	0	0	0.99
OS02T0102400-01	OsJ_04018	1326001	1324932	4530.OS02T0102400-01	4530.OS01T0839300-01	0	0	0	0	0.95	0.822	0	0	0.99
OsJ_29906	OS02T0229000-01	1349809	1326983	4530.OS09T0501700-00	4530.OS02T0229000-01	0	0	0	0	0.958	0.775	0	0	0.99
OsJ_13388	OsJ_04018	1334143	1324932	4530.OS03T0851100-01	4530.OS01T0839300-01	0	0	0	0	0.97	0.679	0	0	0.99
OS07T0450000-01	OsJ_16070	1344389	1336668	4530.OS07T0450000-01	4530.OS04T0605900-01	0	0	0	0	0.971	0.691	0	0	0.99
OsJ_25556	OS06T0550000-00	1345789	1342079	4530.OS07T0674700-01	4530.OS06T0550000-00	0	0	0	0	0.969	0.701	0	0	0.99
OsJ_25556	OS03T0141000-01	1345789	1330311	4530.OS07T0674700-01	4530.OS03T0141000-01	0	0	0	0	0.95	0.813	0	0	0.99
RPL39A	OsJ_08042	1329626	1328919	4530.OS02T0797200-01	4530.OS02T0699600-01	0	0	0	0	0.95	0.813	0	0	0.99
OS06T0550000-00	OS02T0814700-01	1342079	1329767	4530.OS06T0550000-00	4530.OS02T0814700-01	0	0	0	0	0.972	0.679	0	0	0.99
OS05T0556900-01	OS02T0103700-01	1339921	1326014	4530.OS05T0556900-01	4530.OS02T0103700-01	0	0	0	0	0.961	0.773	0	0	0.99
OsJ_19561	T151	1339987	1330778	4530.OS05T0565000-01	4530.OS03T0200500-01	0	0	0	0	0.95	0.812	0	0	0.99
OsJ_29906	OsRPL14	1349809	1328446	4530.OS09T0501700-00	4530.OS02T0622300-00	0	0	0	0	0.95	0.825	0	0	0.99
RPL39A	OsJ_07332	1329626	1328216	4530.OS02T0797200-01	4530.OS02T0591700-01	0	0	0	0	0.946	0.813	0	0	0.989
OS12T0406200-01	RPL11	1355644	1338091	4530.OS12T0406200-01	4530.OS05T0207300-01	0	0	0	0	0.967	0.701	0	0	0.989
RACK1B	RPS26	1339884	1324814	4530.OS05T0552300-02	4530.OS01T0823300-00	0	0	0	0	0.94	0.822	0	0	0.989
RPL11	OsJ_10788	1338091	1331765	4530.OS05T0207300-01	4530.OS03T0341100-01	0	0	0	0	0.967	0.701	0	0	0.989
RPL11	RPL39A	1338091	1329626	4530.OS05T0207300-01	4530.OS02T0797200-01	0	0	0	0	0.967	0.701	0	0	0.989
OsJ_26091	RPL11	1346325	1338091	4530.OS08T0156800-01	4530.OS05T0207300-01	0	0	0	0	0.967	0.701	0	0	0.989
OS09T0481200-01	OsJ_27444	1349660	1347488	4530.OS09T0481200-01	4530.OS08T0435900-01	0	0	0	0	0.942	0.818	0	0	0.989
OsJ_19561	OS02T0103700-01	1339987	1326014	4530.OS05T0565000-01	4530.OS02T0103700-01	0	0	0	0	0.948	0.812	0	0	0.989
OS07T0173501-00	T151	1343669	1330778	4530.OS07T0173501-00	4530.OS03T0200500-01	0	0	0	0	0.966	0.691	0	0	0.989
RPL11	OS01T0723200-01	1338091	1324122	4530.OS05T0207300-01	4530.OS01T0723200-01	0	0	0	0	0.966	0.701	0	0	0.989
OS12T0406200-01	OS02T0103700-01	1355644	1326014	4530.OS12T0406200-01	4530.OS02T0103700-01	0	0	0	0	0.956	0.773	0	0	0.989
OsJ_07332	OsJ_04856	1328216	1325855	4530.OS02T0591700-01	4530.OS01T0962600-01	0	0	0	0	0.945	0.813	0	0	0.989
OS07T0173501-00	OsJ_16016	1343669	1336610	4530.OS07T0173501-00	4530.OS04T0598200-00	0	0	0	0	0.967	0.707	0	0	0.989
OS08T0559200-01	RPL11	1348323	1338091	4530.OS08T0559200-01	4530.OS05T0207300-01	0	0	0	0	0.967	0.701	0	0	0.989
RPL7A-1	RPL11	1349858	1338091	4530.OS09T0507800-01	4530.OS05T0207300-01	0	0	0	0	0.967	0.701	0	0	0.989
OS06T0550000-00	OsJ_17172	1342079	1337805	4530.OS06T0550000-00	4530.OS05T0155100-01	0	0	0	0	0.967	0.702	0	0	0.989
OS05T0556900-01	RPL11	1339921	1338091	4530.OS05T0556900-01	4530.OS05T0207300-01	0	0	0	0	0.967	0.701	0	0	0.989
OS07T0173501-00	OsJ_16070	1343669	1336668	4530.OS07T0173501-00	4530.OS04T0605900-01	0	0	0	0	0.966	0.691	0	0	0.989
RPL11	OsJ_17172	1338091	1337805	4530.OS05T0207300-01	4530.OS05T0155100-01	0	0	0	0	0.967	0.701	0	0	0.989
OsJ_25556	OsJ_04856	1345789	1325855	4530.OS07T0674700-01	4530.OS01T0962600-01	0	0	0	0	0.953	0.785	0	0	0.989
RACK1B	OS02T0103700-01	1339884	1326014	4530.OS05T0552300-02	4530.OS02T0103700-01	0	0	0	0	0.946	0.813	0	0	0.989
OsJ_14748	RCABP89	1335319	1332466	4530.OS04T0414700-01	4530.OS03T0592500-01	0	0	0	0	0.95	0.801	0	0	0.989
OS07T0173501-00	OsJ_07016	1343669	1327874	4530.OS07T0173501-00	4530.OS02T0534800-01	0	0	0	0	0.967	0.691	0	0	0.989
RPL11	OsJ_03860	1338091	1324760	4530.OS05T0207300-01	4530.OS01T0815800-01	0	0	0	0	0.967	0.701	0	0	0.989
RPL11	OS04T0376000-01	1338091	1335103	4530.OS05T0207300-01	4530.OS04T0376000-01	0	0	0	0	0.967	0.701	0	0	0.989
RPL11	OsJ_07016	1338091	1327874	4530.OS05T0207300-01	4530.OS02T0534800-01	0	0	0	0	0.967	0.701	0	0	0.989
OS05T0274900-00	RPL11	1338320	1338091	4530.OS05T0274900-00	4530.OS05T0207300-01	0	0	0	0	0.967	0.701	0	0	0.989
OsJ_25556	RPL11	1345789	1338091	4530.OS07T0674700-01	4530.OS05T0207300-01	0	0	0	0	0.967	0.701	0	0	0.989
OS08T0559200-01	OS07T0450000-01	1348323	1344389	4530.OS08T0559200-01	4530.OS07T0450000-01	0	0	0	0	0.967	0.687	0	0	0.989
OsJ_29906	OS05T0556900-01	1349809	1339921	4530.OS09T0501700-00	4530.OS05T0556900-01	0	0	0	0	0.966	0.707	0	0	0.989
RPL11	OS02T0229000-01	1338091	1326983	4530.OS05T0207300-01	4530.OS02T0229000-01	0	0	0	0	0.966	0.701	0	0	0.989
OS12T0189400-01	OsJ_23098	1355227	1343518	4530.OS12T0189400-01	4530.OS07T0148900-01	0	0	0	0	0.945	0.82	0	0	0.989
RPL3B	OS02T0103700-01	1352824	1326014	4530.OS11T0168200-01	4530.OS02T0103700-01	0	0	0	0	0.944	0.813	0	0	0.989
OS07T0173501-00	OS02T0103700-01	1343669	1326014	4530.OS07T0173501-00	4530.OS02T0103700-01	0	0	0	0	0.966	0.691	0	0	0.989
OsJ_06990	RPS8	1327846	1327644	4530.OS02T0529700-01	4530.OS02T0489400-01	0	0	0	0	0.967	0.705	0	0	0.989
OS07T0224000-00	OS02T0229000-01	1343951	1326983	4530.OS07T0224000-00	4530.OS02T0229000-01	0	0	0	0	0.954	0.773	0	0	0.989
RPL11	RPS4	1338091	1326031	4530.OS05T0207300-01	4530.OS02T0105900-01	0	0	0	0	0.967	0.701	0	0	0.989
OS09T0568800-01	RPL11	1350328	1338091	4530.OS09T0568800-01	4530.OS05T0207300-01	0	0	0	0	0.967	0.701	0	0	0.989
OS07T0224000-00	RPL11	1343951	1338091	4530.OS07T0224000-00	4530.OS05T0207300-01	0	0	0	0	0.967	0.701	0	0	0.989
RCABP69	OS03T0343900-01	1344963	1331779	4530.OS07T0558400-01	4530.OS03T0343900-01	0	0	0	0	0.939	0.823	0	0	0.988
OsJ_29906	OsJ_19561	1349809	1339987	4530.OS09T0501700-00	4530.OS05T0565000-01	0	0	0	0	0.94	0.807	0	0	0.988
OsJ_26453	OsJ_09851	1346989	1330825	4530.OS08T0310100-01	4530.OS03T0207250-01	0	0	0	0	0.927	0.854	0	0	0.988
OS06T0550000-00	OsJ_07332	1342079	1328216	4530.OS06T0550000-00	4530.OS02T0591700-01	0	0	0	0	0.954	0.753	0	0	0.988
OsJ_23513	OS06T0550000-00	1343880	1342079	4530.OS07T0208000-01	4530.OS06T0550000-00	0	0	0	0	0.964	0.679	0	0	0.988
P0304A10.1	RCABP69	1345778	1344963	4530.OS07T0673550-00	4530.OS07T0558400-01	0	0	0	0	0.889	0.903	0	0	0.988
RPL11	OsJ_04856	1338091	1325855	4530.OS05T0207300-01	4530.OS01T0962600-01	0	0	0	0	0.962	0.701	0	0	0.988
OS12T0406200-01	OsJ_29906	1355644	1349809	4530.OS12T0406200-01	4530.OS09T0501700-00	0	0	0	0	0.962	0.707	0	0	0.988
OS07T0173501-00	OS02T0814700-01	1343669	1329767	4530.OS07T0173501-00	4530.OS02T0814700-01	0	0	0	0	0.966	0.659	0	0	0.988
OsJ_25168	OS02T0103700-01	1345411	1326014	4530.OS07T0622100-01	4530.OS02T0103700-01	0	0	0	0	0.942	0.812	0	0	0.988
OS04T0376000-01	OsJ_04856	1335103	1325855	4530.OS04T0376000-01	4530.OS01T0962600-01	0	0	0	0	0.946	0.785	0	0	0.988
OsJ_21156	RCABP89	1341609	1332466	4530.OS06T0320500-01	4530.OS03T0592500-01	0	0	0	0.834	0.942	0.801	0	0	0.988
OsJ_19902	OS05T0350500-01	1340357	1338602	4530.OS06T0115500-01	4530.OS05T0350500-01	0	0	0	0	0.968	0.64	0	0	0.988
OS02T0103700-01	OsJ_04856	1326014	1325855	4530.OS02T0103700-01	4530.OS01T0962600-01	0	0	0	0	0.952	0.773	0	0	0.988
OS04T0457000-01	OsJ_01921	1335608	1322830	4530.OS04T0457000-01	4530.OS01T0501800-01	0	0	0	0	0.894	0.896	0	0	0.988
OsJ_23513	RPL11	1343880	1338091	4530.OS07T0208000-01	4530.OS05T0207300-01	0	0	0	0	0.965	0.679	0	0	0.988
OsJ_29906	OsJ_08042	1349809	1328919	4530.OS09T0501700-00	4530.OS02T0699600-01	0	0	0	0	0.942	0.807	0	0	0.988
OsJ_29906	RPL39A	1349809	1329626	4530.OS09T0501700-00	4530.OS02T0797200-01	0	0	0	0	0.961	0.707	0	0	0.988
RACK1B	OsJ_01115	1339884	1322138	4530.OS05T0552300-02	4530.OS01T0251100-01	0	0	0	0	0.966	0.654	0	0	0.988
RPL11	OS02T0814700-01	1338091	1329767	4530.OS05T0207300-01	4530.OS02T0814700-01	0	0	0	0	0.964	0.679	0	0	0.988
RCABP69	CAB2R	1344963	1323310	4530.OS07T0558400-01	4530.OS01T0600900-02	0	0	0	0.778	0.936	0.815	0	0	0.987
OS07T0450000-01	OsJ_10788	1344389	1331765	4530.OS07T0450000-01	4530.OS03T0341100-01	0	0	0	0	0.961	0.691	0	0	0.987
OS02T0321900-02	OsJ_00007	1327418	1321017	4530.OS02T0321900-02	4530.OS01T0100700-01	0	0	0	0	0.964	0.659	0	0	0.987
OsJ_29906	OS05T0274900-00	1349809	1338320	4530.OS09T0501700-00	4530.OS05T0274900-00	0	0	0	0	0.936	0.815	0	0	0.987
RPL11	OS02T0321900-02	1338091	1327418	4530.OS05T0207300-01	4530.OS02T0321900-02	0	0	0	0	0.964	0.679	0	0	0.987
OS06T0550000-00	OsJ_00007	1342079	1321017	4530.OS06T0550000-00	4530.OS01T0100700-01	0	0	0	0	0.968	0.635	0	0	0.987
OsJ_16070	RPL39A	1336668	1329626	4530.OS04T0605900-01	4530.OS02T0797200-01	0	0	0	0	0.944	0.785	0	0	0.987
OS05T0556900-01	OsJ_06990	1339921	1327846	4530.OS05T0556900-01	4530.OS02T0529700-01	0	0	0	0	0.961	0.691	0	0	0.987
OS06T0550000-00	RPS26	1342079	1324814	4530.OS06T0550000-00	4530.OS01T0823300-00	0	0	0	0	0.951	0.753	0	0	0.987
OsJ_06990	OsJ_04856	1327846	1325855	4530.OS02T0529700-01	4530.OS01T0962600-01	0	0	0	0	0.965	0.646	0	0	0.987
OsJ_16016	RPL39A	1336610	1329626	4530.OS04T0598200-00	4530.OS02T0797200-01	0	0	0	0	0.936	0.813	0	0	0.987
OsJ_29906	OsJ_10788	1349809	1331765	4530.OS09T0501700-00	4530.OS03T0341100-01	0	0	0	0	0.959	0.707	0	0	0.987
OS07T0173501-00	OS02T0321900-02	1343669	1327418	4530.OS07T0173501-00	4530.OS02T0321900-02	0	0	0	0	0.966	0.659	0	0	0.987
OsJ_23513	OS07T0173501-00	1343880	1343669	4530.OS07T0208000-01	4530.OS07T0173501-00	0	0	0	0	0.965	0.659	0	0	0.987
OsJ_16070	T151	1336668	1330778	4530.OS04T0605900-01	4530.OS03T0200500-01	0	0	0	0	0.945	0.785	0	0	0.987
OsJ_23098	OS04T0457000-01	1343518	1335608	4530.OS07T0148900-01	4530.OS04T0457000-01	0	0	0	0	0.986	0	0	0	0.986
P0304A10.1	OS04T0457000-01	1345778	1335608	4530.OS07T0673550-00	4530.OS04T0457000-01	0	0	0	0	0.927	0.817	0	0	0.986
OsJ_16070	OsJ_06990	1336668	1327846	4530.OS04T0605900-01	4530.OS02T0529700-01	0	0	0	0	0.93	0.818	0	0	0.986
OS12T0189400-01	OsJ_14748	1355227	1335319	4530.OS12T0189400-01	4530.OS04T0414700-01	0	0	0	0	0.926	0.82	0	0	0.986
OsJ_29906	OsJ_00007	1349809	1321017	4530.OS09T0501700-00	4530.OS01T0100700-01	0	0	0	0	0.956	0.698	0	0	0.986
OS06T0571400-01	RPS8	1342189	1327644	4530.OS06T0571400-01	4530.OS02T0489400-01	0	0	0	0	0.986	0	0	0	0.986
OsJ_33501	OsJ_27444	1353222	1347488	4530.OS11T0242800-01	4530.OS08T0435900-01	0	0	0	0.796	0.986	0	0	0	0.986
OS12T0166500-01	OsJ_24216	1355107	1344484	4530.OS12T0166500-01	4530.OS07T0475800-01	0	0	0	0	0.925	0.83	0	0	0.986
OsJ_23098	RCABP89	1343518	1332466	4530.OS07T0148900-01	4530.OS03T0592500-01	0	0	0	0	0.936	0.801	0	0	0.986
RPL39A	OS02T0321900-02	1329626	1327418	4530.OS02T0797200-01	4530.OS02T0321900-02	0	0	0	0	0.954	0.707	0	0	0.986
OsJ_17309	OsJ_10517	1337928	1331500	4530.OS05T0176000-01	4530.OS03T0300300-01	0	0	0	0	0.956	0.707	0	0	0.986
OsJ_29906	OsJ_06990	1349809	1327846	4530.OS09T0501700-00	4530.OS02T0529700-01	0	0	0	0	0.962	0.651	0	0	0.986
RPL3B	OS03T0141000-01	1352824	1330311	4530.OS11T0168200-01	4530.OS03T0141000-01	0	0	0	0	0.928	0.822	0	0	0.986
T151	OS01T0723200-01	1330778	1324122	4530.OS03T0200500-01	4530.OS01T0723200-01	0	0	0	0	0.943	0.773	0	0	0.986
OsJ_25556	T151	1345789	1330778	4530.OS07T0674700-01	4530.OS03T0200500-01	0	0	0	0	0.941	0.785	0	0	0.986
OS06T0550000-00	OsJ_19902	1342079	1340357	4530.OS06T0550000-00	4530.OS06T0115500-01	0	0	0	0	0.948	0.753	0	0	0.986
OS07T0450000-01	RACK1B	1344389	1339884	4530.OS07T0450000-01	4530.OS05T0552300-02	0	0	0	0	0.955	0.707	0	0	0.986
OS12T0406200-01	OS06T0571400-01	1355644	1342189	4530.OS12T0406200-01	4530.OS06T0571400-01	0	0	0	0	0.986	0	0	0	0.986
OS05T0350500-01	OsJ_10851	1338602	1331824	4530.OS05T0350500-01	4530.OS03T0352300-01	0	0	0	0	0.986	0	0	0	0.986
OS07T0670600-01	OsJ_10851	1345756	1331824	4530.OS07T0670600-01	4530.OS03T0352300-01	0	0	0	0	0.985	0.055	0	0	0.985
OS05T0350500-01	OS05T0274900-00	1338602	1338320	4530.OS05T0350500-01	4530.OS05T0274900-00	0	0	0	0	0.954	0.695	0	0	0.985
OsJ_09851	OS02T0102400-01	1330825	1326001	4530.OS03T0207250-01	4530.OS02T0102400-01	0	0	0	0	0.855	0.902	0	0	0.985
OsJ_25556	OS07T0450000-01	1345789	1344389	4530.OS07T0674700-01	4530.OS07T0450000-01	0	0	0	0	0.956	0.691	0	0	0.985
OS07T0450000-01	OS06T0550000-00	1344389	1342079	4530.OS07T0450000-01	4530.OS06T0550000-00	0	0	0	0	0.961	0.635	0	0	0.985
OS02T0229000-01	OsJ_04856	1326983	1325855	4530.OS02T0229000-01	4530.OS01T0962600-01	0	0	0	0	0.939	0.773	0	0	0.985
RCABP69	RCABP89	1344963	1332466	4530.OS07T0558400-01	4530.OS03T0592500-01	0	0	0	0.76	0.925	0.815	0	0	0.985
OsJ_27444	RCABP89	1347488	1332466	4530.OS08T0435900-01	4530.OS03T0592500-01	0	0	0	0.773	0.94	0.764	0	0	0.985
OsJ_29906	OS01T0679700-02	1349809	1323809	4530.OS09T0501700-00	4530.OS01T0679700-02	0	0	0	0	0.925	0.807	0	0	0.985
RCABP69	OsJ_14748	1344963	1335319	4530.OS07T0558400-01	4530.OS04T0414700-01	0	0	0	0	0.985	0	0	0	0.985
OS07T0450000-01	OS07T0224000-00	1344389	1343951	4530.OS07T0450000-01	4530.OS07T0224000-00	0	0	0	0	0.951	0.711	0	0	0.985
OsJ_26091	OsJ_04856	1346325	1325855	4530.OS08T0156800-01	4530.OS01T0962600-01	0	0	0	0	0.933	0.785	0	0	0.985
OS02T0229000-01	OS02T0103700-01	1326983	1326014	4530.OS02T0229000-01	4530.OS02T0103700-01	0	0	0	0	0.904	0.853	0	0	0.985
OS07T0173501-00	OS06T0550000-00	1343669	1342079	4530.OS07T0173501-00	4530.OS06T0550000-00	0	0	0	0	0.962	0.635	0	0	0.985
OsJ_16016	OsJ_04856	1336610	1325855	4530.OS04T0598200-00	4530.OS01T0962600-01	0	0	0	0	0.927	0.812	0	0	0.985
OsJ_33501	OsJ_01921	1353222	1322830	4530.OS11T0242800-01	4530.OS01T0501800-01	0	0	0	0	0.869	0.892	0	0	0.985
OsJ_29906	OS01T0723200-01	1349809	1324122	4530.OS09T0501700-00	4530.OS01T0723200-01	0	0	0	0	0.935	0.775	0	0	0.984
OS07T0450000-01	RPL39A	1344389	1329626	4530.OS07T0450000-01	4530.OS02T0797200-01	0	0	0	0	0.952	0.691	0	0	0.984
OsJ_27444	OsJ_24743	1347488	1344981	4530.OS08T0435900-01	4530.OS07T0562700-01	0	0	0	0.766	0.984	0	0	0	0.984
OS03T0141000-01	OsJ_00007	1330311	1321017	4530.OS03T0141000-01	4530.OS01T0100700-01	0	0	0	0	0.95	0.707	0	0	0.984
OS06T0562600-01	OS05T0350500-01	1342140	1338602	4530.OS06T0562600-01	4530.OS05T0350500-01	0	0	0	0	0.984	0	0	0	0.984
PETE	OsJ_14748	1340251	1335319	4530.OS06T0101600-01	4530.OS04T0414700-01	0	0	0	0	0.984	0	0	0	0.984
OsJ_29906	RPL11	1349809	1338091	4530.OS09T0501700-00	4530.OS05T0207300-01	0	0	0	0	0.953	0.679	0	0	0.984
OsJ_24743	RCABP69	1344981	1344963	4530.OS07T0562700-01	4530.OS07T0558400-01	0	0	0	0.753	0.917	0.817	0	0	0.984
OS07T0670600-01	OsJ_16070	1345756	1336668	4530.OS07T0670600-01	4530.OS04T0605900-01	0	0	0	0	0.962	0.594	0	0	0.984
OsJ_07016	OsJ_06990	1327874	1327846	4530.OS02T0534800-01	4530.OS02T0529700-01	0	0	0	0	0.952	0.69	0	0	0.984
OS06T0550000-00	OsJ_07016	1342079	1327874	4530.OS06T0550000-00	4530.OS02T0534800-01	0	0	0	0	0.949	0.701	0	0	0.984
OS06T0571400-01	RPS4	1342189	1326031	4530.OS06T0571400-01	4530.OS02T0105900-01	0	0	0	0	0.984	0	0	0	0.984
OS12T0189400-01	OS09T0481200-01	1355227	1349660	4530.OS12T0189400-01	4530.OS09T0481200-01	0	0	0	0	0.915	0.82	0	0	0.984
OS12T0406200-01	OsJ_06990	1355644	1327846	4530.OS12T0406200-01	4530.OS02T0529700-01	0	0	0	0	0.952	0.687	0	0	0.984
RCA	OsJ_23098	1354618	1343518	4530.OS11T0707000-02	4530.OS07T0148900-01	0	0	0	0	0.984	0	0	0	0.984
RPL39A	OsJ_00007	1329626	1321017	4530.OS02T0797200-01	4530.OS01T0100700-01	0	0	0	0	0.952	0.691	0	0	0.984
RCABP69	OS02T0581100-01	1344963	1328153	4530.OS07T0558400-01	4530.OS02T0581100-01	0	0	0	0	0.918	0.817	0	0	0.984
OsJ_04856	RPS26	1325855	1324814	4530.OS01T0962600-01	4530.OS01T0823300-00	0	0	0	0	0.917	0.812	0	0	0.983
OsJ_29906	OsJ_23326	1349809	1343717	4530.OS09T0501700-00	4530.OS07T0180900-01	0	0	0	0	0.913	0.817	0	0	0.983
RPL3B	OsJ_06990	1352824	1327846	4530.OS11T0168200-01	4530.OS02T0529700-01	0	0	0	0	0.932	0.765	0	0	0.983
RACK1B	OsJ_06990	1339884	1327846	4530.OS05T0552300-02	4530.OS02T0529700-01	0	0	0	0	0.945	0.707	0	0	0.983
OS07T0450000-01	OS02T0103700-01	1344389	1326014	4530.OS07T0450000-01	4530.OS02T0103700-01	0	0	0	0	0.95	0.687	0	0	0.983
RCABP89	CAB2R	1332466	1323310	4530.OS03T0592500-01	4530.OS01T0600900-02	0	0	0	0.977	0.913	0.816	0	0	0.983
OS07T0670600-01	OsJ_17309	1345756	1337928	4530.OS07T0670600-01	4530.OS05T0176000-01	0	0	0	0	0.983	0.049	0	0	0.983
OS07T0544800-01	OS02T0581100-01	1344875	1328153	4530.OS07T0544800-01	4530.OS02T0581100-01	0	0	0	0	0.911	0.817	0	0	0.983
OS07T0173501-00	OsJ_04856	1343669	1325855	4530.OS07T0173501-00	4530.OS01T0962600-01	0	0	0	0	0.948	0.691	0	0	0.983
OsJ_33501	OS03T0343900-01	1353222	1331779	4530.OS11T0242800-01	4530.OS03T0343900-01	0	0	0	0	0.911	0.825	0	0	0.983
RPL11	OS02T0103700-01	1338091	1326014	4530.OS05T0207300-01	4530.OS02T0103700-01	0	0	0	0	0.946	0.701	0	0	0.983
OS07T0173501-00	OsJ_00007	1343669	1321017	4530.OS07T0173501-00	4530.OS01T0100700-01	0	0	0	0	0.958	0.617	0	0	0.983
OS07T0224000-00	OsJ_04856	1343951	1325855	4530.OS07T0224000-00	4530.OS01T0962600-01	0	0	0	0	0.929	0.773	0	0	0.983
OS07T0450000-01	OS01T0723200-01	1344389	1324122	4530.OS07T0450000-01	4530.OS01T0723200-01	0	0	0	0	0.949	0.687	0	0	0.983
OsJ_29906	OS07T0173501-00	1349809	1343669	4530.OS09T0501700-00	4530.OS07T0173501-00	0	0	0	0	0.949	0.659	0	0	0.982
OsJ_29906	OS04T0376000-01	1349809	1335103	4530.OS09T0501700-00	4530.OS04T0376000-01	0	0	0	0	0.943	0.707	0	0	0.982
OsJ_29906	OsJ_19902	1349809	1340357	4530.OS09T0501700-00	4530.OS06T0115500-01	0	0	0	0	0.913	0.808	0	0	0.982
OsJ_19561	TIF3K1	1339987	1330632	4530.OS05T0565000-01	4530.OS03T0182700-02	0	0	0	0	0.982	0	0	0	0.982
CAB1R	RCABP69	1348917	1344963	4530.OS09T0346500-04	4530.OS07T0558400-01	0	0	0	0.761	0.909	0.815	0	0	0.982
OsJ_33501	OsJ_21156	1353222	1341609	4530.OS11T0242800-01	4530.OS06T0320500-01	0	0	0	0.84	0.982	0	0	0	0.982
OsJ_29906	RACK1B	1349809	1339884	4530.OS09T0501700-00	4530.OS05T0552300-02	0	0	0	0	0.914	0.807	0	0	0.982
OS06T0571400-01	OsJ_19902	1342189	1340357	4530.OS06T0571400-01	4530.OS06T0115500-01	0	0	0	0	0.982	0.05	0	0	0.982
RPL11	OsJ_16070	1338091	1336668	4530.OS05T0207300-01	4530.OS04T0605900-01	0	0	0	0	0.942	0.701	0	0	0.982
OS12T0189400-01	OsJ_21156	1355227	1341609	4530.OS12T0189400-01	4530.OS06T0320500-01	0	0	0	0	0.908	0.82	0	0	0.982
RPL11	T151	1338091	1330778	4530.OS05T0207300-01	4530.OS03T0200500-01	0	0	0	0	0.942	0.701	0	0	0.982
OsJ_29906	OsJ_25168	1349809	1345411	4530.OS09T0501700-00	4530.OS07T0622100-01	0	0	0	0	0.91	0.812	0	0	0.982
RPL3B	OS06T0571400-01	1352824	1342189	4530.OS11T0168200-01	4530.OS06T0571400-01	0	0	0	0	0.982	0	0	0	0.982
OS12T0189400-01	OsJ_05758	1355227	1326768	4530.OS12T0189400-01	4530.OS02T0197600-01	0	0	0	0	0.908	0.82	0	0	0.982
OsJ_21156	OS04T0457000-01	1341609	1335608	4530.OS06T0320500-01	4530.OS04T0457000-01	0	0	0	0.696	0.982	0	0	0	0.982
OsJ_23098	PETE	1343518	1340251	4530.OS07T0148900-01	4530.OS06T0101600-01	0	0	0	0	0.982	0	0	0	0.982
OsJ_23513	OsJ_04856	1343880	1325855	4530.OS07T0208000-01	4530.OS01T0962600-01	0	0	0	0	0.912	0.811	0	0	0.982
OS07T0450000-01	OS02T0814700-01	1344389	1329767	4530.OS07T0450000-01	4530.OS02T0814700-01	0	0	0	0	0.951	0.659	0	0	0.982
OS06T0550000-00	OS03T0141000-01	1342079	1330311	4530.OS06T0550000-00	4530.OS03T0141000-01	0	0	0	0	0.93	0.753	0	0	0.982
RPL39A	OsJ_04856	1329626	1325855	4530.OS02T0797200-01	4530.OS01T0962600-01	0	0	0	0	0.922	0.785	0	0	0.982
OS03T0141000-01	OsJ_06990	1330311	1327846	4530.OS03T0141000-01	4530.OS02T0529700-01	0	0	0	0	0.886	0.839	0	0	0.981
OsJ_09851	OsJ_01115	1330825	1322138	4530.OS03T0207250-01	4530.OS01T0251100-01	0	0	0	0	0.892	0.836	0	0	0.981
OS07T0173501-00	RPL11	1343669	1338091	4530.OS07T0173501-00	4530.OS05T0207300-01	0	0	0	0	0.95	0.635	0	0	0.981
RPL3B	RPL39A	1352824	1329626	4530.OS11T0168200-01	4530.OS02T0797200-01	0	0	0	0	0.905	0.813	0	0	0.981
RPL11	OsJ_00007	1338091	1321017	4530.OS05T0207300-01	4530.OS01T0100700-01	0	0	0	0	0.95	0.635	0	0	0.981
OS06T0571400-01	OsJ_10788	1342189	1331765	4530.OS06T0571400-01	4530.OS03T0341100-01	0	0	0	0	0.981	0.049	0	0	0.981
OS06T0571400-01	OsJ_00007	1342189	1321017	4530.OS06T0571400-01	4530.OS01T0100700-01	0	0	0	0	0.981	0	0	0	0.981
OsJ_04018	OsJ_00007	1324932	1321017	4530.OS01T0839300-01	4530.OS01T0100700-01	0	0	0	0	0.946	0.664	0	0	0.981
OS02T0814700-01	OsJ_00007	1329767	1321017	4530.OS02T0814700-01	4530.OS01T0100700-01	0	0	0	0	0.947	0.659	0	0	0.981
OS07T0450000-01	OsJ_08042	1344389	1328919	4530.OS07T0450000-01	4530.OS02T0699600-01	0	0	0	0	0.939	0.706	0	0	0.981
OsJ_17309	RPS8	1337928	1327644	4530.OS05T0176000-01	4530.OS02T0489400-01	0	0	0	0	0.904	0.813	0	0	0.981
OS09T0481200-01	PETE	1349660	1340251	4530.OS09T0481200-01	4530.OS06T0101600-01	0	0	0	0	0.981	0	0	0	0.981
OsJ_33501	RCABP89	1353222	1332466	4530.OS11T0242800-01	4530.OS03T0592500-01	0	0	0	0.902	0.942	0.684	0	0	0.981
RPS4	OsJ_04856	1326031	1325855	4530.OS02T0105900-01	4530.OS01T0962600-01	0	0	0	0	0.92	0.773	0	0	0.981
OsJ_25556	OS02T0103700-01	1345789	1326014	4530.OS07T0674700-01	4530.OS02T0103700-01	0	0	0	0	0.917	0.785	0	0	0.981
OsJ_07016	OS02T0103700-01	1327874	1326014	4530.OS02T0534800-01	4530.OS02T0103700-01	0	0	0	0	0.923	0.773	0	0	0.981
OS09T0568800-01	OS07T0450000-01	1350328	1344389	4530.OS09T0568800-01	4530.OS07T0450000-01	0	0	0	0	0.941	0.687	0	0	0.98
OsJ_33501	P0304A10.1	1353222	1345778	4530.OS11T0242800-01	4530.OS07T0673550-00	0	0	0	0	0.894	0.825	0	0	0.98
OsJ_06990	OsJ_00007	1327846	1321017	4530.OS02T0529700-01	4530.OS01T0100700-01	0	0	0	0	0.95	0.614	0	0	0.98
OS07T0450000-01	OsJ_19561	1344389	1339987	4530.OS07T0450000-01	4530.OS05T0565000-01	0	0	0	0	0.935	0.706	0	0	0.98
OS06T0571400-01	OS05T0274900-00	1342189	1338320	4530.OS06T0571400-01	4530.OS05T0274900-00	0	0	0	0	0.979	0.049	0	0	0.98
OsJ_10788	OsJ_04856	1331765	1325855	4530.OS03T0341100-01	4530.OS01T0962600-01	0	0	0	0	0.913	0.785	0	0	0.98
OS02T0814700-01	OsJ_04856	1329767	1325855	4530.OS02T0814700-01	4530.OS01T0962600-01	0	0	0	0	0.935	0.707	0	0	0.98
OS07T0450000-01	OsJ_19902	1344389	1340357	4530.OS07T0450000-01	4530.OS06T0115500-01	0	0	0	0	0.937	0.706	0	0	0.98
OS07T0173501-00	RACK1B	1343669	1339884	4530.OS07T0173501-00	4530.OS05T0552300-02	0	0	0	0	0.937	0.707	0	0	0.98
RACK1B	OS02T0102400-01	1339884	1326001	4530.OS05T0552300-02	4530.OS02T0102400-01	0	0	0	0	0.944	0.654	0	0	0.98
OS07T0450000-01	RPL11	1344389	1338091	4530.OS07T0450000-01	4530.OS05T0207300-01	0	0	0	0	0.949	0.635	0	0	0.98
OS04T0457000-01	OsJ_14748	1335608	1335319	4530.OS04T0457000-01	4530.OS04T0414700-01	0	0	0	0	0.98	0	0	0	0.98
RCABP89	OsJ_05758	1332466	1326768	4530.OS03T0592500-01	4530.OS02T0197600-01	0	0	0	0.786	0.904	0.801	0	0	0.98
OsJ_10788	OsJ_01115	1331765	1322138	4530.OS03T0341100-01	4530.OS01T0251100-01	0	0	0	0	0.951	0.612	0	0	0.98
P0304A10.1	OS02T0581100-01	1345778	1328153	4530.OS07T0673550-00	4530.OS02T0581100-01	0	0	0	0	0.899	0.817	0	0	0.98
OS07T0544800-01	OS03T0343900-01	1344875	1331779	4530.OS07T0544800-01	4530.OS03T0343900-01	0	0	0	0	0.937	0.703	0	0	0.98
OsJ_13388	OS02T0102400-01	1334143	1326001	4530.OS03T0851100-01	4530.OS02T0102400-01	0	0	0	0	0.944	0.653	0	0	0.979
OsJ_27444	OS04T0457000-01	1347488	1335608	4530.OS08T0435900-01	4530.OS04T0457000-01	0	0	0	0.766	0.979	0	0	0	0.979
OS06T0571400-01	OS04T0376000-01	1342189	1335103	4530.OS06T0571400-01	4530.OS04T0376000-01	0	0	0	0	0.979	0	0	0	0.979
OsJ_33501	OsJ_14748	1353222	1335319	4530.OS11T0242800-01	4530.OS04T0414700-01	0	0	0	0	0.979	0	0	0	0.979
OS06T0571400-01	RPL11	1342189	1338091	4530.OS06T0571400-01	4530.OS05T0207300-01	0	0	0	0	0.979	0	0	0	0.979
OsJ_19561	OsJ_06990	1339987	1327846	4530.OS05T0565000-01	4530.OS02T0529700-01	0	0	0	0	0.933	0.706	0	0	0.979
OsJ_33501	OsJ_23049	1353222	1343478	4530.OS11T0242800-01	4530.OS07T0141400-01	0	0	0	0	0.892	0.817	0	0	0.979
OsJ_24743	OsJ_21156	1344981	1341609	4530.OS07T0562700-01	4530.OS06T0320500-01	0	0	0	0.819	0.979	0	0	0	0.979
OsJ_10851	OS01T0723200-01	1331824	1324122	4530.OS03T0352300-01	4530.OS01T0723200-01	0	0	0	0	0.897	0.807	0	0	0.979
OS03T0343900-01	OS02T0581100-01	1331779	1328153	4530.OS03T0343900-01	4530.OS02T0581100-01	0	0	0	0	0.932	0.703	0	0	0.979
OS07T0450000-01	OS05T0274900-00	1344389	1338320	4530.OS07T0450000-01	4530.OS05T0274900-00	0	0	0	0	0.887	0.826	0	0	0.979
T151	OsJ_04856	1330778	1325855	4530.OS03T0200500-01	4530.OS01T0962600-01	0	0	0	0	0.911	0.773	0	0	0.979
OsJ_17309	OsJ_00007	1337928	1321017	4530.OS05T0176000-01	4530.OS01T0100700-01	0	0	0	0	0.934	0.703	0	0	0.979
T151	RPL39A	1330778	1329626	4530.OS03T0200500-01	4530.OS02T0797200-01	0	0	0	0	0.908	0.785	0	0	0.979
OsJ_25168	OS06T0571400-01	1345411	1342189	4530.OS07T0622100-01	4530.OS06T0571400-01	0	0	0	0	0.979	0	0	0	0.979
RPL3B	OsJ_29906	1352824	1349809	4530.OS11T0168200-01	4530.OS09T0501700-00	0	0	0	0	0.892	0.807	0	0	0.978
RPL11	OsJ_13388	1338091	1334143	4530.OS05T0207300-01	4530.OS03T0851100-01	0	0	0	0	0.947	0.604	0	0	0.978
OS06T0550000-00	T151	1342079	1330778	4530.OS06T0550000-00	4530.OS03T0200500-01	0	0	0	0	0.929	0.701	0	0	0.978
OS03T0343900-01	OsJ_01921	1331779	1322830	4530.OS03T0343900-01	4530.OS01T0501800-01	0	0	0	0	0.884	0.822	0	0	0.978
OS07T0450000-01	OS03T0141000-01	1344389	1330311	4530.OS07T0450000-01	4530.OS03T0141000-01	0	0	0	0	0.93	0.707	0	0	0.978
OsJ_06990	OS01T0679700-02	1327846	1323809	4530.OS02T0529700-01	4530.OS01T0679700-02	0	0	0	0	0.93	0.707	0	0	0.978
OsJ_06990	OS02T0103700-01	1327846	1326014	4530.OS02T0529700-01	4530.OS02T0103700-01	0	0	0	0	0.934	0.687	0	0	0.978
OS06T0562600-01	OS05T0274900-00	1342140	1338320	4530.OS06T0562600-01	4530.OS05T0274900-00	0	0	0	0	0.978	0	0	0	0.978
OsJ_23098	OS03T0343900-01	1343518	1331779	4530.OS07T0148900-01	4530.OS03T0343900-01	0	0	0	0	0.978	0	0	0	0.978
OsJ_10851	OsJ_10517	1331824	1331500	4530.OS03T0352300-01	4530.OS03T0300300-01	0	0	0	0	0.952	0.566	0	0	0.978
OsJ_19902	OsJ_01115	1340357	1322138	4530.OS06T0115500-01	4530.OS01T0251100-01	0	0	0	0	0.94	0.654	0	0	0.978
OS09T0481200-01	OS03T0343900-01	1349660	1331779	4530.OS09T0481200-01	4530.OS03T0343900-01	0	0	0	0	0.978	0	0	0	0.978
OS09T0481200-01	OsJ_05758	1349660	1326768	4530.OS09T0481200-01	4530.OS02T0197600-01	0	0	0	0	0.883	0.82	0	0	0.978
OsJ_10851	RPS8	1331824	1327644	4530.OS03T0352300-01	4530.OS02T0489400-01	0	0	0	0	0.889	0.814	0	0	0.978
OsJ_26091	OS07T0450000-01	1346325	1344389	4530.OS08T0156800-01	4530.OS07T0450000-01	0	0	0	0	0.93	0.691	0	0	0.977
OS02T0581100-01	OsJ_01921	1328153	1322830	4530.OS02T0581100-01	4530.OS01T0501800-01	0	0	0	0	0.88	0.817	0	0	0.977
RCA	OS09T0481200-01	1354618	1349660	4530.OS11T0707000-02	4530.OS09T0481200-01	0	0	0	0	0.977	0	0	0	0.977
RCABP69	OsJ_23098	1344963	1343518	4530.OS07T0558400-01	4530.OS07T0148900-01	0	0	0	0	0.977	0	0	0	0.977
OsJ_24216	OsJ_10837	1344484	1331815	4530.OS07T0475800-01	4530.OS03T0350300-01	0	0	0	0	0.926	0.711	0	0	0.977
OsJ_06990	OS02T0321900-02	1327846	1327418	4530.OS02T0529700-01	4530.OS02T0321900-02	0	0	0	0	0.937	0.659	0	0	0.977
OsJ_13388	OsJ_01115	1334143	1322138	4530.OS03T0851100-01	4530.OS01T0251100-01	0	0	0	0	0.939	0.652	0	0	0.977
OsJ_26453	OsJ_04018	1346989	1324932	4530.OS08T0310100-01	4530.OS01T0839300-01	0	0	0	0	0.886	0.807	0	0	0.977
OS07T0544800-01	OsJ_01921	1344875	1322830	4530.OS07T0544800-01	4530.OS01T0501800-01	0	0	0	0	0.883	0.817	0	0	0.977
OsJ_14748	OS03T0343900-01	1335319	1331779	4530.OS04T0414700-01	4530.OS03T0343900-01	0	0	0	0	0.977	0	0	0	0.977
OS07T0450000-01	OS02T0321900-02	1344389	1327418	4530.OS07T0450000-01	4530.OS02T0321900-02	0	0	0	0	0.936	0.659	0	0	0.977
OsJ_24743	OsJ_01921	1344981	1322830	4530.OS07T0562700-01	4530.OS01T0501800-01	0	0	0	0	0.881	0.817	0	0	0.977
OS09T0481200-01	RCABP69	1349660	1344963	4530.OS09T0481200-01	4530.OS07T0558400-01	0	0	0	0	0.976	0	0	0	0.976
OsJ_29906	OsJ_23513	1349809	1343880	4530.OS09T0501700-00	4530.OS07T0208000-01	0	0	0	0	0.88	0.812	0	0	0.976
OS09T0568800-01	OsJ_06990	1350328	1327846	4530.OS09T0568800-01	4530.OS02T0529700-01	0	0	0	0	0.926	0.69	0	0	0.976
OS05T0350500-01	OsRPL14	1338602	1328446	4530.OS05T0350500-01	4530.OS02T0622300-00	0	0	0	0	0.937	0.64	0	0	0.976
OsJ_17309	OS02T0229000-01	1337928	1326983	4530.OS05T0176000-01	4530.OS02T0229000-01	0	0	0	0	0.886	0.804	0	0	0.976
OS12T0406200-01	OS07T0450000-01	1355644	1344389	4530.OS12T0406200-01	4530.OS07T0450000-01	0	0	0	0	0.928	0.687	0	0	0.976
OS07T0450000-01	OS04T0376000-01	1344389	1335103	4530.OS07T0450000-01	4530.OS04T0376000-01	0	0	0	0	0.925	0.691	0	0	0.976
OsJ_07332	OsJ_06990	1328216	1327846	4530.OS02T0591700-01	4530.OS02T0529700-01	0	0	0	0	0.923	0.706	0	0	0.976
OsJ_25556	TIF3K1	1345789	1330632	4530.OS07T0674700-01	4530.OS03T0182700-02	0	0	0	0	0.976	0	0	0	0.976
RPL3B	OS07T0450000-01	1352824	1344389	4530.OS11T0168200-01	4530.OS07T0450000-01	0	0	0	0	0.924	0.707	0	0	0.976
RPL7A-1	OS06T0571400-01	1349858	1342189	4530.OS09T0507800-01	4530.OS06T0571400-01	0	0	0	0	0.976	0.049	0	0	0.976
OsJ_29906	OS02T0321900-02	1349809	1327418	4530.OS09T0501700-00	4530.OS02T0321900-02	0	0	0	0	0.921	0.699	0	0	0.975
OS07T0173501-00	TIF3K1	1343669	1330632	4530.OS07T0173501-00	4530.OS03T0182700-02	0	0	0	0	0.94	0.598	0	0	0.975
OS06T0571400-01	OS01T0723200-01	1342189	1324122	4530.OS06T0571400-01	4530.OS01T0723200-01	0	0	0	0	0.975	0	0	0	0.975
OsJ_33501	OsJ_24743	1353222	1344981	4530.OS11T0242800-01	4530.OS07T0562700-01	0	0	0	0.894	0.975	0	0	0	0.975
OsJ_25556	OsJ_06990	1345789	1327846	4530.OS07T0674700-01	4530.OS02T0529700-01	0	0	0	0	0.922	0.691	0	0	0.975
OsJ_25556	OsJ_01115	1345789	1322138	4530.OS07T0674700-01	4530.OS01T0251100-01	0	0	0	0	0.939	0.612	0	0	0.975
OS07T0450000-01	OsJ_17172	1344389	1337805	4530.OS07T0450000-01	4530.OS05T0155100-01	0	0	0	0	0.925	0.691	0	0	0.975
OsJ_19561	OS05T0350500-01	1339987	1338602	4530.OS05T0565000-01	4530.OS05T0350500-01	0	0	0	0	0.874	0.816	0	0	0.975
OsJ_26453	RACK1B	1346989	1339884	4530.OS08T0310100-01	4530.OS05T0552300-02	0	0	0	0	0.932	0.63	0	0	0.974
OS12T0406200-01	OsJ_10851	1355644	1331824	4530.OS12T0406200-01	4530.OS03T0352300-01	0	0	0	0	0.902	0.752	0	0	0.974
OsJ_33501	OsJ_23098	1353222	1343518	4530.OS11T0242800-01	4530.OS07T0148900-01	0	0	0	0	0.974	0	0	0	0.974
OS12T0189400-01	OsJ_27444	1355227	1347488	4530.OS12T0189400-01	4530.OS08T0435900-01	0	0	0	0	0.867	0.818	0	0	0.974
OsJ_16070	OsJ_04018	1336668	1324932	4530.OS04T0605900-01	4530.OS01T0839300-01	0	0	0	0	0.932	0.641	0	0	0.974
RPL11	OsJ_04018	1338091	1324932	4530.OS05T0207300-01	4530.OS01T0839300-01	0	0	0	0	0.944	0.562	0	0	0.974
OsJ_19902	OsJ_06990	1340357	1327846	4530.OS06T0115500-01	4530.OS02T0529700-01	0	0	0	0	0.948	0.533	0	0	0.974
OsJ_23098	OS02T0581100-01	1343518	1328153	4530.OS07T0148900-01	4530.OS02T0581100-01	0	0	0	0	0.974	0	0	0	0.974
OsJ_29906	OsJ_07016	1349809	1327874	4530.OS09T0501700-00	4530.OS02T0534800-01	0	0	0	0	0.864	0.817	0	0	0.974
OsJ_29906	OS08T0559200-01	1349809	1348323	4530.OS09T0501700-00	4530.OS08T0559200-01	0	0	0	0	0.915	0.707	0	0	0.974
OsJ_29906	OsJ_16016	1349809	1336610	4530.OS09T0501700-00	4530.OS04T0598200-00	0	0	0	0	0.874	0.807	0	0	0.974
OsJ_14748	OS02T0581100-01	1335319	1328153	4530.OS04T0414700-01	4530.OS02T0581100-01	0	0	0	0	0.973	0	0	0	0.973
OS06T0571400-01	OsJ_07332	1342189	1328216	4530.OS06T0571400-01	4530.OS02T0591700-01	0	0	0	0	0.973	0	0	0	0.973
OsJ_29906	OS02T0814700-01	1349809	1329767	4530.OS09T0501700-00	4530.OS02T0814700-01	0	0	0	0	0.914	0.699	0	0	0.973
OsJ_29906	RPS26	1349809	1324814	4530.OS09T0501700-00	4530.OS01T0823300-00	0	0	0	0	0.87	0.807	0	0	0.973
OS06T0571400-01	OsJ_17172	1342189	1337805	4530.OS06T0571400-01	4530.OS05T0155100-01	0	0	0	0	0.973	0.049	0	0	0.973
OS09T0481200-01	OS02T0581100-01	1349660	1328153	4530.OS09T0481200-01	4530.OS02T0581100-01	0	0	0	0	0.973	0	0	0	0.973
OsJ_23326	OS06T0571400-01	1343717	1342189	4530.OS07T0180900-01	4530.OS06T0571400-01	0	0	0	0	0.973	0	0	0	0.973
OS06T0571400-01	OsJ_19561	1342189	1339987	4530.OS06T0571400-01	4530.OS05T0565000-01	0	0	0	0	0.973	0	0	0	0.973
OS06T0645400-01	OS03T0586800-02	1342579	1332443	4530.OS06T0645400-01	4530.OS03T0586800-02	0	0	0	0	0.917	0.697	0	0	0.973
OsJ_27444	OsJ_01921	1347488	1322830	4530.OS08T0435900-01	4530.OS01T0501800-01	0	0	0	0	0.973	0	0	0	0.973
OsJ_25556	OS06T0571400-01	1345789	1342189	4530.OS07T0674700-01	4530.OS06T0571400-01	0	0	0	0	0.973	0.049	0	0	0.973
OS06T0571400-01	OS06T0550000-00	1342189	1342079	4530.OS06T0571400-01	4530.OS06T0550000-00	0	0	0	0	0.972	0	0	0	0.972
TIF3K1	OsJ_07016	1330632	1327874	4530.OS03T0182700-02	4530.OS02T0534800-01	0	0	0	0	0.911	0.702	0	0	0.972
RPL7A-1	OsJ_24216	1349858	1344484	4530.OS09T0507800-01	4530.OS07T0475800-01	0	0	0	0	0.855	0.817	0	0	0.972
OS06T0550000-00	OsJ_04018	1342079	1324932	4530.OS06T0550000-00	4530.OS01T0839300-01	0	0	0	0	0.939	0.562	0	0	0.972
RACK1B	TIF3K1	1339884	1330632	4530.OS05T0552300-02	4530.OS03T0182700-02	0	0	0	0	0.91	0.692	0	0	0.971
OsJ_29906	OS07T0224000-00	1349809	1343951	4530.OS09T0501700-00	4530.OS07T0224000-00	0	0	0	0	0.907	0.707	0	0	0.971
RPL7A-1	OsJ_06990	1349858	1327846	4530.OS09T0507800-01	4530.OS02T0529700-01	0	0	0	0	0.912	0.687	0	0	0.971
OS07T0670600-01	OS05T0556900-01	1345756	1339921	4530.OS07T0670600-01	4530.OS05T0556900-01	0	0	0	0	0.937	0.566	0	0	0.971
RACK1B	OsJ_15705	1339884	1336288	4530.OS05T0552300-02	4530.OS04T0551800-01	0	0	0	0	0.971	0	0	0	0.971
OsJ_16016	OsJ_13388	1336610	1334143	4530.OS04T0598200-00	4530.OS03T0851100-01	0	0	0	0	0.924	0.641	0	0	0.971
OS06T0571400-01	OsJ_16070	1342189	1336668	4530.OS06T0571400-01	4530.OS04T0605900-01	0	0	0	0	0.969	0.106	0	0	0.971
RPL7A-1	OS07T0670600-01	1349858	1345756	4530.OS09T0507800-01	4530.OS07T0670600-01	0	0	0	0	0.937	0.566	0	0	0.971
OsJ_24861	OsJ_21156	1345110	1341609	4530.OS07T0577600-01	4530.OS06T0320500-01	0	0	0	0.835	0.849	0.82	0	0	0.971
RPL7A-1	OsJ_29906	1349858	1349809	4530.OS09T0507800-01	4530.OS09T0501700-00	0	0	0	0	0.851	0.814	0	0	0.971
OS08T0559200-01	OsJ_06990	1348323	1327846	4530.OS08T0559200-01	4530.OS02T0529700-01	0	0	0	0	0.911	0.69	0	0	0.971
TIF3K1	RPS8	1330632	1327644	4530.OS03T0182700-02	4530.OS02T0489400-01	0	0	0	0	0.908	0.688	0	0	0.97
OsJ_24216	OsJ_16070	1344484	1336668	4530.OS07T0475800-01	4530.OS04T0605900-01	0	0	0	0	0.917	0.651	0	0	0.97
OsJ_18316	OsJ_03860	1338739	1324760	4530.OS05T0373700-01	4530.OS01T0815800-01	0	0	0	0	0.97	0.047	0	0	0.97
OS07T0224000-00	OsJ_06990	1343951	1327846	4530.OS07T0224000-00	4530.OS02T0529700-01	0	0	0	0	0.909	0.691	0	0	0.97
OS07T0670600-01	RPS8	1345756	1327644	4530.OS07T0670600-01	4530.OS02T0489400-01	0	0	0	0	0.949	0.438	0	0	0.97
OsJ_14748	CAB2R	1335319	1323310	4530.OS04T0414700-01	4530.OS01T0600900-02	0	0	0	0	0.945	0.474	0	0	0.97
OS07T0450000-01	OsJ_07332	1344389	1328216	4530.OS07T0450000-01	4530.OS02T0591700-01	0	0	0	0	0.902	0.707	0	0	0.97
OS07T0224000-00	OsJ_18316	1343951	1338739	4530.OS07T0224000-00	4530.OS05T0373700-01	0	0	0	0	0.969	0.047	0	0	0.969
OsJ_25168	OsJ_17309	1345411	1337928	4530.OS07T0622100-01	4530.OS05T0176000-01	0	0	0	0	0.844	0.813	0	0	0.969
OsJ_17172	OsJ_06990	1337805	1327846	4530.OS05T0155100-01	4530.OS02T0529700-01	0	0	0	0	0.841	0.818	0	0	0.969
OS06T0562600-01	RACK1B	1342140	1339884	4530.OS06T0562600-01	4530.OS05T0552300-02	0	0	0	0	0.969	0	0	0	0.969
OsJ_17309	RPS4	1337928	1326031	4530.OS05T0176000-01	4530.OS02T0105900-01	0	0	0	0	0.863	0.786	0	0	0.969
OS02T0102400-01	OsJ_01115	1326001	1322138	4530.OS02T0102400-01	4530.OS01T0251100-01	0	0	0	0	0.821	0.836	0	0	0.969
OsJ_24743	OsJ_23098	1344981	1343518	4530.OS07T0562700-01	4530.OS07T0148900-01	0	0	0	0	0.969	0	0	0	0.969
CAB2R	OsJ_01921	1323310	1322830	4530.OS01T0600900-02	4530.OS01T0501800-01	0	0	0	0	0.851	0.803	0	0	0.969
OsJ_10851	OsJ_00007	1331824	1321017	4530.OS03T0352300-01	4530.OS01T0100700-01	0	0	0	0	0.898	0.703	0	0	0.968
RCABP69	OsJ_23049	1344963	1343478	4530.OS07T0558400-01	4530.OS07T0141400-01	0	0	0	0	0.836	0.817	0	0	0.968
OsJ_26453	OsJ_25556	1346989	1345789	4530.OS08T0310100-01	4530.OS07T0674700-01	0	0	0	0	0.926	0.591	0	0	0.968
OsJ_21156	OsJ_01921	1341609	1322830	4530.OS06T0320500-01	4530.OS01T0501800-01	0	0	0	0	0.968	0	0	0	0.968
OS06T0571400-01	OsJ_15705	1342189	1336288	4530.OS06T0571400-01	4530.OS04T0551800-01	0	0	0	0	0.951	0.392	0	0	0.968
OsJ_18316	RPS8	1338739	1327644	4530.OS05T0373700-01	4530.OS02T0489400-01	0	0	0	0	0.968	0.053	0	0	0.968
OsJ_29906	RPS4	1349809	1326031	4530.OS09T0501700-00	4530.OS02T0105900-01	0	0	0	0	0.896	0.707	0	0	0.968
OsJ_29906	OsJ_17172	1349809	1337805	4530.OS09T0501700-00	4530.OS05T0155100-01	0	0	0	0	0.897	0.707	0	0	0.968
OS02T0102400-01	OsJ_00007	1326001	1321017	4530.OS02T0102400-01	4530.OS01T0100700-01	0	0	0	0	0.834	0.811	0	0	0.967
OS03T0786700-01	OsJ_10851	1333632	1331824	4530.OS03T0786700-01	4530.OS03T0352300-01	0	0	0	0	0.967	0	0	0	0.967
OsJ_19561	OsJ_01115	1339987	1322138	4530.OS05T0565000-01	4530.OS01T0251100-01	0	0	0	0	0.909	0.654	0	0	0.967
OsJ_29906	OS07T0450000-01	1349809	1344389	4530.OS09T0501700-00	4530.OS07T0450000-01	0	0	0	0	0.893	0.706	0	0	0.967
RPL3B	OS05T0350500-01	1352824	1338602	4530.OS11T0168200-01	4530.OS05T0350500-01	0	0	0	0	0.831	0.815	0	0	0.967
RPL7A-1	OsJ_17309	1349858	1337928	4530.OS09T0507800-01	4530.OS05T0176000-01	0	0	0	0	0.933	0.512	0	0	0.966
OsJ_10851	RPS4	1331824	1326031	4530.OS03T0352300-01	4530.OS02T0105900-01	0	0	0	0	0.85	0.784	0	0	0.966
RPS26	OsJ_01115	1324814	1322138	4530.OS01T0823300-00	4530.OS01T0251100-01	0	0	0	0	0.908	0.654	0	0	0.966
OsJ_10788	TIF3K1	1331765	1330632	4530.OS03T0341100-01	4530.OS03T0182700-02	0	0	0	0	0.966	0	0	0	0.966
OsJ_18316	OS03T0141000-01	1338739	1330311	4530.OS05T0373700-01	4530.OS03T0141000-01	0	0	0	0	0.965	0	0	0	0.965
OsJ_21156	PETE	1341609	1340251	4530.OS06T0320500-01	4530.OS06T0101600-01	0	0	0	0	0.965	0	0	0	0.965
OS06T0571400-01	OS02T0814700-01	1342189	1329767	4530.OS06T0571400-01	4530.OS02T0814700-01	0	0	0	0	0.965	0	0	0	0.965
OS09T0481200-01	OS04T0457000-01	1349660	1335608	4530.OS09T0481200-01	4530.OS04T0457000-01	0	0	0	0	0.965	0	0	0	0.965
OS06T0571400-01	OS03T0586800-02	1342189	1332443	4530.OS06T0571400-01	4530.OS03T0586800-02	0	0	0	0	0.953	0.292	0	0	0.965
OsJ_29906	OsJ_25556	1349809	1345789	4530.OS09T0501700-00	4530.OS07T0674700-01	0	0	0	0	0.888	0.707	0	0	0.965
OsJ_23049	OsJ_01921	1343478	1322830	4530.OS07T0141400-01	4530.OS01T0501800-01	0	0	0	0	0.821	0.817	0	0	0.965
OsJ_21156	OS03T0343900-01	1341609	1331779	4530.OS06T0320500-01	4530.OS03T0343900-01	0	0	0	0	0.965	0	0	0	0.965
TIF3K1	OsJ_00007	1330632	1321017	4530.OS03T0182700-02	4530.OS01T0100700-01	0	0	0	0	0.906	0.649	0	0	0.965
OsJ_23049	OsJ_14748	1343478	1335319	4530.OS07T0141400-01	4530.OS04T0414700-01	0	0	0	0	0.965	0	0	0	0.965
OS05T0556900-01	OS02T0102400-01	1339921	1326001	4530.OS05T0556900-01	4530.OS02T0102400-01	0	0	0	0	0.912	0.61	0	0	0.964
OsJ_29906	OsJ_03860	1349809	1324760	4530.OS09T0501700-00	4530.OS01T0815800-01	0	0	0	0	0.884	0.707	0	0	0.964
OsJ_13388	OS02T0814700-01	1334143	1329767	4530.OS03T0851100-01	4530.OS02T0814700-01	0	0	0	0	0.905	0.638	0	0	0.964
OS07T0450000-01	OsJ_04856	1344389	1325855	4530.OS07T0450000-01	4530.OS01T0962600-01	0	0	0	0	0.89	0.687	0	0	0.964
OS07T0173501-00	OsJ_04018	1343669	1324932	4530.OS07T0173501-00	4530.OS01T0839300-01	0	0	0	0	0.921	0.562	0	0	0.964
OsJ_15705	OsJ_10851	1336288	1331824	4530.OS04T0551800-01	4530.OS03T0352300-01	0	0	0	0	0.963	0	0	0	0.963
OsJ_27444	OsJ_24861	1347488	1345110	4530.OS08T0435900-01	4530.OS07T0577600-01	0	0	0	0.93	0.805	0.818	0	0	0.963
RPS8	OsJ_01115	1327644	1322138	4530.OS02T0489400-01	4530.OS01T0251100-01	0	0	0	0	0.91	0.612	0	0	0.963
OsJ_24216	RPS8	1344484	1327644	4530.OS07T0475800-01	4530.OS02T0489400-01	0	0	0	0	0.882	0.7	0	0	0.963
OS09T0568800-01	OsJ_29906	1350328	1349809	4530.OS09T0568800-01	4530.OS09T0501700-00	0	0	0	0	0.878	0.707	0	0	0.962
OS12T0406200-01	OsJ_17309	1355644	1337928	4530.OS12T0406200-01	4530.OS05T0176000-01	0	0	0	0	0.857	0.749	0	0	0.962
OsJ_29906	OS06T0550000-00	1349809	1342079	4530.OS09T0501700-00	4530.OS06T0550000-00	0	0	0	0	0.888	0.679	0	0	0.962
CAB1R	OS03T0343900-01	1348917	1331779	4530.OS09T0346500-04	4530.OS03T0343900-01	0	0	0	0	0.889	0.679	0	0	0.962
OsJ_26453	OsJ_19902	1346989	1340357	4530.OS08T0310100-01	4530.OS06T0115500-01	0	0	0	0	0.902	0.627	0	0	0.962
OS07T0544800-01	OsJ_23049	1344875	1343478	4530.OS07T0544800-01	4530.OS07T0141400-01	0	0	0	0	0.633	0.903	0	0	0.962
OsJ_26453	OsJ_19561	1346989	1339987	4530.OS08T0310100-01	4530.OS05T0565000-01	0	0	0	0	0.9	0.627	0	0	0.961
OsJ_06990	OS01T0723200-01	1327846	1324122	4530.OS02T0529700-01	4530.OS01T0723200-01	0	0	0	0	0.904	0.61	0	0	0.961
OS12T0189400-01	RCABP89	1355227	1332466	4530.OS12T0189400-01	4530.OS03T0592500-01	0	0	0	0	0.816	0.801	0	0	0.961
OsJ_19561	OS02T0102400-01	1339987	1326001	4530.OS05T0565000-01	4530.OS02T0102400-01	0	0	0	0	0.892	0.65	0	0	0.96
OsJ_25168	OsJ_10851	1345411	1331824	4530.OS07T0622100-01	4530.OS03T0352300-01	0	0	0	0	0.796	0.813	0	0	0.96
OS07T0544800-01	OS04T0457000-01	1344875	1335608	4530.OS07T0544800-01	4530.OS04T0457000-01	0	0	0	0	0.96	0	0	0	0.96
OsJ_24743	OsJ_14748	1344981	1335319	4530.OS07T0562700-01	4530.OS04T0414700-01	0	0	0	0	0.96	0	0	0	0.96
OS06T0571400-01	OS02T0229000-01	1342189	1326983	4530.OS06T0571400-01	4530.OS02T0229000-01	0	0	0	0	0.96	0	0	0	0.96
CAB1R	OsJ_03282	1348917	1324098	4530.OS09T0346500-04	4530.OS01T0720500-01	0	0	0	0.984	0	0.96	0	0	0.96
OS05T0401100-01	OS04T0457000-01	1338885	1335608	4530.OS05T0401100-01	4530.OS04T0457000-01	0	0	0	0	0.959	0	0	0	0.959
OS09T0481200-01	OS05T0401100-01	1349660	1338885	4530.OS09T0481200-01	4530.OS05T0401100-01	0	0	0	0	0.959	0	0	0	0.959
OsJ_19902	OS02T0102400-01	1340357	1326001	4530.OS06T0115500-01	4530.OS02T0102400-01	0	0	0	0	0.887	0.65	0	0	0.959
P0304A10.1	OS07T0544800-01	1345778	1344875	4530.OS07T0673550-00	4530.OS07T0544800-01	0	0	0	0	0.785	0.817	0	0	0.959
OS06T0571400-01	RACK1B	1342189	1339884	4530.OS06T0571400-01	4530.OS05T0552300-02	0	0	0	0	0.959	0	0	0	0.959
OS09T0568800-01	TIF3K1	1350328	1330632	4530.OS09T0568800-01	4530.OS03T0182700-02	0	0	0	0	0.87	0.703	0	0	0.959
OsJ_29906	OS02T0102400-01	1349809	1326001	4530.OS09T0501700-00	4530.OS02T0102400-01	0	0	0	0	0.906	0.585	0	0	0.959
OsJ_19561	OsJ_10851	1339987	1331824	4530.OS05T0565000-01	4530.OS03T0352300-01	0	0	0	0	0.897	0.612	0	0	0.958
OsJ_17172	TIF3K1	1337805	1330632	4530.OS05T0155100-01	4530.OS03T0182700-02	0	0	0	0	0.958	0	0	0	0.958
OsJ_29906	T151	1349809	1330778	4530.OS09T0501700-00	4530.OS03T0200500-01	0	0	0	0	0.862	0.707	0	0	0.958
OsJ_14748	OsJ_01921	1335319	1322830	4530.OS04T0414700-01	4530.OS01T0501800-01	0	0	0	0	0.958	0	0	0	0.958
OS05T0350500-01	OsJ_07332	1338602	1328216	4530.OS05T0350500-01	4530.OS02T0591700-01	0	0	0	0	0.896	0.618	0	0	0.958
RCA	OsJ_14748	1354618	1335319	4530.OS11T0707000-02	4530.OS04T0414700-01	0	0	0	0	0.958	0	0	0	0.958
OsJ_23326	OsJ_17309	1343717	1337928	4530.OS07T0180900-01	4530.OS05T0176000-01	0	0	0	0	0.909	0.553	0	0	0.957
OsJ_09851	OsJ_07016	1330825	1327874	4530.OS03T0207250-01	4530.OS02T0534800-01	0	0	0	0	0.87	0.686	0	0	0.957
OsJ_13388	OsJ_00007	1334143	1321017	4530.OS03T0851100-01	4530.OS01T0100700-01	0	0	0	0	0.895	0.61	0	0	0.957
OS07T0224000-00	OS05T0350500-01	1343951	1338602	4530.OS07T0224000-00	4530.OS05T0350500-01	0	0	0	0	0.848	0.732	0	0	0.957
OsJ_23513	TIF3K1	1343880	1330632	4530.OS07T0208000-01	4530.OS03T0182700-02	0	0	0	0	0.867	0.685	0	0	0.956
OsJ_24743	CAB2R	1344981	1323310	4530.OS07T0562700-01	4530.OS01T0600900-02	0	0	0	0.966	0.885	0.637	0	0	0.956
OsJ_19561	OsJ_17309	1339987	1337928	4530.OS05T0565000-01	4530.OS05T0176000-01	0	0	0	0	0.895	0.606	0	0	0.956
OS05T0274900-00	OsJ_06990	1338320	1327846	4530.OS05T0274900-00	4530.OS02T0529700-01	0	0	0	0	0.864	0.691	0	0	0.956
TIF3K1	RPS4	1330632	1326031	4530.OS03T0182700-02	4530.OS02T0105900-01	0	0	0	0	0.883	0.643	0	0	0.956
OsJ_33501	OS02T0581100-01	1353222	1328153	4530.OS11T0242800-01	4530.OS02T0581100-01	0	0	0	0	0.77	0.817	0	0	0.956
OsJ_29906	OsJ_26091	1349809	1346325	4530.OS09T0501700-00	4530.OS08T0156800-01	0	0	0	0	0.858	0.707	0	0	0.956
OsJ_17309	OsJ_15705	1337928	1336288	4530.OS05T0176000-01	4530.OS04T0551800-01	0	0	0	0	0.956	0	0	0	0.956
OS06T0571400-01	T151	1342189	1330778	4530.OS06T0571400-01	4530.OS03T0200500-01	0	0	0	0	0.955	0	0	0	0.955
OsJ_33501	OS07T0544800-01	1353222	1344875	4530.OS11T0242800-01	4530.OS07T0544800-01	0	0	0	0	0.765	0.817	0	0	0.955
OsRPL14	OsJ_06990	1328446	1327846	4530.OS02T0622300-00	4530.OS02T0529700-01	0	0	0	0	0.857	0.704	0	0	0.955
OsJ_04709	OsJ_03860	1325685	1324760	4530.OS01T0938900-02	4530.OS01T0815800-01	0	0	0	0	0.955	0.047	0	0	0.955
RPL7A-1	OS05T0350500-01	1349858	1338602	4530.OS09T0507800-01	4530.OS05T0350500-01	0	0	0	0	0.877	0.653	0	0	0.955
RACK1B	OsJ_17309	1339884	1337928	4530.OS05T0552300-02	4530.OS05T0176000-01	0	0	0	0	0.953	0.064	0	0	0.955
RACK1B	OsJ_13388	1339884	1334143	4530.OS05T0552300-02	4530.OS03T0851100-01	0	0	0	0	0.954	0	0	0	0.954
OsJ_25556	OsJ_24216	1345789	1344484	4530.OS07T0674700-01	4530.OS07T0475800-01	0	0	0	0	0.881	0.629	0	0	0.954
OS06T0571400-01	OsJ_08042	1342189	1328919	4530.OS06T0571400-01	4530.OS02T0699600-01	0	0	0	0	0.954	0	0	0	0.954
OS04T0457000-01	RCABP89	1335608	1332466	4530.OS04T0457000-01	4530.OS03T0592500-01	0	0	0	0.715	0.935	0.323	0	0	0.954
OsJ_24216	OS05T0556900-01	1344484	1339921	4530.OS07T0475800-01	4530.OS05T0556900-01	0	0	0	0	0.9	0.566	0	0	0.954
OsJ_23098	CAB2R	1343518	1323310	4530.OS07T0148900-01	4530.OS01T0600900-02	0	0	0	0	0.916	0.474	0	0	0.954
RCABP89	OsJ_01921	1332466	1322830	4530.OS03T0592500-01	4530.OS01T0501800-01	0	0	0	0	0.871	0.664	0	0	0.954
OS08T0559200-01	TIF3K1	1348323	1330632	4530.OS08T0559200-01	4530.OS03T0182700-02	0	0	0	0	0.848	0.703	0	0	0.953
OsJ_23326	OsJ_06990	1343717	1327846	4530.OS07T0180900-01	4530.OS02T0529700-01	0	0	0	0	0.849	0.705	0	0	0.953
OsJ_06990	RPS4	1327846	1326031	4530.OS02T0529700-01	4530.OS02T0105900-01	0	0	0	0	0.856	0.689	0	0	0.953
OsJ_06990	RPS26	1327846	1324814	4530.OS02T0529700-01	4530.OS01T0823300-00	0	0	0	0	0.847	0.706	0	0	0.953
OS05T0274900-00	OsJ_17309	1338320	1337928	4530.OS05T0274900-00	4530.OS05T0176000-01	0	0	0	0	0.877	0.633	0	0	0.953
OS06T0550000-00	OS02T0102400-01	1342079	1326001	4530.OS06T0550000-00	4530.OS02T0102400-01	0	0	0	0	0.911	0.501	0	0	0.953
OsJ_24743	RCABP89	1344981	1332466	4530.OS07T0562700-01	4530.OS03T0592500-01	0	0	0	0.968	0.909	0.506	0	0	0.953
OsJ_33501	CAB1R	1353222	1348917	4530.OS11T0242800-01	4530.OS09T0346500-04	0	0	0	0.914	0.819	0.753	0	0	0.953
OS01T0723200-01	OsJ_01115	1324122	1322138	4530.OS01T0723200-01	4530.OS01T0251100-01	0	0	0	0	0.885	0.612	0	0	0.953
OS02T0102400-01	OS01T0679700-02	1326001	1323809	4530.OS02T0102400-01	4530.OS01T0679700-02	0	0	0	0	0.873	0.651	0	0	0.953
OsJ_18185	OsJ_10851	1338614	1331824	4530.OS05T0353400-01	4530.OS03T0352300-01	0	0	0	0	0.937	0.274	0	0	0.952
OsJ_13187	OsJ_09851	1333963	1330825	4530.OS03T0825400-01	4530.OS03T0207250-01	0	0	0	0	0.952	0	0	0	0.952
OsJ_18316	RPS4	1338739	1326031	4530.OS05T0373700-01	4530.OS02T0105900-01	0	0	0	0	0.952	0.048	0	0	0.952
OS05T0350500-01	OS04T0376000-01	1338602	1335103	4530.OS05T0350500-01	4530.OS04T0376000-01	0	0	0	0	0.873	0.638	0	0	0.952
OS06T0571400-01	OS02T0103700-01	1342189	1326014	4530.OS06T0571400-01	4530.OS02T0103700-01	0	0	0	0	0.952	0	0	0	0.952
P0304A10.1	OsJ_01921	1345778	1322830	4530.OS07T0673550-00	4530.OS01T0501800-01	0	0	0	0	0.563	0.896	0	0	0.952
OS02T0814700-01	OsJ_01115	1329767	1322138	4530.OS02T0814700-01	4530.OS01T0251100-01	0	0	0	0	0.89	0.585	0	0	0.952
RACK1B	OsJ_18185	1339884	1338614	4530.OS05T0552300-02	4530.OS05T0353400-01	0	0	0	0	0.952	0	0	0	0.952
OsJ_24861	OsJ_14748	1345110	1335319	4530.OS07T0577600-01	4530.OS04T0414700-01	0	0	0	0	0.747	0.82	0	0	0.952
OS03T0141000-01	OsJ_01115	1330311	1322138	4530.OS03T0141000-01	4530.OS01T0251100-01	0	0	0	0	0.865	0.654	0	0	0.951
CAB1R	OsJ_05758	1348917	1326768	4530.OS09T0346500-04	4530.OS02T0197600-01	0	0	0	0.789	0.91	0.474	0	0	0.951
OS06T0571400-01	OS02T0321900-02	1342189	1327418	4530.OS06T0571400-01	4530.OS02T0321900-02	0	0	0	0	0.951	0	0	0	0.951
OS07T0670600-01	OsJ_10517	1345756	1331500	4530.OS07T0670600-01	4530.OS03T0300300-01	0	0	0	0	0.951	0	0	0	0.951
OsJ_26324	OsJ_24216	1346529	1344484	4530.OS08T0192900-01	4530.OS07T0475800-01	0	0	0	0	0.933	0.306	0	0	0.951
OsJ_17309	OS03T0586800-02	1337928	1332443	4530.OS05T0176000-01	4530.OS03T0586800-02	0	0	0	0	0.951	0	0	0	0.951
CAB1R	OsJ_14748	1348917	1335319	4530.OS09T0346500-04	4530.OS04T0414700-01	0	0	0	0	0.911	0.474	0	0	0.951
OS07T0670600-01	OsJ_10837	1345756	1331815	4530.OS07T0670600-01	4530.OS03T0350300-01	0	0	0	0	0.95	0.049	0	0	0.951
OsJ_33501	CAB2R	1353222	1323310	4530.OS11T0242800-01	4530.OS01T0600900-02	0	0	0	0.915	0.81	0.753	0	0	0.951
OS05T0350500-01	OsJ_15705	1338602	1336288	4530.OS05T0350500-01	4530.OS04T0551800-01	0	0	0	0	0.95	0	0	0	0.95
OsJ_16016	OsJ_01115	1336610	1322138	4530.OS04T0598200-00	4530.OS01T0251100-01	0	0	0	0	0.886	0.585	0	0	0.95
OS05T0401100-01	OS02T0581100-01	1338885	1328153	4530.OS05T0401100-01	4530.OS02T0581100-01	0	0	0	0	0.95	0	0	0	0.95
OsJ_16016	OsJ_06990	1336610	1327846	4530.OS04T0598200-00	4530.OS02T0529700-01	0	0	0	0	0.839	0.706	0	0	0.95
OsJ_13388	OsJ_08042	1334143	1328919	4530.OS03T0851100-01	4530.OS02T0699600-01	0	0	0	0	0.868	0.641	0	0	0.95
OS04T0457000-01	OsJ_05758	1335608	1326768	4530.OS04T0457000-01	4530.OS02T0197600-01	0	0	0	0.746	0.95	0	0	0	0.95
OS07T0450000-01	OsJ_13187	1344389	1333963	4530.OS07T0450000-01	4530.OS03T0825400-01	0	0	0	0	0.95	0	0	0	0.95
OsJ_21156	CAB2R	1341609	1323310	4530.OS06T0320500-01	4530.OS01T0600900-02	0	0	0	0.827	0.909	0.474	0	0	0.95
OsJ_17309	OS01T0723200-01	1337928	1324122	4530.OS05T0176000-01	4530.OS01T0723200-01	0	0	0	0	0.755	0.804	0	0	0.95
OsJ_27444	RCABP69	1347488	1344963	4530.OS08T0435900-01	4530.OS07T0558400-01	0	0	0	0.783	0.95	0	0	0	0.95
OsJ_10851	OsJ_07016	1331824	1327874	4530.OS03T0352300-01	4530.OS02T0534800-01	0	0	0	0	0.808	0.753	0	0	0.95
TIF3K1	RPS26	1330632	1324814	4530.OS03T0182700-02	4530.OS01T0823300-00	0	0	0	0	0.843	0.693	0	0	0.95
OsJ_23098	OS05T0401100-01	1343518	1338885	4530.OS07T0148900-01	4530.OS05T0401100-01	0	0	0	0	0.949	0	0	0	0.949
OS05T0556900-01	OsJ_18316	1339921	1338739	4530.OS05T0556900-01	4530.OS05T0373700-01	0	0	0	0	0.949	0	0	0	0.949
OS01T0679700-02	OsJ_01115	1323809	1322138	4530.OS01T0679700-02	4530.OS01T0251100-01	0	0	0	0	0.861	0.654	0	0	0.949
OsJ_23049	OS02T0581100-01	1343478	1328153	4530.OS07T0141400-01	4530.OS02T0581100-01	0	0	0	0	0.734	0.817	0	0	0.949
OsJ_27444	CAB2R	1347488	1323310	4530.OS08T0435900-01	4530.OS01T0600900-02	0	0	0	0.761	0.908	0.474	0	0	0.949
OS08T0559200-01	OsJ_01115	1348323	1322138	4530.OS08T0559200-01	4530.OS01T0251100-01	0	0	0	0	0.874	0.612	0	0	0.949
OS09T0481200-01	OS07T0544800-01	1349660	1344875	4530.OS09T0481200-01	4530.OS07T0544800-01	0	0	0	0	0.949	0	0	0	0.949
OsJ_06990	OsJ_03860	1327846	1324760	4530.OS02T0529700-01	4530.OS01T0815800-01	0	0	0	0	0.841	0.691	0	0	0.948
OsJ_07016	OsJ_04018	1327874	1324932	4530.OS02T0534800-01	4530.OS01T0839300-01	0	0	0	0	0.873	0.612	0	0	0.948
OsJ_07016	OS02T0102400-01	1327874	1326001	4530.OS02T0534800-01	4530.OS02T0102400-01	0	0	0	0	0.881	0.581	0	0	0.948
OsJ_23326	OS06T0562600-01	1343717	1342140	4530.OS07T0180900-01	4530.OS06T0562600-01	0	0	0	0	0.948	0	0	0	0.948
T151	OsJ_06990	1330778	1327846	4530.OS03T0200500-01	4530.OS02T0529700-01	0	0	0	0	0.841	0.687	0	0	0.948
CAB1R	OsJ_23098	1348917	1343518	4530.OS09T0346500-04	4530.OS07T0148900-01	0	0	0	0	0.905	0.474	0	0	0.948
OS09T0481200-01	OsJ_24743	1349660	1344981	4530.OS09T0481200-01	4530.OS07T0562700-01	0	0	0	0	0.948	0	0	0	0.948
OsJ_10837	OsJ_10517	1331815	1331500	4530.OS03T0350300-01	4530.OS03T0300300-01	0	0	0	0	0.87	0.617	0	0	0.948
OS05T0350500-01	OS02T0321900-02	1338602	1327418	4530.OS05T0350500-01	4530.OS02T0321900-02	0	0	0	0	0.871	0.608	0	0	0.947
TIF3K1	OS01T0723200-01	1330632	1324122	4530.OS03T0182700-02	4530.OS01T0723200-01	0	0	0	0	0.883	0.566	0	0	0.947
OS06T0571400-01	OS02T0102400-01	1342189	1326001	4530.OS06T0571400-01	4530.OS02T0102400-01	0	0	0	0	0.947	0	0	0	0.947
OsJ_25168	OsJ_06990	1345411	1327846	4530.OS07T0622100-01	4530.OS02T0529700-01	0	0	0	0	0.827	0.706	0	0	0.947
OsJ_08042	OsJ_06990	1328919	1327846	4530.OS02T0699600-01	4530.OS02T0529700-01	0	0	0	0	0.829	0.706	0	0	0.947
RPL39A	OsJ_06990	1329626	1327846	4530.OS02T0797200-01	4530.OS02T0529700-01	0	0	0	0	0.837	0.69	0	0	0.947
OS06T0562600-01	RPS4	1342140	1326031	4530.OS06T0562600-01	4530.OS02T0105900-01	0	0	0	0	0.947	0	0	0	0.947
OsJ_26453	OS02T0102400-01	1346989	1326001	4530.OS08T0310100-01	4530.OS02T0102400-01	0	0	0	0	0.692	0.836	0	0	0.947
OsJ_10851	OS02T0229000-01	1331824	1326983	4530.OS03T0352300-01	4530.OS02T0229000-01	0	0	0	0	0.74	0.807	0	0	0.947
OsJ_23049	OS03T0343900-01	1343478	1331779	4530.OS07T0141400-01	4530.OS03T0343900-01	0	0	0	0	0.828	0.703	0	0	0.946
OS08T0559200-01	OS02T0102400-01	1348323	1326001	4530.OS08T0559200-01	4530.OS02T0102400-01	0	0	0	0	0.868	0.609	0	0	0.946
OS07T0173501-00	OsJ_06990	1343669	1327846	4530.OS07T0173501-00	4530.OS02T0529700-01	0	0	0	0	0.823	0.707	0	0	0.946
OsJ_06990	OS02T0229000-01	1327846	1326983	4530.OS02T0529700-01	4530.OS02T0229000-01	0	0	0	0	0.868	0.61	0	0	0.946
OsJ_26091	OsJ_06990	1346325	1327846	4530.OS08T0156800-01	4530.OS02T0529700-01	0	0	0	0	0.833	0.691	0	0	0.946
RCABP69	OS05T0401100-01	1344963	1338885	4530.OS07T0558400-01	4530.OS05T0401100-01	0	0	0	0	0.946	0	0	0	0.946
OS04T0457000-01	CAB2R	1335608	1323310	4530.OS04T0457000-01	4530.OS01T0600900-02	0	0	0	0.689	0.895	0.507	0	0	0.946
OS06T0571400-01	OsJ_04856	1342189	1325855	4530.OS06T0571400-01	4530.OS01T0962600-01	0	0	0	0	0.945	0	0	0	0.945
OsJ_01115	OsJ_00007	1322138	1321017	4530.OS01T0251100-01	4530.OS01T0100700-01	0	0	0	0	0.833	0.684	0	0	0.945
OsJ_18316	OsJ_10788	1338739	1331765	4530.OS05T0373700-01	4530.OS03T0341100-01	0	0	0	0	0.945	0.049	0	0	0.945
OS07T0450000-01	OS07T0173501-00	1344389	1343669	4530.OS07T0450000-01	4530.OS07T0173501-00	0	0	0	0	0.862	0.617	0	0	0.945
OS06T0550000-00	OsJ_13388	1342079	1334143	4530.OS06T0550000-00	4530.OS03T0851100-01	0	0	0	0	0.868	0.604	0	0	0.945
OS09T0568800-01	OsJ_26453	1350328	1346989	4530.OS09T0568800-01	4530.OS08T0310100-01	0	0	0	0	0.872	0.588	0	0	0.945
OS05T0350500-01	OsJ_17309	1338602	1337928	4530.OS05T0350500-01	4530.OS05T0176000-01	0	0	0	0	0.945	0.048	0	0	0.945
OsJ_23049	OsJ_21156	1343478	1341609	4530.OS07T0141400-01	4530.OS06T0320500-01	0	0	0	0	0.945	0	0	0	0.945
OsJ_09851	OsJ_00007	1330825	1321017	4530.OS03T0207250-01	4530.OS01T0100700-01	0	0	0	0	0.777	0.765	0	0	0.945
OS04T0376000-01	OsJ_04018	1335103	1324932	4530.OS04T0376000-01	4530.OS01T0839300-01	0	0	0	0	0.853	0.641	0	0	0.945
RCABP69	OsJ_05758	1344963	1326768	4530.OS07T0558400-01	4530.OS02T0197600-01	0	0	0	0.75	0.944	0	0	0	0.944
OsJ_24743	OS07T0544800-01	1344981	1344875	4530.OS07T0562700-01	4530.OS07T0544800-01	0	0	0	0	0.711	0.817	0	0	0.944
OS06T0571400-01	OsRPL14	1342189	1328446	4530.OS06T0571400-01	4530.OS02T0622300-00	0	0	0	0	0.944	0	0	0	0.944
OsJ_25168	OsJ_01115	1345411	1322138	4530.OS07T0622100-01	4530.OS01T0251100-01	0	0	0	0	0.845	0.654	0	0	0.944
OsJ_26453	OS05T0556900-01	1346989	1339921	4530.OS08T0310100-01	4530.OS05T0556900-01	0	0	0	0	0.87	0.589	0	0	0.944
OS12T0189400-01	CAB1R	1355227	1348917	4530.OS12T0189400-01	4530.OS09T0346500-04	0	0	0	0	0.899	0.474	0	0	0.944
OS05T0350500-01	OS02T0814700-01	1338602	1329767	4530.OS05T0350500-01	4530.OS02T0814700-01	0	0	0	0	0.869	0.584	0	0	0.943
OsJ_23513	OsJ_01115	1343880	1322138	4530.OS07T0208000-01	4530.OS01T0251100-01	0	0	0	0	0.87	0.585	0	0	0.943
OsJ_16070	OS02T0102400-01	1336668	1326001	4530.OS04T0605900-01	4530.OS02T0102400-01	0	0	0	0	0.859	0.612	0	0	0.943
RPL3B	OS06T0562600-01	1352824	1342140	4530.OS11T0168200-01	4530.OS06T0562600-01	0	0	0	0	0.942	0.048	0	0	0.943
OS02T0814700-01	OsJ_04018	1329767	1324932	4530.OS02T0814700-01	4530.OS01T0839300-01	0	0	0	0	0.86	0.612	0	0	0.943
OsJ_19902	OsJ_13388	1340357	1334143	4530.OS06T0115500-01	4530.OS03T0851100-01	0	0	0	0	0.943	0	0	0	0.943
RPL3B	OsJ_13388	1352824	1334143	4530.OS11T0168200-01	4530.OS03T0851100-01	0	0	0	0	0.84	0.652	0	0	0.942
OsJ_23326	OsJ_13388	1343717	1334143	4530.OS07T0180900-01	4530.OS03T0851100-01	0	0	0	0	0.858	0.61	0	0	0.942
TIM9	OsJ_04018	1356252	1324932	4530.OS12T0571200-01	4530.OS01T0839300-01	0	0	0	0	0.942	0	0	0	0.942
OsJ_18316	OsRPL14	1338739	1328446	4530.OS05T0373700-01	4530.OS02T0622300-00	0	0	0	0	0.942	0	0	0	0.942
OsJ_19902	OsJ_04709	1340357	1325685	4530.OS06T0115500-01	4530.OS01T0938900-02	0	0	0	0	0.941	0.053	0	0	0.942
OsJ_18316	OS02T0814700-01	1338739	1329767	4530.OS05T0373700-01	4530.OS02T0814700-01	0	0	0	0	0.941	0.049	0	0	0.942
OsJ_26453	OsJ_00007	1346989	1321017	4530.OS08T0310100-01	4530.OS01T0100700-01	0	0	0	0	0.826	0.684	0	0	0.942
OsJ_24743	OsJ_05758	1344981	1326768	4530.OS07T0562700-01	4530.OS02T0197600-01	0	0	0	0.79	0.941	0	0	0	0.941
OS02T0814700-01	OsJ_06990	1329767	1327846	4530.OS02T0814700-01	4530.OS02T0529700-01	0	0	0	0	0.835	0.659	0	0	0.941
OS06T0571400-01	OS01T0679700-02	1342189	1323809	4530.OS06T0571400-01	4530.OS01T0679700-02	0	0	0	0	0.941	0	0	0	0.941
OS05T0350500-01	OS03T0786700-01	1338602	1333632	4530.OS05T0350500-01	4530.OS03T0786700-01	0	0	0	0	0.941	0	0	0	0.941
OS06T0571400-01	OS05T0556900-01	1342189	1339921	4530.OS06T0571400-01	4530.OS05T0556900-01	0	0	0	0	0.941	0	0	0	0.941
OsJ_17309	OsJ_07016	1337928	1327874	4530.OS05T0176000-01	4530.OS02T0534800-01	0	0	0	0	0.702	0.811	0	0	0.941
OsJ_25556	OS05T0350500-01	1345789	1338602	4530.OS07T0674700-01	4530.OS05T0350500-01	0	0	0	0	0.819	0.69	0	0	0.941
OsJ_17172	OsJ_01115	1337805	1322138	4530.OS05T0155100-01	4530.OS01T0251100-01	0	0	0	0	0.856	0.612	0	0	0.941
OsJ_10788	OsJ_06990	1331765	1327846	4530.OS03T0341100-01	4530.OS02T0529700-01	0	0	0	0	0.819	0.691	0	0	0.941
OsJ_18316	OsJ_04856	1338739	1325855	4530.OS05T0373700-01	4530.OS01T0962600-01	0	0	0	0	0.94	0.048	0	0	0.941
OS06T0571400-01	OsJ_16016	1342189	1336610	4530.OS06T0571400-01	4530.OS04T0598200-00	0	0	0	0	0.941	0	0	0	0.941
OS12T0406200-01	OS02T0102400-01	1355644	1326001	4530.OS12T0406200-01	4530.OS02T0102400-01	0	0	0	0	0.857	0.609	0	0	0.941
RPL3B	OsJ_24216	1352824	1344484	4530.OS11T0168200-01	4530.OS07T0475800-01	0	0	0	0	0.674	0.827	0	0	0.941
OS04T0376000-01	OsJ_01115	1335103	1322138	4530.OS04T0376000-01	4530.OS01T0251100-01	0	0	0	0	0.854	0.612	0	0	0.941
OsJ_18316	OS04T0376000-01	1338739	1335103	4530.OS05T0373700-01	4530.OS04T0376000-01	0	0	0	0	0.929	0.193	0	0	0.94
OsJ_26324	OsJ_10851	1346529	1331824	4530.OS08T0192900-01	4530.OS03T0352300-01	0	0	0	0	0.916	0.319	0	0	0.94
RACK1B	OS05T0350500-01	1339884	1338602	4530.OS05T0552300-02	4530.OS05T0350500-01	0	0	0	0	0.94	0	0	0	0.94
OsJ_07016	OsJ_01115	1327874	1322138	4530.OS02T0534800-01	4530.OS01T0251100-01	0	0	0	0	0.863	0.585	0	0	0.94
OS04T0376000-01	OsJ_06990	1335103	1327846	4530.OS04T0376000-01	4530.OS02T0529700-01	0	0	0	0	0.817	0.688	0	0	0.94
OS05T0350500-01	OsJ_17172	1338602	1337805	4530.OS05T0350500-01	4530.OS05T0155100-01	0	0	0	0	0.817	0.69	0	0	0.94
RCA	OsJ_05758	1354618	1326768	4530.OS11T0707000-02	4530.OS02T0197600-01	0	0	0	0	0.94	0	0	0	0.94
OS05T0350500-01	OsJ_08042	1338602	1328919	4530.OS05T0350500-01	4530.OS02T0699600-01	0	0	0	0	0.805	0.7	0	0	0.939
OS04T0376000-01	OS02T0102400-01	1335103	1326001	4530.OS04T0376000-01	4530.OS02T0102400-01	0	0	0	0	0.85	0.612	0	0	0.939
RPS8	OS02T0102400-01	1327644	1326001	4530.OS02T0489400-01	4530.OS02T0102400-01	0	0	0	0	0.848	0.609	0	0	0.938
OsJ_25556	OS02T0102400-01	1345789	1326001	4530.OS07T0674700-01	4530.OS02T0102400-01	0	0	0	0	0.847	0.612	0	0	0.938
OS07T0670600-01	OS05T0350500-01	1345756	1338602	4530.OS07T0670600-01	4530.OS05T0350500-01	0	0	0	0	0.938	0.052	0	0	0.938
OsJ_17309	T151	1337928	1330778	4530.OS05T0176000-01	4530.OS03T0200500-01	0	0	0	0	0.766	0.749	0	0	0.938
OS07T0544800-01	OsJ_23098	1344875	1343518	4530.OS07T0544800-01	4530.OS07T0148900-01	0	0	0	0	0.938	0	0	0	0.938
OS02T0321900-02	OsJ_04018	1327418	1324932	4530.OS02T0321900-02	4530.OS01T0839300-01	0	0	0	0	0.863	0.562	0	0	0.937
OsJ_19788	OsJ_10851	1340242	1331824	4530.OS05T0597100-01	4530.OS03T0352300-01	0	0	0	0	0.937	0	0	0	0.937
OS07T0544800-01	CAB2R	1344875	1323310	4530.OS07T0544800-01	4530.OS01T0600900-02	0	0	0	0	0.678	0.813	0	0	0.937
OS09T0568800-01	OsJ_01115	1350328	1322138	4530.OS09T0568800-01	4530.OS01T0251100-01	0	0	0	0	0.845	0.612	0	0	0.937
OS08T0559200-01	OS06T0571400-01	1348323	1342189	4530.OS08T0559200-01	4530.OS06T0571400-01	0	0	0	0	0.937	0	0	0	0.937
RCA	RCABP69	1354618	1344963	4530.OS11T0707000-02	4530.OS07T0558400-01	0	0	0	0	0.937	0	0	0	0.937
OS05T0350500-01	OS02T0103700-01	1338602	1326014	4530.OS05T0350500-01	4530.OS02T0103700-01	0	0	0	0	0.849	0.601	0	0	0.937
OS03T0141000-01	OS02T0102400-01	1330311	1326001	4530.OS03T0141000-01	4530.OS02T0102400-01	0	0	0	0	0.823	0.654	0	0	0.936
OsJ_17172	OsJ_04709	1337805	1325685	4530.OS05T0155100-01	4530.OS01T0938900-02	0	0	0	0	0.936	0.049	0	0	0.936
OsJ_25168	OS02T0102400-01	1345411	1326001	4530.OS07T0622100-01	4530.OS02T0102400-01	0	0	0	0	0.825	0.65	0	0	0.936
OS06T0550000-00	OsJ_10851	1342079	1331824	4530.OS06T0550000-00	4530.OS03T0352300-01	0	0	0	0	0.91	0.318	0	0	0.936
OS12T0189400-01	CAB2R	1355227	1323310	4530.OS12T0189400-01	4530.OS01T0600900-02	0	0	0	0	0.883	0.474	0	0	0.935
OS05T0350500-01	RPS8	1338602	1327644	4530.OS05T0350500-01	4530.OS02T0489400-01	0	0	0	0	0.912	0.292	0	0	0.935
OsJ_17309	OS03T0786700-01	1337928	1333632	4530.OS05T0176000-01	4530.OS03T0786700-01	0	0	0	0	0.935	0	0	0	0.935
OsJ_24861	OsJ_23098	1345110	1343518	4530.OS07T0577600-01	4530.OS07T0148900-01	0	0	0	0	0.658	0.82	0	0	0.935
OS09T0481200-01	OsJ_01921	1349660	1322830	4530.OS09T0481200-01	4530.OS01T0501800-01	0	0	0	0	0.934	0	0	0	0.934
OS03T0343900-01	OsJ_05758	1331779	1326768	4530.OS03T0343900-01	4530.OS02T0197600-01	0	0	0	0	0.934	0	0	0	0.934
OS12T0189400-01	OsJ_24861	1355227	1345110	4530.OS12T0189400-01	4530.OS07T0577600-01	0	0	0	0	0.651	0.82	0	0	0.934
OS05T0274900-00	OsJ_15705	1338320	1336288	4530.OS05T0274900-00	4530.OS04T0551800-01	0	0	0	0	0.934	0	0	0	0.934
OsJ_26453	OsJ_16070	1346989	1336668	4530.OS08T0310100-01	4530.OS04T0605900-01	0	0	0	0	0.847	0.591	0	0	0.934
OS05T0350500-01	OsJ_10517	1338602	1331500	4530.OS05T0350500-01	4530.OS03T0300300-01	0	0	0	0	0.934	0	0	0	0.934
OsJ_23326	TIF3K1	1343717	1330632	4530.OS07T0180900-01	4530.OS03T0182700-02	0	0	0	0	0.888	0.438	0	0	0.934
RCA	OS05T0401100-01	1354618	1338885	4530.OS11T0707000-02	4530.OS05T0401100-01	0	0	0	0	0.934	0	0	0	0.934
OS12T0406200-01	TIF3K1	1355644	1330632	4530.OS12T0406200-01	4530.OS03T0182700-02	0	0	0	0	0.886	0.438	0	0	0.933
OS07T0450000-01	OsJ_18316	1344389	1338739	4530.OS07T0450000-01	4530.OS05T0373700-01	0	0	0	0	0.933	0	0	0	0.933
OS02T0102400-01	RPS26	1326001	1324814	4530.OS02T0102400-01	4530.OS01T0823300-00	0	0	0	0	0.816	0.65	0	0	0.933
OsJ_26453	OS01T0723200-01	1346989	1324122	4530.OS08T0310100-01	4530.OS01T0723200-01	0	0	0	0	0.844	0.588	0	0	0.933
OS07T0173501-00	OS06T0571400-01	1343669	1342189	4530.OS07T0173501-00	4530.OS06T0571400-01	0	0	0	0	0.933	0	0	0	0.933
OsJ_18316	OS05T0274900-00	1338739	1338320	4530.OS05T0373700-01	4530.OS05T0274900-00	0	0	0	0	0.932	0	0	0	0.932
OS06T0562600-01	OS03T0586800-02	1342140	1332443	4530.OS06T0562600-01	4530.OS03T0586800-02	0	0	0	0	0.932	0	0	0	0.932
OsJ_26453	OS01T0679700-02	1346989	1323809	4530.OS08T0310100-01	4530.OS01T0679700-02	0	0	0	0	0.823	0.628	0	0	0.931
OS06T0550000-00	OsJ_17309	1342079	1337928	4530.OS06T0550000-00	4530.OS05T0176000-01	0	0	0	0	0.903	0.318	0	0	0.931
OS09T0568800-01	OS02T0102400-01	1350328	1326001	4530.OS09T0568800-01	4530.OS02T0102400-01	0	0	0	0	0.832	0.609	0	0	0.931
RCABP69	OsJ_03282	1344963	1324098	4530.OS07T0558400-01	4530.OS01T0720500-01	0	0	0	0.775	0.642	0.815	0	0	0.931
OS06T0571400-01	OsJ_01115	1342189	1322138	4530.OS06T0571400-01	4530.OS01T0251100-01	0	0	0	0	0.93	0	0	0	0.93
OS05T0401100-01	OS03T0343900-01	1338885	1331779	4530.OS05T0401100-01	4530.OS03T0343900-01	0	0	0	0	0.93	0	0	0	0.93
OsJ_24216	OsJ_07332	1344484	1328216	4530.OS07T0475800-01	4530.OS02T0591700-01	0	0	0	0	0.814	0.639	0	0	0.93
OS05T0350500-01	OsJ_16016	1338602	1336610	4530.OS05T0350500-01	4530.OS04T0598200-00	0	0	0	0	0.779	0.7	0	0	0.93
RPL7A-1	TIF3K1	1349858	1330632	4530.OS09T0507800-01	4530.OS03T0182700-02	0	0	0	0	0.9	0.33	0	0	0.93
OsJ_18316	OsJ_16016	1338739	1336610	4530.OS05T0373700-01	4530.OS04T0598200-00	0	0	0	0	0.93	0	0	0	0.93
OS07T0173501-00	OsJ_01115	1343669	1322138	4530.OS07T0173501-00	4530.OS01T0251100-01	0	0	0	0	0.776	0.703	0	0	0.93
OsJ_18316	OsJ_06990	1338739	1327846	4530.OS05T0373700-01	4530.OS02T0529700-01	0	0	0	0	0.93	0	0	0	0.93
OsJ_29906	OS07T0670600-01	1349809	1345756	4530.OS09T0501700-00	4530.OS07T0670600-01	0	0	0	0	0.824	0.615	0	0	0.929
P0304A10.1	OsJ_23049	1345778	1343478	4530.OS07T0673550-00	4530.OS07T0141400-01	0	0	0	0	0.632	0.817	0	0	0.929
OS12T0406200-01	OsJ_18316	1355644	1338739	4530.OS12T0406200-01	4530.OS05T0373700-01	0	0	0	0	0.928	0.049	0	0	0.929
OsJ_26453	RPS8	1346989	1327644	4530.OS08T0310100-01	4530.OS02T0489400-01	0	0	0	0	0.835	0.588	0	0	0.929
CAB1R	RCABP89	1348917	1332466	4530.OS09T0346500-04	4530.OS03T0592500-01	0	0	0	0.976	0.634	0.816	0	0	0.929
OsJ_13388	OsJ_07016	1334143	1327874	4530.OS03T0851100-01	4530.OS02T0534800-01	0	0	0	0	0.809	0.646	0	0	0.929
OS05T0350500-01	RPL11	1338602	1338091	4530.OS05T0350500-01	4530.OS05T0207300-01	0	0	0	0	0.821	0.623	0	0	0.929
RCABP69	PETE	1344963	1340251	4530.OS07T0558400-01	4530.OS06T0101600-01	0	0	0	0	0.929	0	0	0	0.929
RPL11	OsJ_17309	1338091	1337928	4530.OS05T0207300-01	4530.OS05T0176000-01	0	0	0	0	0.9	0.318	0	0	0.928
OS05T0350500-01	OsJ_03860	1338602	1324760	4530.OS05T0350500-01	4530.OS01T0815800-01	0	0	0	0	0.742	0.732	0	0	0.928
OS02T0103700-01	OsJ_04018	1326014	1324932	4530.OS02T0103700-01	4530.OS01T0839300-01	0	0	0	0	0.843	0.562	0	0	0.928
OsJ_33501	OS09T0481200-01	1353222	1349660	4530.OS11T0242800-01	4530.OS09T0481200-01	0	0	0	0	0.928	0	0	0	0.928
RCABP69	OsJ_21156	1344963	1341609	4530.OS07T0558400-01	4530.OS06T0320500-01	0	0	0	0.853	0.928	0	0	0	0.928
P0304A10.1	OsJ_23098	1345778	1343518	4530.OS07T0673550-00	4530.OS07T0148900-01	0	0	0	0	0.927	0	0	0	0.927
OsJ_18185	OS01T0143300-01	1338614	1321360	4530.OS05T0353400-01	4530.OS01T0143300-01	0	0	0	0	0.927	0	0	0	0.927
RPS4	OsJ_01115	1326031	1322138	4530.OS02T0105900-01	4530.OS01T0251100-01	0	0	0	0	0.819	0.612	0	0	0.927
OS12T0166500-01	OS07T0670600-01	1355107	1345756	4530.OS12T0166500-01	4530.OS07T0670600-01	0	0	0	0	0.926	0	0	0	0.926
OsJ_13187	OsJ_11235	1333963	1332146	4530.OS03T0825400-01	4530.OS03T0410900-01	0	0	0	0	0.926	0	0	0	0.926
OS12T0189400-01	OS03T0343900-01	1355227	1331779	4530.OS12T0189400-01	4530.OS03T0343900-01	0	0	0	0	0.925	0	0	0	0.925
OS12T0189400-01	RCABP69	1355227	1344963	4530.OS12T0189400-01	4530.OS07T0558400-01	0	0	0	0	0.925	0	0	0	0.925
OsJ_26453	RPS26	1346989	1324814	4530.OS08T0310100-01	4530.OS01T0823300-00	0	0	0	0	0.809	0.627	0	0	0.925
T151	OsJ_01115	1330778	1322138	4530.OS03T0200500-01	4530.OS01T0251100-01	0	0	0	0	0.814	0.612	0	0	0.925
OsJ_05758	CAB2R	1326768	1323310	4530.OS02T0197600-01	4530.OS01T0600900-02	0	0	0	0.793	0.863	0.474	0	0	0.925
OsJ_18316	RPL11	1338739	1338091	4530.OS05T0373700-01	4530.OS05T0207300-01	0	0	0	0	0.924	0	0	0	0.924
OS05T0556900-01	OS05T0350500-01	1339921	1338602	4530.OS05T0556900-01	4530.OS05T0350500-01	0	0	0	0	0.819	0.601	0	0	0.924
OS06T0571400-01	OsJ_07016	1342189	1327874	4530.OS06T0571400-01	4530.OS02T0534800-01	0	0	0	0	0.924	0	0	0	0.924
OsJ_14952	OsJ_10851	1335520	1331824	4530.OS04T0446500-02	4530.OS03T0352300-01	0	0	0	0	0.92	0.092	0	0	0.924
RPL7A-1	OsJ_10851	1349858	1331824	4530.OS09T0507800-01	4530.OS03T0352300-01	0	0	0	0	0.894	0.32	0	0	0.924
PETE	OS02T0581100-01	1340251	1328153	4530.OS06T0101600-01	4530.OS02T0581100-01	0	0	0	0	0.924	0	0	0	0.924
OsJ_33501	OsJ_05758	1353222	1326768	4530.OS11T0242800-01	4530.OS02T0197600-01	0	0	0	0.777	0.923	0	0	0	0.923
OsJ_17309	OsJ_14952	1337928	1335520	4530.OS05T0176000-01	4530.OS04T0446500-02	0	0	0	0	0.921	0.058	0	0	0.923
OsJ_26453	OS03T0141000-01	1346989	1330311	4530.OS08T0310100-01	4530.OS03T0141000-01	0	0	0	0	0.802	0.63	0	0	0.923
PETE	OS03T0343900-01	1340251	1331779	4530.OS06T0101600-01	4530.OS03T0343900-01	0	0	0	0	0.923	0	0	0	0.923
P0304A10.1	PETE	1345778	1340251	4530.OS07T0673550-00	4530.OS06T0101600-01	0	0	0	0	0.923	0	0	0	0.923
OsJ_24861	OsJ_05758	1345110	1326768	4530.OS07T0577600-01	4530.OS02T0197600-01	0	0	0	0.877	0.59	0.82	0	0	0.923
OsJ_33501	PETE	1353222	1340251	4530.OS11T0242800-01	4530.OS06T0101600-01	0	0	0	0	0.923	0	0	0	0.923
P0304A10.1	OS05T0401100-01	1345778	1338885	4530.OS07T0673550-00	4530.OS05T0401100-01	0	0	0	0	0.923	0	0	0	0.923
RACK1B	OsJ_10851	1339884	1331824	4530.OS05T0552300-02	4530.OS03T0352300-01	0	0	0	0	0.912	0.159	0	0	0.923
OS05T0350500-01	OsJ_10837	1338602	1331815	4530.OS05T0350500-01	4530.OS03T0350300-01	0	0	0	0	0.923	0	0	0	0.923
OS12T0189400-01	OS07T0544800-01	1355227	1344875	4530.OS12T0189400-01	4530.OS07T0544800-01	0	0	0	0	0.922	0	0	0	0.922
OS02T0581100-01	OsJ_05758	1328153	1326768	4530.OS02T0581100-01	4530.OS02T0197600-01	0	0	0	0	0.922	0	0	0	0.922
OS07T0173501-00	OsJ_18316	1343669	1338739	4530.OS07T0173501-00	4530.OS05T0373700-01	0	0	0	0	0.922	0	0	0	0.922
OS05T0556900-01	OsJ_01115	1339921	1322138	4530.OS05T0556900-01	4530.OS01T0251100-01	0	0	0	0	0.808	0.612	0	0	0.922
RACK1B	OsJ_10837	1339884	1331815	4530.OS05T0552300-02	4530.OS03T0350300-01	0	0	0	0	0.911	0.159	0	0	0.922
OS07T0544800-01	OsJ_14748	1344875	1335319	4530.OS07T0544800-01	4530.OS04T0414700-01	0	0	0	0	0.921	0	0	0	0.921
OsJ_18316	OsJ_16070	1338739	1336668	4530.OS05T0373700-01	4530.OS04T0605900-01	0	0	0	0	0.916	0.094	0	0	0.921
OsJ_24861	RCABP89	1345110	1332466	4530.OS07T0577600-01	4530.OS03T0592500-01	0	0	0	0.815	0.62	0.801	0	0	0.921
OsJ_16016	OsJ_09851	1336610	1330825	4530.OS04T0598200-00	4530.OS03T0207250-01	0	0	0	0	0.825	0.57	0	0	0.921
OsJ_26324	OsJ_17309	1346529	1337928	4530.OS08T0192900-01	4530.OS05T0176000-01	0	0	0	0	0.889	0.319	0	0	0.921
OS02T0102400-01	OsJ_04856	1326001	1325855	4530.OS02T0102400-01	4530.OS01T0962600-01	0	0	0	0	0.807	0.61	0	0	0.921
OS03T0343900-01	CAB2R	1331779	1323310	4530.OS03T0343900-01	4530.OS01T0600900-02	0	0	0	0	0.763	0.679	0	0	0.92
OsJ_13388	OS02T0321900-02	1334143	1327418	4530.OS03T0851100-01	4530.OS02T0321900-02	0	0	0	0	0.806	0.604	0	0	0.92
OsJ_26453	OsJ_25168	1346989	1345411	4530.OS08T0310100-01	4530.OS07T0622100-01	0	0	0	0	0.795	0.627	0	0	0.92
OS05T0350500-01	OS03T0141000-01	1338602	1330311	4530.OS05T0350500-01	4530.OS03T0141000-01	0	0	0	0	0.741	0.704	0	0	0.92
PRMT1	OS05T0350500-01	1348962	1338602	4530.OS09T0359800-01	4530.OS05T0350500-01	0	0	0	0	0.913	0.103	0	0	0.919
OS02T0102400-01	OS01T0723200-01	1326001	1324122	4530.OS02T0102400-01	4530.OS01T0723200-01	0	0	0	0	0.803	0.609	0	0	0.919
OsJ_24216	OS05T0350500-01	1344484	1338602	4530.OS07T0475800-01	4530.OS05T0350500-01	0	0	0	0	0.914	0.097	0	0	0.919
OS09T0481200-01	OsJ_23049	1349660	1343478	4530.OS09T0481200-01	4530.OS07T0141400-01	0	0	0	0	0.919	0	0	0	0.919
OsJ_18316	OsJ_17172	1338739	1337805	4530.OS05T0373700-01	4530.OS05T0155100-01	0	0	0	0	0.918	0.049	0	0	0.918
OsJ_17309	PRMT5	1337928	1326306	4530.OS05T0176000-01	4530.OS02T0139200-01	0	0	0	0	0.912	0.109	0	0	0.918
OsJ_23513	OS06T0571400-01	1343880	1342189	4530.OS07T0208000-01	4530.OS06T0571400-01	0	0	0	0	0.918	0	0	0	0.918
OS08T0559200-01	OsJ_26453	1348323	1346989	4530.OS08T0559200-01	4530.OS08T0310100-01	0	0	0	0	0.809	0.588	0	0	0.918
RACK1B	OS03T0586800-02	1339884	1332443	4530.OS05T0552300-02	4530.OS03T0586800-02	0	0	0	0	0.918	0	0	0	0.918
OsJ_15705	OsJ_13388	1336288	1334143	4530.OS04T0551800-01	4530.OS03T0851100-01	0	0	0	0	0.916	0.054	0	0	0.918
OsJ_04856	OsJ_01115	1325855	1322138	4530.OS01T0962600-01	4530.OS01T0251100-01	0	0	0	0	0.796	0.612	0	0	0.917
OS06T0550000-00	TIF3K1	1342079	1330632	4530.OS06T0550000-00	4530.OS03T0182700-02	0	0	0	0	0.917	0	0	0	0.917
OS06T0571400-01	OsJ_06990	1342189	1327846	4530.OS06T0571400-01	4530.OS02T0529700-01	0	0	0	0	0.917	0	0	0	0.917
OsJ_17309	OsJ_07332	1337928	1328216	4530.OS05T0176000-01	4530.OS02T0591700-01	0	0	0	0	0.898	0.214	0	0	0.917
OsJ_24216	OsJ_23326	1344484	1343717	4530.OS07T0475800-01	4530.OS07T0180900-01	0	0	0	0	0.794	0.615	0	0	0.917
OsJ_23049	CAB2R	1343478	1323310	4530.OS07T0141400-01	4530.OS01T0600900-02	0	0	0	0	0.571	0.813	0	0	0.916
OsJ_17309	OS04T0497600-01	1337928	1335909	4530.OS05T0176000-01	4530.OS04T0497600-01	0	0	0	0	0.905	0.156	0	0	0.916
OS12T0406200-01	OsJ_26453	1355644	1346989	4530.OS12T0406200-01	4530.OS08T0310100-01	0	0	0	0	0.806	0.588	0	0	0.916
OsJ_26453	OS05T0274900-00	1346989	1338320	4530.OS08T0310100-01	4530.OS05T0274900-00	0	0	0	0	0.803	0.591	0	0	0.916
RPL3B	OS02T0102400-01	1352824	1326001	4530.OS11T0168200-01	4530.OS02T0102400-01	0	0	0	0	0.804	0.585	0	0	0.915
OsJ_23326	OsJ_15705	1343717	1336288	4530.OS07T0180900-01	4530.OS04T0551800-01	0	0	0	0	0.915	0	0	0	0.915
OsJ_10851	OsJ_07332	1331824	1328216	4530.OS03T0352300-01	4530.OS02T0591700-01	0	0	0	0	0.892	0.252	0	0	0.915
OS03T0586800-02	OsJ_10851	1332443	1331824	4530.OS03T0586800-02	4530.OS03T0352300-01	0	0	0	0	0.914	0	0	0	0.914
OsJ_17309	OS04T0459700-02	1337928	1335628	4530.OS05T0176000-01	4530.OS04T0459700-02	0	0	0	0	0.914	0	0	0	0.914
OS12T0189400-01	RCA	1355227	1354618	4530.OS12T0189400-01	4530.OS11T0707000-02	0	0	0	0	0.914	0	0	0	0.914
OS03T0786700-01	OS03T0586800-02	1333632	1332443	4530.OS03T0786700-01	4530.OS03T0586800-02	0	0	0	0	0.854	0.438	0	0	0.914
P0304A10.1	OsJ_24743	1345778	1344981	4530.OS07T0673550-00	4530.OS07T0562700-01	0	0	0	0	0.914	0	0	0	0.914
OS09T0481200-01	P0304A10.1	1349660	1345778	4530.OS09T0481200-01	4530.OS07T0673550-00	0	0	0	0	0.914	0	0	0	0.914
OsJ_17172	OS02T0102400-01	1337805	1326001	4530.OS05T0155100-01	4530.OS02T0102400-01	0	0	0	0	0.789	0.612	0	0	0.914
OsJ_03860	OsJ_01115	1324760	1322138	4530.OS01T0815800-01	4530.OS01T0251100-01	0	0	0	0	0.822	0.54	0	0	0.914
OsJ_23513	OsJ_06990	1343880	1327846	4530.OS07T0208000-01	4530.OS02T0529700-01	0	0	0	0	0.758	0.659	0	0	0.914
OS02T0814700-01	OS02T0102400-01	1329767	1326001	4530.OS02T0814700-01	4530.OS02T0102400-01	0	0	0	0	0.764	0.646	0	0	0.913
OS07T0670600-01	OsJ_13187	1345756	1333963	4530.OS07T0670600-01	4530.OS03T0825400-01	0	0	0	0	0.913	0	0	0	0.913
RCA	OS04T0457000-01	1354618	1335608	4530.OS11T0707000-02	4530.OS04T0457000-01	0	0	0	0	0.913	0	0	0	0.913
OsJ_18185	OS01T0723200-01	1338614	1324122	4530.OS05T0353400-01	4530.OS01T0723200-01	0	0	0	0	0.907	0.098	0	0	0.913
OS05T0274900-00	OS02T0102400-01	1338320	1326001	4530.OS05T0274900-00	4530.OS02T0102400-01	0	0	0	0	0.786	0.612	0	0	0.913
RPL3B	OsJ_15705	1352824	1336288	4530.OS11T0168200-01	4530.OS04T0551800-01	0	0	0	0	0.913	0.048	0	0	0.913
OsJ_12028	OsJ_10851	1332845	1331824	4530.OS03T0668900-01	4530.OS03T0352300-01	0	0	0	0	0.913	0	0	0	0.913
OS12T0406200-01	OsJ_01115	1355644	1322138	4530.OS12T0406200-01	4530.OS01T0251100-01	0	0	0	0	0.783	0.612	0	0	0.912
OsJ_13388	OsJ_10851	1334143	1331824	4530.OS03T0851100-01	4530.OS03T0352300-01	0	0	0	0	0.912	0	0	0	0.912
RPL11	OsJ_10851	1338091	1331824	4530.OS05T0207300-01	4530.OS03T0352300-01	0	0	0	0	0.877	0.318	0	0	0.912
OsJ_17309	OsJ_10788	1337928	1331765	4530.OS05T0176000-01	4530.OS03T0341100-01	0	0	0	0	0.906	0.099	0	0	0.912
OsJ_09851	OS02T0814700-01	1330825	1329767	4530.OS03T0207250-01	4530.OS02T0814700-01	0	0	0	0	0.85	0.438	0	0	0.912
OsJ_24216	OS03T0786700-01	1344484	1333632	4530.OS07T0475800-01	4530.OS03T0786700-01	0	0	0	0	0.912	0	0	0	0.912
OS05T0556900-01	OsJ_17309	1339921	1337928	4530.OS05T0556900-01	4530.OS05T0176000-01	0	0	0	0	0.912	0	0	0	0.912
OS04T0376000-01	OsJ_13388	1335103	1334143	4530.OS04T0376000-01	4530.OS03T0851100-01	0	0	0	0	0.743	0.672	0	0	0.912
OS07T0450000-01	OS06T0571400-01	1344389	1342189	4530.OS07T0450000-01	4530.OS06T0571400-01	0	0	0	0	0.912	0	0	0	0.912
OsJ_21156	OS05T0401100-01	1341609	1338885	4530.OS06T0320500-01	4530.OS05T0401100-01	0	0	0	0	0.912	0	0	0	0.912
OsJ_19561	OsJ_18316	1339987	1338739	4530.OS05T0565000-01	4530.OS05T0373700-01	0	0	0	0	0.912	0	0	0	0.912
OsJ_26453	OsJ_04856	1346989	1325855	4530.OS08T0310100-01	4530.OS01T0962600-01	0	0	0	0	0.796	0.589	0	0	0.912
OsJ_21156	OS02T0581100-01	1341609	1328153	4530.OS06T0320500-01	4530.OS02T0581100-01	0	0	0	0	0.912	0	0	0	0.912
OS05T0350500-01	OS03T0586800-02	1338602	1332443	4530.OS05T0350500-01	4530.OS03T0586800-02	0	0	0	0	0.912	0	0	0	0.912
OsJ_25556	OsJ_10851	1345789	1331824	4530.OS07T0674700-01	4530.OS03T0352300-01	0	0	0	0	0.905	0.102	0	0	0.911
OsJ_23513	OsJ_04018	1343880	1324932	4530.OS07T0208000-01	4530.OS01T0839300-01	0	0	0	0	0.782	0.612	0	0	0.911
OsJ_24743	OsJ_23049	1344981	1343478	4530.OS07T0562700-01	4530.OS07T0141400-01	0	0	0	0	0.537	0.817	0	0	0.911
OS06T0550000-00	OsJ_18316	1342079	1338739	4530.OS06T0550000-00	4530.OS05T0373700-01	0	0	0	0	0.911	0	0	0	0.911
RPS8	OsJ_04709	1327644	1325685	4530.OS02T0489400-01	4530.OS01T0938900-02	0	0	0	0	0.91	0.053	0	0	0.911
OsJ_16070	OsJ_01115	1336668	1322138	4530.OS04T0605900-01	4530.OS01T0251100-01	0	0	0	0	0.781	0.612	0	0	0.911
OS06T0550000-00	OS05T0350500-01	1342079	1338602	4530.OS06T0550000-00	4530.OS05T0350500-01	0	0	0	0	0.773	0.623	0	0	0.911
OS12T0189400-01	PETE	1355227	1340251	4530.OS12T0189400-01	4530.OS06T0101600-01	0	0	0	0	0.911	0	0	0	0.911
OsJ_23513	OsJ_13388	1343880	1334143	4530.OS07T0208000-01	4530.OS03T0851100-01	0	0	0	0	0.758	0.648	0	0	0.911
OsJ_26453	OS04T0376000-01	1346989	1335103	4530.OS08T0310100-01	4530.OS04T0376000-01	0	0	0	0	0.793	0.591	0	0	0.911
OS05T0350500-01	OS01T0679700-02	1338602	1323809	4530.OS05T0350500-01	4530.OS01T0679700-02	0	0	0	0	0.717	0.698	0	0	0.91
OS06T0562600-01	OsJ_10851	1342140	1331824	4530.OS06T0562600-01	4530.OS03T0352300-01	0	0	0	0	0.91	0	0	0	0.91
PETE	OS04T0457000-01	1340251	1335608	4530.OS06T0101600-01	4530.OS04T0457000-01	0	0	0	0	0.91	0	0	0	0.91
P0304A10.1	OsJ_21156	1345778	1341609	4530.OS07T0673550-00	4530.OS06T0320500-01	0	0	0	0	0.91	0	0	0	0.91
T151	OS02T0102400-01	1330778	1326001	4530.OS03T0200500-01	4530.OS02T0102400-01	0	0	0	0	0.78	0.609	0	0	0.91
OS07T0544800-01	OsJ_05758	1344875	1326768	4530.OS07T0544800-01	4530.OS02T0197600-01	0	0	0	0	0.91	0	0	0	0.91
PRMT1	OsJ_10517	1348962	1331500	4530.OS09T0359800-01	4530.OS03T0300300-01	0	0	0	0	0.91	0	0	0	0.91
RPL3B	OsJ_04018	1352824	1324932	4530.OS11T0168200-01	4530.OS01T0839300-01	0	0	0	0	0.779	0.612	0	0	0.91
OsJ_24216	OS07T0224000-00	1344484	1343951	4530.OS07T0475800-01	4530.OS07T0224000-00	0	0	0	0	0.873	0.32	0	0	0.91
TIF3K1	OS01T0679700-02	1330632	1323809	4530.OS03T0182700-02	4530.OS01T0679700-02	0	0	0	0	0.91	0	0	0	0.91
OsJ_19902	TIF3K1	1340357	1330632	4530.OS06T0115500-01	4530.OS03T0182700-02	0	0	0	0	0.909	0	0	0	0.909
OS05T0274900-00	OsJ_01115	1338320	1322138	4530.OS05T0274900-00	4530.OS01T0251100-01	0	0	0	0	0.775	0.612	0	0	0.909
OS05T0350500-01	OsJ_16070	1338602	1336668	4530.OS05T0350500-01	4530.OS04T0605900-01	0	0	0	0	0.787	0.594	0	0	0.909
OS02T0814700-01	OsJ_04709	1329767	1325685	4530.OS02T0814700-01	4530.OS01T0938900-02	0	0	0	0	0.909	0.049	0	0	0.909
TIF3K1	OsJ_04856	1330632	1325855	4530.OS03T0182700-02	4530.OS01T0962600-01	0	0	0	0	0.738	0.667	0	0	0.909
OsJ_23326	OsJ_10851	1343717	1331824	4530.OS07T0180900-01	4530.OS03T0352300-01	0	0	0	0	0.873	0.311	0	0	0.909
OsJ_16016	OsJ_04709	1336610	1325685	4530.OS04T0598200-00	4530.OS01T0938900-02	0	0	0	0	0.909	0	0	0	0.909
OsJ_23326	OsJ_04018	1343717	1324932	4530.OS07T0180900-01	4530.OS01T0839300-01	0	0	0	0	0.8	0.562	0	0	0.908
OS09T0568800-01	OS06T0571400-01	1350328	1342189	4530.OS09T0568800-01	4530.OS06T0571400-01	0	0	0	0	0.908	0	0	0	0.908
OsJ_25556	OsJ_10788	1345789	1331765	4530.OS07T0674700-01	4530.OS03T0341100-01	0	0	0	0.984	0.908	0	0	0	0.908
OS02T0229000-01	OsJ_01115	1326983	1322138	4530.OS02T0229000-01	4530.OS01T0251100-01	0	0	0	0	0.772	0.612	0	0	0.908
OS05T0350500-01	RPL39A	1338602	1329626	4530.OS05T0350500-01	4530.OS02T0797200-01	0	0	0	0	0.754	0.643	0	0	0.908
OS03T0586800-02	OS01T0723200-01	1332443	1324122	4530.OS03T0586800-02	4530.OS01T0723200-01	0	0	0	0	0.908	0	0	0	0.908
RPS4	OS02T0102400-01	1326031	1326001	4530.OS02T0105900-01	4530.OS02T0102400-01	0	0	0	0	0.776	0.609	0	0	0.908
OsJ_19902	OsJ_17309	1340357	1337928	4530.OS06T0115500-01	4530.OS05T0176000-01	0	0	0	0	0.908	0	0	0	0.908
OS05T0556900-01	TIF3K1	1339921	1330632	4530.OS05T0556900-01	4530.OS03T0182700-02	0	0	0	0	0.908	0	0	0	0.908
OsJ_36195	OS06T0562600-01	1355924	1342140	4530.OS12T0502200-01	4530.OS06T0562600-01	0	0	0	0	0.887	0.213	0	0	0.907
OS12T0189400-01	OS05T0401100-01	1355227	1338885	4530.OS12T0189400-01	4530.OS05T0401100-01	0	0	0	0	0.907	0	0	0	0.907
OS07T0670600-01	OsJ_00007	1345756	1321017	4530.OS07T0670600-01	4530.OS01T0100700-01	0	0	0	0	0.907	0	0	0	0.907
OsJ_16070	OS03T0586800-02	1336668	1332443	4530.OS04T0605900-01	4530.OS03T0586800-02	0	0	0	0	0.907	0	0	0	0.907
OsJ_18185	OsJ_10837	1338614	1331815	4530.OS05T0353400-01	4530.OS03T0350300-01	0	0	0	0	0.87	0.317	0	0	0.907
OS03T0586800-02	OS02T0814700-01	1332443	1329767	4530.OS03T0586800-02	4530.OS02T0814700-01	0	0	0	0	0.907	0	0	0	0.907
OS12T0189400-01	OS04T0457000-01	1355227	1335608	4530.OS12T0189400-01	4530.OS04T0457000-01	0	0	0	0	0.907	0	0	0	0.907
OsJ_10788	OsJ_00993	1331765	1322005	4530.OS03T0341100-01	4530.OS01T0231700-01	0	0	0	0	0.906	0	0	0	0.906
OsJ_18185	OsJ_12028	1338614	1332845	4530.OS05T0353400-01	4530.OS03T0668900-01	0	0	0	0	0.906	0	0	0	0.906
OsJ_13388	OS02T0103700-01	1334143	1326014	4530.OS03T0851100-01	4530.OS02T0103700-01	0	0	0	0	0.772	0.606	0	0	0.906
RPL11	OsJ_06990	1338091	1327846	4530.OS05T0207300-01	4530.OS02T0529700-01	0	0	0	0	0.753	0.635	0	0	0.906
OS05T0556900-01	OsJ_10851	1339921	1331824	4530.OS05T0556900-01	4530.OS03T0352300-01	0	0	0	0	0.905	0.048	0	0	0.906
OS04T0376000-01	TIF3K1	1335103	1330632	4530.OS04T0376000-01	4530.OS03T0182700-02	0	0	0	0	0.906	0	0	0	0.906
OsJ_26453	OsJ_18185	1346989	1338614	4530.OS08T0310100-01	4530.OS05T0353400-01	0	0	0	0	0.906	0	0	0	0.906
OS02T0321900-02	OS02T0102400-01	1327418	1326001	4530.OS02T0321900-02	4530.OS02T0102400-01	0	0	0	0	0.82	0.501	0	0	0.906
TIF3K1	OsJ_07332	1330632	1328216	4530.OS03T0182700-02	4530.OS02T0591700-01	0	0	0	0	0.905	0	0	0	0.905
OsJ_17309	OsJ_01115	1337928	1322138	4530.OS05T0176000-01	4530.OS01T0251100-01	0	0	0	0	0.884	0.212	0	0	0.905
OS06T0550000-00	OS03T0586800-02	1342079	1332443	4530.OS06T0550000-00	4530.OS03T0586800-02	0	0	0	0	0.905	0	0	0	0.905
RACK1B	OS04T0497600-01	1339884	1335909	4530.OS05T0552300-02	4530.OS04T0497600-01	0	0	0	0	0.867	0.32	0	0	0.905
OS04T0376000-01	OsJ_04709	1335103	1325685	4530.OS04T0376000-01	4530.OS01T0938900-02	0	0	0	0	0.887	0.193	0	0	0.905
OsJ_19788	OS04T0459700-02	1340242	1335628	4530.OS05T0597100-01	4530.OS04T0459700-02	0	0	0	0	0.905	0	0	0	0.905
OS12T0189400-01	OS02T0581100-01	1355227	1328153	4530.OS12T0189400-01	4530.OS02T0581100-01	0	0	0	0	0.904	0	0	0	0.904
OsJ_24216	RACK1B	1344484	1339884	4530.OS07T0475800-01	4530.OS05T0552300-02	0	0	0	0	0.904	0	0	0	0.904
OsJ_26091	OsJ_01115	1346325	1322138	4530.OS08T0156800-01	4530.OS01T0251100-01	0	0	0	0	0.763	0.612	0	0	0.904
OS04T0459700-02	OsJ_10837	1335628	1331815	4530.OS04T0459700-02	4530.OS03T0350300-01	0	0	0	0	0.904	0	0	0	0.904
OsJ_17309	OsJ_16070	1337928	1336668	4530.OS05T0176000-01	4530.OS04T0605900-01	0	0	0	0	0.861	0.337	0	0	0.904
OsJ_10788	OS02T0102400-01	1331765	1326001	4530.OS03T0341100-01	4530.OS02T0102400-01	0	0	0	0	0.763	0.612	0	0	0.904
OS06T0571400-01	RPL39A	1342189	1329626	4530.OS06T0571400-01	4530.OS02T0797200-01	0	0	0	0	0.859	0.344	0	0	0.904
RPL11	OsJ_01115	1338091	1322138	4530.OS05T0207300-01	4530.OS01T0251100-01	0	0	0	0	0.816	0.501	0	0	0.904
OsJ_10851	OS02T0576700-01	1331824	1328121	4530.OS03T0352300-01	4530.OS02T0576700-01	0	0	0	0	0.904	0	0	0	0.904
OS05T0350500-01	TIF3K1	1338602	1330632	4530.OS05T0350500-01	4530.OS03T0182700-02	0	0	0	0	0.903	0.051	0	0	0.904
OsJ_18185	OS03T0586800-02	1338614	1332443	4530.OS05T0353400-01	4530.OS03T0586800-02	0	0	0	0	0.903	0	0	0	0.903
OS04T0459700-02	OsJ_10851	1335628	1331824	4530.OS04T0459700-02	4530.OS03T0352300-01	0	0	0	0	0.903	0	0	0	0.903
OS06T0562600-01	OS02T0576700-01	1342140	1328121	4530.OS06T0562600-01	4530.OS02T0576700-01	0	0	0	0	0.896	0.1	0	0	0.903
OS09T0481200-01	RCABP89	1349660	1332466	4530.OS09T0481200-01	4530.OS03T0592500-01	0	0	0	0	0.537	0.801	0	0	0.903
OsJ_17309	OsJ_12028	1337928	1332845	4530.OS05T0176000-01	4530.OS03T0668900-01	0	0	0	0	0.903	0	0	0	0.903
OS05T0401100-01	OsJ_14748	1338885	1335319	4530.OS05T0401100-01	4530.OS04T0414700-01	0	0	0	0	0.903	0	0	0	0.903
OsJ_18316	RPL39A	1338739	1329626	4530.OS05T0373700-01	4530.OS02T0797200-01	0	0	0	0	0.903	0	0	0	0.903
RCA	OsJ_24743	1354618	1344981	4530.OS11T0707000-02	4530.OS07T0562700-01	0	0	0	0	0.903	0	0	0	0.903
OsJ_19788	OS03T0586800-02	1340242	1332443	4530.OS05T0597100-01	4530.OS03T0586800-02	0	0	0	0	0.902	0	0	0	0.902
OsJ_19911	OsJ_10851	1340366	1331824	4530.OS06T0116600-01	4530.OS03T0352300-01	0	0	0	0	0.902	0	0	0	0.902
OsJ_24216	OsJ_19561	1344484	1339987	4530.OS07T0475800-01	4530.OS05T0565000-01	0	0	0	0	0.681	0.705	0	0	0.902
OS06T0550000-00	OsJ_13187	1342079	1333963	4530.OS06T0550000-00	4530.OS03T0825400-01	0	0	0	0	0.902	0	0	0	0.902
OsJ_10851	OS01T0143300-01	1331824	1321360	4530.OS03T0352300-01	4530.OS01T0143300-01	0	0	0	0	0.902	0	0	0	0.902
RACK1B	OS01T0143300-01	1339884	1321360	4530.OS05T0552300-02	4530.OS01T0143300-01	0	0	0	0	0.902	0	0	0	0.902
RPL3B	OsJ_10851	1352824	1331824	4530.OS11T0168200-01	4530.OS03T0352300-01	0	0	0	0	0.9	0.059	0	0	0.902
OsJ_12028	OS01T0143300-01	1332845	1321360	4530.OS03T0668900-01	4530.OS01T0143300-01	0	0	0	0	0.902	0	0	0	0.902
OS06T0562600-01	OS01T0723200-01	1342140	1324122	4530.OS06T0562600-01	4530.OS01T0723200-01	0	0	0	0	0.901	0.049	0	0	0.902
OsJ_18316	OS02T0321900-02	1338739	1327418	4530.OS05T0373700-01	4530.OS02T0321900-02	0	0	0	0	0.902	0	0	0	0.902
OsJ_025957	OS02T0814700-01	1347136	1329767	4530.OS08T0359500-01	4530.OS02T0814700-01	0	0	0	0	0.896	0.097	0	0	0.902
OsJ_27444	P0304A10.1	1347488	1345778	4530.OS08T0435900-01	4530.OS07T0673550-00	0	0	0	0	0.902	0	0	0	0.902
OsJ_16070	TIF3K1	1336668	1330632	4530.OS04T0605900-01	4530.OS03T0182700-02	0	0	0	0	0.902	0	0	0	0.902
OsJ_17309	OS02T0102400-01	1337928	1326001	4530.OS05T0176000-01	4530.OS02T0102400-01	0	0	0	0	0.895	0.096	0	0	0.901
OS07T0450000-01	OsJ_06990	1344389	1327846	4530.OS07T0450000-01	4530.OS02T0529700-01	0	0	0	0	0.753	0.615	0	0	0.901
OsJ_36195	OS02T0576700-01	1355924	1328121	4530.OS12T0502200-01	4530.OS02T0576700-01	0	0	0	0	0.895	0.098	0	0	0.901
OsJ_26453	OsJ_17172	1346989	1337805	4530.OS08T0310100-01	4530.OS05T0155100-01	0	0	0	0	0.77	0.591	0	0	0.901
OsJ_18185	OsJ_06743	1338614	1327626	4530.OS05T0353400-01	4530.OS02T0481000-01	0	0	0	0	0.901	0	0	0	0.901
OS09T0568800-01	OS08T0559200-01	1350328	1348323	4530.OS09T0568800-01	4530.OS08T0559200-01	0	0	0	0.983	0.901	0	0	0	0.901
CAB1R	OsJ_24743	1348917	1344981	4530.OS09T0346500-04	4530.OS07T0562700-01	0	0	0	0.965	0.739	0.637	0	0	0.901
OS06T0562600-01	OS02T0814700-01	1342140	1329767	4530.OS06T0562600-01	4530.OS02T0814700-01	0	0	0	0	0.9	0.048	0	0	0.901
OS02T0576700-01	RPS8	1328121	1327644	4530.OS02T0576700-01	4530.OS02T0489400-01	0	0	0	0	0.901	0	0	0	0.901
RACK1B	OS04T0459700-02	1339884	1335628	4530.OS05T0552300-02	4530.OS04T0459700-02	0	0	0	0	0.901	0	0	0	0.901
OsJ_07332	OsJ_04709	1328216	1325685	4530.OS02T0591700-01	4530.OS01T0938900-02	0	0	0	0	0.9	0	0	0	0.9
OsJ_19902	OsJ_10851	1340357	1331824	4530.OS06T0115500-01	4530.OS03T0352300-01	0	0	0	0	0.9	0	0	0	0.9
OS06T0562600-01	OS04T0376000-01	1342140	1335103	4530.OS06T0562600-01	4530.OS04T0376000-01	0	0	0	0	0.899	0.049	0	0	0.9
RPL3B	TIF3K1	1352824	1330632	4530.OS11T0168200-01	4530.OS03T0182700-02	0	0	0	0	0.9	0	0	0	0.9
RCA	PETE	1354618	1340251	4530.OS11T0707000-02	4530.OS06T0101600-01	0	0	0	0	0.9	0	0	0	0.9
OsJ_26453	OsJ_13388	1346989	1334143	4530.OS08T0310100-01	4530.OS03T0851100-01	0	0	0	0	0.762	0.599	0	0	0.9
OS05T0556900-01	OS03T0586800-02	1339921	1332443	4530.OS05T0556900-01	4530.OS03T0586800-02	0	0	0	0	0.9	0	0	0	0.9
OS04T0497600-01	OsJ_10851	1335909	1331824	4530.OS04T0497600-01	4530.OS03T0352300-01	0	0	0	0	0.887	0.151	0	0	0.9
OS07T0670600-01	OsJ_23326	1345756	1343717	4530.OS07T0670600-01	4530.OS07T0180900-01	0	0	0	0	0.629	0.743	0	0	0.9
OS03T0586800-02	RPS8	1332443	1327644	4530.OS03T0586800-02	4530.OS02T0489400-01	0	0	0	0	0.9	0	0	0	0.9
OsJ_26453	OS02T0229000-01	1346989	1326983	4530.OS08T0310100-01	4530.OS02T0229000-01	0	0	0	0	0.769	0.588	0	0	0.9
OsJ_25556	OS02T0576700-01	1345789	1328121	4530.OS07T0674700-01	4530.OS02T0576700-01	0	0	0	0	0.9	0	0	0	0.9
OsJ_26453	RPS4	1346989	1326031	4530.OS08T0310100-01	4530.OS02T0105900-01	0	0	0	0	0.768	0.588	0	0	0.9
PETE	OS05T0401100-01	1340251	1338885	4530.OS06T0101600-01	4530.OS05T0401100-01	0	0	0	0	0.899	0	0	0	0.899
RPL7A-1	OS06T0562600-01	1349858	1342140	4530.OS09T0507800-01	4530.OS06T0562600-01	0	0	0	0	0.899	0	0	0	0.899
PETE	OsJ_01921	1340251	1322830	4530.OS06T0101600-01	4530.OS01T0501800-01	0	0	0	0	0.899	0	0	0	0.899
OsJ_26453	OS06T0562600-01	1346989	1342140	4530.OS08T0310100-01	4530.OS06T0562600-01	0	0	0	0	0.899	0	0	0	0.899
P0304A10.1	OsJ_05758	1345778	1326768	4530.OS07T0673550-00	4530.OS02T0197600-01	0	0	0	0	0.899	0	0	0	0.899
OsJ_24216	OsJ_01115	1344484	1322138	4530.OS07T0475800-01	4530.OS01T0251100-01	0	0	0	0	0.721	0.652	0	0	0.899
PETE	OsJ_05758	1340251	1326768	4530.OS06T0101600-01	4530.OS02T0197600-01	0	0	0	0	0.899	0	0	0	0.899
OS05T0401100-01	OsJ_05758	1338885	1326768	4530.OS05T0401100-01	4530.OS02T0197600-01	0	0	0	0	0.899	0	0	0	0.899
OS06T0550000-00	OsJ_15705	1342079	1336288	4530.OS06T0550000-00	4530.OS04T0551800-01	0	0	0	0	0.892	0.099	0	0	0.899
OS06T0645400-01	OsJ_10851	1342579	1331824	4530.OS06T0645400-01	4530.OS03T0352300-01	0	0	0	0	0.899	0	0	0	0.899
OsJ_27444	OS05T0401100-01	1347488	1338885	4530.OS08T0435900-01	4530.OS05T0401100-01	0	0	0	0	0.899	0	0	0	0.899
RCA	OsJ_33501	1354618	1353222	4530.OS11T0707000-02	4530.OS11T0242800-01	0	0	0	0	0.899	0	0	0	0.899
RPL11	OsJ_09851	1338091	1330825	4530.OS05T0207300-01	4530.OS03T0207250-01	0	0	0	0	0.856	0.319	0	0	0.898
OS07T0224000-00	OsJ_19788	1343951	1340242	4530.OS07T0224000-00	4530.OS05T0597100-01	0	0	0	0	0.898	0	0	0	0.898
OS07T0670600-01	OsJ_11235	1345756	1332146	4530.OS07T0670600-01	4530.OS03T0410900-01	0	0	0	0	0.898	0	0	0	0.898
OS08T0559200-01	OsJ_10851	1348323	1331824	4530.OS08T0559200-01	4530.OS03T0352300-01	0	0	0	0	0.897	0.048	0	0	0.898
TIM9	OS02T0814700-01	1356252	1329767	4530.OS12T0571200-01	4530.OS02T0814700-01	0	0	0	0	0.898	0	0	0	0.898
OS06T0562600-01	TIF3K1	1342140	1330632	4530.OS06T0562600-01	4530.OS03T0182700-02	0	0	0	0	0.898	0	0	0	0.898
OS03T0586800-02	OS02T0576700-01	1332443	1328121	4530.OS03T0586800-02	4530.OS02T0576700-01	0	0	0	0	0.898	0	0	0	0.898
OsJ_23513	OsJ_17309	1343880	1337928	4530.OS07T0208000-01	4530.OS05T0176000-01	0	0	0	0	0.664	0.707	0	0	0.897
OsJ_19788	RPS8	1340242	1327644	4530.OS05T0597100-01	4530.OS02T0489400-01	0	0	0	0	0.897	0	0	0	0.897
OS06T0571400-01	OsJ_03860	1342189	1324760	4530.OS06T0571400-01	4530.OS01T0815800-01	0	0	0	0	0.897	0.048	0	0	0.897
OS07T0544800-01	OsJ_21156	1344875	1341609	4530.OS07T0544800-01	4530.OS06T0320500-01	0	0	0	0	0.897	0	0	0	0.897
OsJ_29906	OsJ_04018	1349809	1324932	4530.OS09T0501700-00	4530.OS01T0839300-01	0	0	0	0	0.897	0	0	0	0.897
RPL7A-1	OsJ_19788	1349858	1340242	4530.OS09T0507800-01	4530.OS05T0597100-01	0	0	0	0	0.897	0	0	0	0.897
RPL3B	OsJ_26453	1352824	1346989	4530.OS11T0168200-01	4530.OS08T0310100-01	0	0	0	0	0.785	0.54	0	0	0.897
OS04T0459700-02	OsJ_13388	1335628	1334143	4530.OS04T0459700-02	4530.OS03T0851100-01	0	0	0	0	0.897	0	0	0	0.897
OsJ_18185	OS04T0459700-02	1338614	1335628	4530.OS05T0353400-01	4530.OS04T0459700-02	0	0	0	0	0.896	0	0	0	0.896
OS02T0229000-01	OS01T0723200-01	1326983	1324122	4530.OS02T0229000-01	4530.OS01T0723200-01	0	0	0	0.983	0.896	0	0	0	0.896
OS06T0550000-00	OsJ_06743	1342079	1327626	4530.OS06T0550000-00	4530.OS02T0481000-01	0	0	0	0	0.896	0	0	0	0.896
OsJ_19788	OS02T0814700-01	1340242	1329767	4530.OS05T0597100-01	4530.OS02T0814700-01	0	0	0	0	0.896	0	0	0	0.896
OsJ_19788	OsJ_00007	1340242	1321017	4530.OS05T0597100-01	4530.OS01T0100700-01	0	0	0	0	0.896	0	0	0	0.896
OS06T0645400-01	OsJ_18185	1342579	1338614	4530.OS06T0645400-01	4530.OS05T0353400-01	0	0	0	0	0.896	0	0	0	0.896
OsJ_26453	OsJ_26091	1346989	1346325	4530.OS08T0310100-01	4530.OS08T0156800-01	0	0	0	0	0.758	0.591	0	0	0.896
OsJ_17309	OsJ_04856	1337928	1325855	4530.OS05T0176000-01	4530.OS01T0962600-01	0	0	0	0	0.894	0.059	0	0	0.896
OS06T0562600-01	OS02T0229000-01	1342140	1326983	4530.OS06T0562600-01	4530.OS02T0229000-01	0	0	0	0	0.896	0.049	0	0	0.896
OsJ_10851	T151	1331824	1330778	4530.OS03T0352300-01	4530.OS03T0200500-01	0	0	0	0	0.6	0.752	0	0	0.896
OsJ_19788	OS01T0143300-01	1340242	1321360	4530.OS05T0597100-01	4530.OS01T0143300-01	0	0	0	0	0.896	0	0	0	0.896
OsJ_19788	OsJ_18185	1340242	1338614	4530.OS05T0597100-01	4530.OS05T0353400-01	0	0	0	0	0.896	0	0	0	0.896
OsJ_36195	OsJ_10851	1355924	1331824	4530.OS12T0502200-01	4530.OS03T0352300-01	0	0	0	0	0.883	0.151	0	0	0.896
TIM9	OsJ_13388	1356252	1334143	4530.OS12T0571200-01	4530.OS03T0851100-01	0	0	0	0	0.896	0	0	0	0.896
OsJ_19788	OsJ_12028	1340242	1332845	4530.OS05T0597100-01	4530.OS03T0668900-01	0	0	0	0	0.896	0	0	0	0.896
OS06T0562600-01	OsJ_08042	1342140	1328919	4530.OS06T0562600-01	4530.OS02T0699600-01	0	0	0	0	0.895	0	0	0	0.895
OS03T0586800-02	OsJ_03860	1332443	1324760	4530.OS03T0586800-02	4530.OS01T0815800-01	0	0	0	0	0.895	0	0	0	0.895
OsJ_19911	OsJ_06743	1340366	1327626	4530.OS06T0116600-01	4530.OS02T0481000-01	0	0	0	0	0.895	0	0	0	0.895
OS02T0229000-01	OS02T0102400-01	1326983	1326001	4530.OS02T0229000-01	4530.OS02T0102400-01	0	0	0	0	0.743	0.609	0	0	0.895
PRMT1	OS07T0670600-01	1348962	1345756	4530.OS09T0359800-01	4530.OS07T0670600-01	0	0	0	0	0.895	0	0	0	0.895
OsJ_29906	OsJ_00993	1349809	1322005	4530.OS09T0501700-00	4530.OS01T0231700-01	0	0	0	0	0.895	0	0	0	0.895
OsJ_19788	OS01T0723200-01	1340242	1324122	4530.OS05T0597100-01	4530.OS01T0723200-01	0	0	0	0	0.895	0	0	0	0.895
OS06T0571400-01	OS03T0141000-01	1342189	1330311	4530.OS06T0571400-01	4530.OS03T0141000-01	0	0	0	0	0.894	0.05	0	0	0.895
OsJ_24216	OsJ_10517	1344484	1331500	4530.OS07T0475800-01	4530.OS03T0300300-01	0	0	0	0	0.894	0	0	0	0.894
OsJ_19911	OS02T0576700-01	1340366	1328121	4530.OS06T0116600-01	4530.OS02T0576700-01	0	0	0	0	0.894	0	0	0	0.894
OS09T0481200-01	OsJ_24861	1349660	1345110	4530.OS09T0481200-01	4530.OS07T0577600-01	0	0	0	0	0.437	0.82	0	0	0.894
OsJ_23098	OsJ_01921	1343518	1322830	4530.OS07T0148900-01	4530.OS01T0501800-01	0	0	0	0	0.894	0	0	0	0.894
OsJ_26453	OS05T0350500-01	1346989	1338602	4530.OS08T0310100-01	4530.OS05T0350500-01	0	0	0	0	0.873	0.2	0	0	0.894
OsJ_26091	OS02T0102400-01	1346325	1326001	4530.OS08T0156800-01	4530.OS02T0102400-01	0	0	0	0	0.739	0.612	0	0	0.894
CAB1R	OS04T0457000-01	1348917	1335608	4530.OS09T0346500-04	4530.OS04T0457000-01	0	0	0	0.689	0.793	0.507	0	0	0.894
OS05T0274900-00	OS03T0586800-02	1338320	1332443	4530.OS05T0274900-00	4530.OS03T0586800-02	0	0	0	0	0.894	0	0	0	0.894
OS06T0645400-01	OS03T0786700-01	1342579	1333632	4530.OS06T0645400-01	4530.OS03T0786700-01	0	0	0	0	0.818	0.438	0	0	0.893
OsJ_25556	OsJ_04709	1345789	1325685	4530.OS07T0674700-01	4530.OS01T0938900-02	0	0	0	0	0.893	0.049	0	0	0.893
OsJ_10788	OsJ_04709	1331765	1325685	4530.OS03T0341100-01	4530.OS01T0938900-02	0	0	0	0	0.893	0.049	0	0	0.893
RPL11	TIF3K1	1338091	1330632	4530.OS05T0207300-01	4530.OS03T0182700-02	0	0	0	0	0.893	0	0	0	0.893
OsJ_23326	OsJ_18316	1343717	1338739	4530.OS07T0180900-01	4530.OS05T0373700-01	0	0	0	0	0.879	0.155	0	0	0.893
OsJ_23326	OsJ_04709	1343717	1325685	4530.OS07T0180900-01	4530.OS01T0938900-02	0	0	0	0	0.879	0.155	0	0	0.893
OsJ_025957	OsJ_19902	1347136	1340357	4530.OS08T0359500-01	4530.OS06T0115500-01	0	0	0	0	0.893	0	0	0	0.893
OsJ_16016	OS02T0102400-01	1336610	1326001	4530.OS04T0598200-00	4530.OS02T0102400-01	0	0	0	0	0.758	0.579	0	0	0.893
OS07T0450000-01	OsJ_19788	1344389	1340242	4530.OS07T0450000-01	4530.OS05T0597100-01	0	0	0	0	0.892	0	0	0	0.892
OS07T0670600-01	OsJ_07332	1345756	1328216	4530.OS07T0670600-01	4530.OS02T0591700-01	0	0	0	0	0.733	0.615	0	0	0.892
OS07T0544800-01	OS05T0401100-01	1344875	1338885	4530.OS07T0544800-01	4530.OS05T0401100-01	0	0	0	0	0.892	0	0	0	0.892
OsJ_06743	OS01T0143300-01	1327626	1321360	4530.OS02T0481000-01	4530.OS01T0143300-01	0	0	0	0	0.892	0	0	0	0.892
OsJ_36195	OsJ_19911	1355924	1340366	4530.OS12T0502200-01	4530.OS06T0116600-01	0	0	0	0	0.892	0	0	0	0.892
OsJ_19788	OsJ_18316	1340242	1338739	4530.OS05T0597100-01	4530.OS05T0373700-01	0	0	0	0	0.892	0	0	0	0.892
OsJ_29906	OsJ_26453	1349809	1346989	4530.OS09T0501700-00	4530.OS08T0310100-01	0	0	0	0	0.775	0.54	0	0	0.892
OsJ_36195	OsJ_01115	1355924	1322138	4530.OS12T0502200-01	4530.OS01T0251100-01	0	0	0	0	0.849	0.313	0	0	0.891
RPL7A-1	OsJ_01115	1349858	1322138	4530.OS09T0507800-01	4530.OS01T0251100-01	0	0	0	0	0.814	0.438	0	0	0.891
OsJ_24743	OsJ_03282	1344981	1324098	4530.OS07T0562700-01	4530.OS01T0720500-01	0	0	0	0.964	0.713	0.637	0	0	0.891
OsJ_16070	OsJ_13388	1336668	1334143	4530.OS04T0605900-01	4530.OS03T0851100-01	0	0	0	0	0.673	0.681	0	0	0.891
OsJ_07332	OS02T0102400-01	1328216	1326001	4530.OS02T0591700-01	4530.OS02T0102400-01	0	0	0	0	0.795	0.494	0	0	0.891
OS03T0586800-02	RPL39A	1332443	1329626	4530.OS03T0586800-02	4530.OS02T0797200-01	0	0	0	0	0.848	0.307	0	0	0.89
OsJ_33501	OS05T0401100-01	1353222	1338885	4530.OS11T0242800-01	4530.OS05T0401100-01	0	0	0	0	0.89	0	0	0	0.89
OsJ_19788	OS05T0350500-01	1340242	1338602	4530.OS05T0597100-01	4530.OS05T0350500-01	0	0	0	0	0.89	0	0	0	0.89
OsJ_10788	OS02T0576700-01	1331765	1328121	4530.OS03T0341100-01	4530.OS02T0576700-01	0	0	0	0	0.89	0	0	0	0.89
OsJ_27444	OS03T0343900-01	1347488	1331779	4530.OS08T0435900-01	4530.OS03T0343900-01	0	0	0	0	0.89	0	0	0	0.89
OS06T0645400-01	OsJ_12028	1342579	1332845	4530.OS06T0645400-01	4530.OS03T0668900-01	0	0	0	0	0.89	0	0	0	0.89
OS06T0562600-01	OsJ_19902	1342140	1340357	4530.OS06T0562600-01	4530.OS06T0115500-01	0	0	0	0	0.89	0	0	0	0.89
OsJ_26324	OsJ_18185	1346529	1338614	4530.OS08T0192900-01	4530.OS05T0353400-01	0	0	0	0	0.89	0	0	0	0.89
OS07T0670600-01	OsJ_14952	1345756	1335520	4530.OS07T0670600-01	4530.OS04T0446500-02	0	0	0	0	0.89	0	0	0	0.89
OsJ_12028	OsJ_06743	1332845	1327626	4530.OS03T0668900-01	4530.OS02T0481000-01	0	0	0	0	0.89	0	0	0	0.89
CAB1R	PETE	1348917	1340251	4530.OS09T0346500-04	4530.OS06T0101600-01	0	0	0	0	0.89	0	0	0	0.89
OsJ_23326	OsJ_18185	1343717	1338614	4530.OS07T0180900-01	4530.OS05T0353400-01	0	0	0	0	0.883	0.099	0	0	0.89
OsJ_10851	OsJ_06743	1331824	1327626	4530.OS03T0352300-01	4530.OS02T0481000-01	0	0	0	0	0.89	0	0	0	0.89
OS02T0576700-01	OS01T0723200-01	1328121	1324122	4530.OS02T0576700-01	4530.OS01T0723200-01	0	0	0	0	0.89	0	0	0	0.89
RACK1B	OsJ_12028	1339884	1332845	4530.OS05T0552300-02	4530.OS03T0668900-01	0	0	0	0	0.89	0	0	0	0.89
OsJ_24216	OsJ_03860	1344484	1324760	4530.OS07T0475800-01	4530.OS01T0815800-01	0	0	0	0	0.844	0.32	0	0	0.889
OsJ_18316	TIF3K1	1338739	1330632	4530.OS05T0373700-01	4530.OS03T0182700-02	0	0	0	0	0.889	0	0	0	0.889
OsJ_15705	OsJ_00007	1336288	1321017	4530.OS04T0551800-01	4530.OS01T0100700-01	0	0	0	0	0.889	0	0	0	0.889
OsJ_17309	OS03T0166000-01	1337928	1330506	4530.OS05T0176000-01	4530.OS03T0166000-01	0	0	0	0	0.889	0	0	0	0.889
TIF3K1	OS02T0229000-01	1330632	1326983	4530.OS03T0182700-02	4530.OS02T0229000-01	0	0	0	0	0.755	0.566	0	0	0.889
OsJ_26453	OsJ_07016	1346989	1327874	4530.OS08T0310100-01	4530.OS02T0534800-01	0	0	0	0	0.771	0.535	0	0	0.889
RPL7A-1	OS02T0576700-01	1349858	1328121	4530.OS09T0507800-01	4530.OS02T0576700-01	0	0	0	0	0.881	0.099	0	0	0.888
OsJ_26453	OS07T0173501-00	1346989	1343669	4530.OS08T0310100-01	4530.OS07T0173501-00	0	0	0	0	0.693	0.65	0	0	0.888
OsJ_23326	OsJ_09851	1343717	1330825	4530.OS07T0180900-01	4530.OS03T0207250-01	0	0	0	0	0.706	0.636	0	0	0.888
OsJ_025957	OS06T0571400-01	1347136	1342189	4530.OS08T0359500-01	4530.OS06T0571400-01	0	0	0	0	0.872	0.156	0	0	0.888
RPL7A-1	OsJ_10837	1349858	1331815	4530.OS09T0507800-01	4530.OS03T0350300-01	0	0	0	0	0.843	0.32	0	0	0.888
OsJ_16016	OsJ_04018	1336610	1324932	4530.OS04T0598200-00	4530.OS01T0839300-01	0	0	0	0	0.724	0.612	0	0	0.888
OsJ_10837	RPS8	1331815	1327644	4530.OS03T0350300-01	4530.OS02T0489400-01	0	0	0	0	0.673	0.67	0	0	0.887
OsJ_18316	OsJ_13187	1338739	1333963	4530.OS05T0373700-01	4530.OS03T0825400-01	0	0	0	0	0.887	0	0	0	0.887
OS07T0173501-00	OsJ_09851	1343669	1330825	4530.OS07T0173501-00	4530.OS03T0207250-01	0	0	0	0	0.575	0.745	0	0	0.887
OS05T0274900-00	OsJ_10851	1338320	1331824	4530.OS05T0274900-00	4530.OS03T0352300-01	0	0	0	0	0.808	0.438	0	0	0.887
OsJ_08042	OsJ_04018	1328919	1324932	4530.OS02T0699600-01	4530.OS01T0839300-01	0	0	0	0	0.722	0.612	0	0	0.887
TIF3K1	OS02T0321900-02	1330632	1327418	4530.OS03T0182700-02	4530.OS02T0321900-02	0	0	0	0	0.887	0	0	0	0.887
OsJ_26453	OsJ_10788	1346989	1331765	4530.OS08T0310100-01	4530.OS03T0341100-01	0	0	0	0	0.734	0.591	0	0	0.886
OsJ_23513	OsJ_10851	1343880	1331824	4530.OS07T0208000-01	4530.OS03T0352300-01	0	0	0	0	0.607	0.722	0	0	0.886
OsJ_24216	OsJ_10788	1344484	1331765	4530.OS07T0475800-01	4530.OS03T0341100-01	0	0	0	0	0.707	0.629	0	0	0.886
OsRPL14	OsJ_04709	1328446	1325685	4530.OS02T0622300-00	4530.OS01T0938900-02	0	0	0	0	0.886	0	0	0	0.886
OsJ_25168	OS05T0350500-01	1345411	1338602	4530.OS07T0622100-01	4530.OS05T0350500-01	0	0	0	0	0.886	0	0	0	0.886
OsJ_13187	OS02T0814700-01	1333963	1329767	4530.OS03T0825400-01	4530.OS02T0814700-01	0	0	0	0	0.886	0	0	0	0.886
CAB1R	OS05T0401100-01	1348917	1338885	4530.OS09T0346500-04	4530.OS05T0401100-01	0	0	0	0	0.885	0	0	0	0.885
OS06T0550000-00	OS01T0143300-01	1342079	1321360	4530.OS06T0550000-00	4530.OS01T0143300-01	0	0	0	0	0.885	0	0	0	0.885
OsJ_25556	OsJ_06743	1345789	1327626	4530.OS07T0674700-01	4530.OS02T0481000-01	0	0	0	0	0.885	0	0	0	0.885
OsJ_025957	OS06T0562600-01	1347136	1342140	4530.OS08T0359500-01	4530.OS06T0562600-01	0	0	0	0	0.885	0	0	0	0.885
OsJ_25556	OS06T0562600-01	1345789	1342140	4530.OS07T0674700-01	4530.OS06T0562600-01	0	0	0	0	0.885	0	0	0	0.885
OsJ_17309	OsJ_17172	1337928	1337805	4530.OS05T0176000-01	4530.OS05T0155100-01	0	0	0	0	0.878	0.099	0	0	0.885
OsJ_14952	OsJ_10517	1335520	1331500	4530.OS04T0446500-02	4530.OS03T0300300-01	0	0	0	0	0.884	0	0	0	0.884
OsJ_26453	OS02T0103700-01	1346989	1326014	4530.OS08T0310100-01	4530.OS02T0103700-01	0	0	0	0	0.796	0.455	0	0	0.884
OsJ_19902	OsJ_18316	1340357	1338739	4530.OS06T0115500-01	4530.OS05T0373700-01	0	0	0	0	0.882	0.053	0	0	0.884
OS04T0459700-02	OsJ_00007	1335628	1321017	4530.OS04T0459700-02	4530.OS01T0100700-01	0	0	0	0	0.884	0	0	0	0.884
OS07T0670600-01	OsJ_19561	1345756	1339987	4530.OS07T0670600-01	4530.OS05T0565000-01	0	0	0	0	0.712	0.615	0	0	0.884
TIM9	OS04T0376000-01	1356252	1335103	4530.OS12T0571200-01	4530.OS04T0376000-01	0	0	0	0	0.884	0	0	0	0.884
OsJ_19902	OsJ_19788	1340357	1340242	4530.OS06T0115500-01	4530.OS05T0597100-01	0	0	0	0	0.884	0	0	0	0.884
P0304A10.1	OsJ_14748	1345778	1335319	4530.OS07T0673550-00	4530.OS04T0414700-01	0	0	0	0	0.884	0	0	0	0.884
OS06T0550000-00	OS04T0459700-02	1342079	1335628	4530.OS06T0550000-00	4530.OS04T0459700-02	0	0	0	0	0.883	0	0	0	0.883
OS12T0406200-01	OS03T0586800-02	1355644	1332443	4530.OS12T0406200-01	4530.OS03T0586800-02	0	0	0	0	0.883	0	0	0	0.883
OsJ_26091	TIF3K1	1346325	1330632	4530.OS08T0156800-01	4530.OS03T0182700-02	0	0	0	0	0.883	0	0	0	0.883
OsJ_13388	OsJ_09851	1334143	1330825	4530.OS03T0851100-01	4530.OS03T0207250-01	0	0	0	0	0.883	0	0	0	0.883
OS07T0670600-01	OS06T0550000-00	1345756	1342079	4530.OS07T0670600-01	4530.OS06T0550000-00	0	0	0	0	0.883	0	0	0	0.883
OsJ_29906	OsJ_01115	1349809	1322138	4530.OS09T0501700-00	4530.OS01T0251100-01	0	0	0	0	0.73	0.585	0	0	0.883
OsJ_19788	OS05T0556900-01	1340242	1339921	4530.OS05T0597100-01	4530.OS05T0556900-01	0	0	0	0	0.883	0	0	0	0.883
OS07T0450000-01	OsJ_17309	1344389	1337928	4530.OS07T0450000-01	4530.OS05T0176000-01	0	0	0	0	0.883	0	0	0	0.883
OS05T0401100-01	OsJ_04227	1338885	1325151	4530.OS05T0401100-01	4530.OS01T0869800-01	0	0	0	0	0.882	0	0	0	0.882
PRMT1	OS01T0143300-01	1348962	1321360	4530.OS09T0359800-01	4530.OS01T0143300-01	0	0	0	0	0.882	0	0	0	0.882
OS05T0350500-01	OS01T0143300-01	1338602	1321360	4530.OS05T0350500-01	4530.OS01T0143300-01	0	0	0	0	0.882	0	0	0	0.882
OS06T0562600-01	OsJ_19561	1342140	1339987	4530.OS06T0562600-01	4530.OS05T0565000-01	0	0	0	0	0.882	0	0	0	0.882
OsJ_13187	OS01T0679700-02	1333963	1323809	4530.OS03T0825400-01	4530.OS01T0679700-02	0	0	0	0	0.882	0	0	0	0.882
OS06T0562600-01	RPS8	1342140	1327644	4530.OS06T0562600-01	4530.OS02T0489400-01	0	0	0	0	0.881	0.049	0	0	0.882
OS06T0571400-01	OS06T0562600-01	1342189	1342140	4530.OS06T0571400-01	4530.OS06T0562600-01	0	0	0	0	0.866	0.155	0	0	0.882
OsJ_025957	OS05T0350500-01	1347136	1338602	4530.OS08T0359500-01	4530.OS05T0350500-01	0	0	0	0	0.882	0	0	0	0.882
OsJ_08042	OsJ_01115	1328919	1322138	4530.OS02T0699600-01	4530.OS01T0251100-01	0	0	0	0	0.727	0.585	0	0	0.882
OsJ_10851	OS02T0321900-02	1331824	1327418	4530.OS03T0352300-01	4530.OS02T0321900-02	0	0	0	0	0.879	0.054	0	0	0.881
RPS4	OsJ_04709	1326031	1325685	4530.OS02T0105900-01	4530.OS01T0938900-02	0	0	0	0	0.88	0.048	0	0	0.881
OsJ_17309	OS01T0143300-01	1337928	1321360	4530.OS05T0176000-01	4530.OS01T0143300-01	0	0	0	0	0.881	0	0	0	0.881
OS06T0571400-01	RPS26	1342189	1324814	4530.OS06T0571400-01	4530.OS01T0823300-00	0	0	0	0	0.881	0	0	0	0.881
OsJ_25556	OS03T0586800-02	1345789	1332443	4530.OS07T0674700-01	4530.OS03T0586800-02	0	0	0	0	0.881	0	0	0	0.881
TIM9	OS01T0679700-02	1356252	1323809	4530.OS12T0571200-01	4530.OS01T0679700-02	0	0	0	0	0.881	0	0	0	0.881
OS06T0571400-01	OsJ_10851	1342189	1331824	4530.OS06T0571400-01	4530.OS03T0352300-01	0	0	0	0	0.881	0	0	0	0.881
OsJ_07332	OsJ_01115	1328216	1322138	4530.OS02T0591700-01	4530.OS01T0251100-01	0	0	0	0	0.772	0.501	0	0	0.881
RCA	OsJ_01921	1354618	1322830	4530.OS11T0707000-02	4530.OS01T0501800-01	0	0	0	0	0.881	0	0	0	0.881
OsJ_27444	PETE	1347488	1340251	4530.OS08T0435900-01	4530.OS06T0101600-01	0	0	0	0	0.881	0	0	0	0.881
RCA	CAB1R	1354618	1348917	4530.OS11T0707000-02	4530.OS09T0346500-04	0	0	0	0	0.881	0	0	0	0.881
OsJ_36195	OsJ_18185	1355924	1338614	4530.OS12T0502200-01	4530.OS05T0353400-01	0	0	0	0	0.865	0.155	0	0	0.881
OS03T0586800-02	OS02T0321900-02	1332443	1327418	4530.OS03T0586800-02	4530.OS02T0321900-02	0	0	0	0	0.881	0	0	0	0.881
OsJ_17309	OsJ_13187	1337928	1333963	4530.OS05T0176000-01	4530.OS03T0825400-01	0	0	0	0	0.88	0	0	0	0.88
OS07T0450000-01	OsJ_01115	1344389	1322138	4530.OS07T0450000-01	4530.OS01T0251100-01	0	0	0	0	0.77	0.501	0	0	0.88
OsJ_36195	PRMT1	1355924	1348962	4530.OS12T0502200-01	4530.OS09T0359800-01	0	0	0	0	0.87	0.111	0	0	0.88
OsJ_23513	OS02T0102400-01	1343880	1326001	4530.OS07T0208000-01	4530.OS02T0102400-01	0	0	0	0	0.728	0.579	0	0	0.88
OsJ_19911	RPL39A	1340366	1329626	4530.OS06T0116600-01	4530.OS02T0797200-01	0	0	0	0	0.88	0	0	0	0.88
OsJ_26453	OS02T0321900-02	1346989	1327418	4530.OS08T0310100-01	4530.OS02T0321900-02	0	0	0	0	0.788	0.461	0	0	0.88
OS03T0586800-02	OsJ_01115	1332443	1322138	4530.OS03T0586800-02	4530.OS01T0251100-01	0	0	0	0	0.88	0	0	0	0.88
OS07T0670600-01	OS07T0224000-00	1345756	1343951	4530.OS07T0670600-01	4530.OS07T0224000-00	0	0	0	0	0.831	0.32	0	0	0.88
TIM9	OS05T0350500-01	1356252	1338602	4530.OS12T0571200-01	4530.OS05T0350500-01	0	0	0	0	0.88	0	0	0	0.88
OsJ_26453	T151	1346989	1330778	4530.OS08T0310100-01	4530.OS03T0200500-01	0	0	0	0	0.718	0.588	0	0	0.879
OsJ_025957	OsJ_18185	1347136	1338614	4530.OS08T0359500-01	4530.OS05T0353400-01	0	0	0	0	0.879	0	0	0	0.879
OsJ_08042	OsJ_04709	1328919	1325685	4530.OS02T0699600-01	4530.OS01T0938900-02	0	0	0	0	0.879	0	0	0	0.879
OsJ_18316	OsJ_08042	1338739	1328919	4530.OS05T0373700-01	4530.OS02T0699600-01	0	0	0	0	0.879	0	0	0	0.879
OS09T0568800-01	OsJ_18316	1350328	1338739	4530.OS09T0568800-01	4530.OS05T0373700-01	0	0	0	0	0.869	0.106	0	0	0.878
OsJ_23049	RCABP89	1343478	1332466	4530.OS07T0141400-01	4530.OS03T0592500-01	0	0	0	0	0.608	0.701	0	0	0.878
RPL7A-1	OsJ_13388	1349858	1334143	4530.OS09T0507800-01	4530.OS03T0851100-01	0	0	0	0	0.878	0	0	0	0.878
OsJ_13187	OsJ_00007	1333963	1321017	4530.OS03T0825400-01	4530.OS01T0100700-01	0	0	0	0	0.878	0	0	0	0.878
OS07T0670600-01	RACK1B	1345756	1339884	4530.OS07T0670600-01	4530.OS05T0552300-02	0	0	0	0	0.878	0	0	0	0.878
OsJ_26091	OsJ_24216	1346325	1344484	4530.OS08T0156800-01	4530.OS07T0475800-01	0	0	0	0	0.612	0.7	0	0	0.878
OsJ_19788	OsJ_13388	1340242	1334143	4530.OS05T0597100-01	4530.OS03T0851100-01	0	0	0	0	0.878	0	0	0	0.878
OsJ_14748	OsJ_04227	1335319	1325151	4530.OS04T0414700-01	4530.OS01T0869800-01	0	0	0	0	0.878	0	0	0	0.878
OsJ_09298	OsJ_05758	1330239	1326768	4530.OS03T0131900-01	4530.OS02T0197600-01	0	0	0	0	0.878	0	0	0	0.878
OsJ_26091	OsJ_18316	1346325	1338739	4530.OS08T0156800-01	4530.OS05T0373700-01	0	0	0	0	0.877	0	0	0	0.877
OsJ_17309	OsJ_08042	1337928	1328919	4530.OS05T0176000-01	4530.OS02T0699600-01	0	0	0	0	0.869	0.099	0	0	0.877
OS07T0224000-00	OsJ_03860	1343951	1324760	4530.OS07T0224000-00	4530.OS01T0815800-01	0	0	0	0.979	0.877	0	0	0	0.877
OsJ_18185	OsJ_08042	1338614	1328919	4530.OS05T0353400-01	4530.OS02T0699600-01	0	0	0	0	0.875	0.05	0	0	0.877
TIF3K1	OsJ_04709	1330632	1325685	4530.OS03T0182700-02	4530.OS01T0938900-02	0	0	0	0	0.877	0	0	0	0.877
OsJ_19788	OsJ_17309	1340242	1337928	4530.OS05T0597100-01	4530.OS05T0176000-01	0	0	0	0	0.877	0	0	0	0.877
OS04T0459700-02	OS03T0586800-02	1335628	1332443	4530.OS04T0459700-02	4530.OS03T0586800-02	0	0	0	0	0.877	0	0	0	0.877
OsJ_17172	OsJ_10788	1337805	1331765	4530.OS05T0155100-01	4530.OS03T0341100-01	0	0	0	0.983	0.877	0	0	0	0.877
PETE	RCABP89	1340251	1332466	4530.OS06T0101600-01	4530.OS03T0592500-01	0	0	0	0	0.877	0	0	0	0.877
OS08T0559200-01	OS03T0586800-02	1348323	1332443	4530.OS08T0559200-01	4530.OS03T0586800-02	0	0	0	0	0.877	0	0	0	0.877
OsJ_025957	OsJ_25556	1347136	1345789	4530.OS08T0359500-01	4530.OS07T0674700-01	0	0	0	0	0.874	0.055	0	0	0.876
OS07T0173501-00	OS02T0102400-01	1343669	1326001	4530.OS07T0173501-00	4530.OS02T0102400-01	0	0	0	0	0.761	0.501	0	0	0.876
OS06T0562600-01	OsJ_01115	1342140	1322138	4530.OS06T0562600-01	4530.OS01T0251100-01	0	0	0	0	0.875	0.048	0	0	0.876
OS07T0224000-00	OsJ_01115	1343951	1322138	4530.OS07T0224000-00	4530.OS01T0251100-01	0	0	0	0	0.743	0.54	0	0	0.876
OsJ_26453	OS06T0550000-00	1346989	1342079	4530.OS08T0310100-01	4530.OS06T0550000-00	0	0	0	0	0.779	0.461	0	0	0.876
OsJ_19788	RACK1B	1340242	1339884	4530.OS05T0597100-01	4530.OS05T0552300-02	0	0	0	0	0.876	0	0	0	0.876
OS01T0723200-01	OsJ_00993	1324122	1322005	4530.OS01T0723200-01	4530.OS01T0231700-01	0	0	0	0	0.876	0	0	0	0.876
OsJ_19902	OS02T0576700-01	1340357	1328121	4530.OS06T0115500-01	4530.OS02T0576700-01	0	0	0	0	0.876	0	0	0	0.876
OsJ_08042	OS02T0102400-01	1328919	1326001	4530.OS02T0699600-01	4530.OS02T0102400-01	0	0	0	0	0.718	0.579	0	0	0.876
OsJ_01115	OS01T0143300-01	1322138	1321360	4530.OS01T0251100-01	4530.OS01T0143300-01	0	0	0	0	0.876	0	0	0	0.876
OS07T0670600-01	OsJ_01115	1345756	1322138	4530.OS07T0670600-01	4530.OS01T0251100-01	0	0	0	0	0.821	0.331	0	0	0.875
OsJ_33501	OsJ_03282	1353222	1324098	4530.OS11T0242800-01	4530.OS01T0720500-01	0	0	0	0.91	0.517	0.753	0	0	0.875
OS09T0568800-01	OS06T0562600-01	1350328	1342140	4530.OS09T0568800-01	4530.OS06T0562600-01	0	0	0	0	0.875	0	0	0	0.875
OsJ_18185	OsJ_01115	1338614	1322138	4530.OS05T0353400-01	4530.OS01T0251100-01	0	0	0	0	0.875	0	0	0	0.875
OsJ_24216	OsJ_14952	1344484	1335520	4530.OS07T0475800-01	4530.OS04T0446500-02	0	0	0	0	0.867	0.101	0	0	0.875
OsJ_19788	TIF3K1	1340242	1330632	4530.OS05T0597100-01	4530.OS03T0182700-02	0	0	0	0	0.875	0	0	0	0.875
OsJ_26453	OsJ_23326	1346989	1343717	4530.OS08T0310100-01	4530.OS07T0180900-01	0	0	0	0	0.779	0.457	0	0	0.875
OsJ_18185	OS05T0274900-00	1338614	1338320	4530.OS05T0353400-01	4530.OS05T0274900-00	0	0	0	0	0.867	0.098	0	0	0.875
OS06T0562600-01	OS05T0556900-01	1342140	1339921	4530.OS06T0562600-01	4530.OS05T0556900-01	0	0	0	0	0.875	0	0	0	0.875
OS09T0568800-01	OS05T0350500-01	1350328	1338602	4530.OS09T0568800-01	4530.OS05T0350500-01	0	0	0	0	0.874	0	0	0	0.874
CAB1R	OS07T0544800-01	1348917	1344875	4530.OS09T0346500-04	4530.OS07T0544800-01	0	0	0	0	0.357	0.813	0	0	0.874
OS06T0562600-01	OsJ_17172	1342140	1337805	4530.OS06T0562600-01	4530.OS05T0155100-01	0	0	0	0	0.874	0	0	0	0.874
OsJ_25168	OS06T0562600-01	1345411	1342140	4530.OS07T0622100-01	4530.OS06T0562600-01	0	0	0	0	0.866	0.099	0	0	0.874
OsJ_17309	OsJ_04018	1337928	1324932	4530.OS05T0176000-01	4530.OS01T0839300-01	0	0	0	0	0.874	0	0	0	0.874
OS05T0556900-01	OS02T0576700-01	1339921	1328121	4530.OS05T0556900-01	4530.OS02T0576700-01	0	0	0	0	0.874	0	0	0	0.874
OsJ_19911	OsJ_08042	1340366	1328919	4530.OS06T0116600-01	4530.OS02T0699600-01	0	0	0	0	0.874	0	0	0	0.874
OsJ_10851	OsJ_10788	1331824	1331765	4530.OS03T0352300-01	4530.OS03T0341100-01	0	0	0	0	0.866	0.102	0	0	0.874
OsJ_24216	OS06T0562600-01	1344484	1342140	4530.OS07T0475800-01	4530.OS06T0562600-01	0	0	0	0	0.874	0	0	0	0.874
OsJ_18185	OsJ_15705	1338614	1336288	4530.OS05T0353400-01	4530.OS04T0551800-01	0	0	0	0	0.874	0	0	0	0.874
OS06T0562600-01	OsJ_18185	1342140	1338614	4530.OS06T0562600-01	4530.OS05T0353400-01	0	0	0	0	0.873	0	0	0	0.873
OsJ_10851	OsJ_01115	1331824	1322138	4530.OS03T0352300-01	4530.OS01T0251100-01	0	0	0	0	0.87	0.059	0	0	0.873
OsJ_26091	OS06T0562600-01	1346325	1342140	4530.OS08T0156800-01	4530.OS06T0562600-01	0	0	0	0	0.873	0	0	0	0.873
P0304A10.1	CAB2R	1345778	1323310	4530.OS07T0673550-00	4530.OS01T0600900-02	0	0	0	0	0.361	0.81	0	0	0.873
OS06T0550000-00	OsJ_00993	1342079	1322005	4530.OS06T0550000-00	4530.OS01T0231700-01	0	0	0	0	0.873	0	0	0	0.873
OsJ_24216	OS03T0141000-01	1344484	1330311	4530.OS07T0475800-01	4530.OS03T0141000-01	0	0	0	0	0.683	0.615	0	0	0.873
OS06T0562600-01	OS02T0321900-02	1342140	1327418	4530.OS06T0562600-01	4530.OS02T0321900-02	0	0	0	0	0.873	0	0	0	0.873
OsJ_18185	OS02T0576700-01	1338614	1328121	4530.OS05T0353400-01	4530.OS02T0576700-01	0	0	0	0	0.872	0	0	0	0.872
TIM9	RPS8	1356252	1327644	4530.OS12T0571200-01	4530.OS02T0489400-01	0	0	0	0	0.872	0	0	0	0.872
OS04T0376000-01	OS02T0576700-01	1335103	1328121	4530.OS04T0376000-01	4530.OS02T0576700-01	0	0	0	0	0.872	0	0	0	0.872
OsJ_11235	OsJ_10851	1332146	1331824	4530.OS03T0410900-01	4530.OS03T0352300-01	0	0	0	0	0.764	0.482	0	0	0.872
OS04T0459700-02	OsJ_01115	1335628	1322138	4530.OS04T0459700-02	4530.OS01T0251100-01	0	0	0	0	0.872	0	0	0	0.872
OsJ_17309	OS03T0141000-01	1337928	1330311	4530.OS05T0176000-01	4530.OS03T0141000-01	0	0	0	0	0.872	0	0	0	0.872
OS03T0141000-01	OsJ_04709	1330311	1325685	4530.OS03T0141000-01	4530.OS01T0938900-02	0	0	0	0	0.872	0	0	0	0.872
OS06T0645400-01	OsJ_06743	1342579	1327626	4530.OS06T0645400-01	4530.OS02T0481000-01	0	0	0	0	0.871	0	0	0	0.871
OsJ_26453	OS02T0814700-01	1346989	1329767	4530.OS08T0310100-01	4530.OS02T0814700-01	0	0	0	0	0.733	0.54	0	0	0.871
OsJ_25556	OsJ_09851	1345789	1330825	4530.OS07T0674700-01	4530.OS03T0207250-01	0	0	0	0	0.871	0	0	0	0.871
OsJ_18185	OS05T0350500-01	1338614	1338602	4530.OS05T0353400-01	4530.OS05T0350500-01	0	0	0	0	0.871	0	0	0	0.871
OsJ_19788	RPL11	1340242	1338091	4530.OS05T0597100-01	4530.OS05T0207300-01	0	0	0	0	0.871	0	0	0	0.871
PRMT1	OsJ_17309	1348962	1337928	4530.OS09T0359800-01	4530.OS05T0176000-01	0	0	0	0	0.591	0.699	0	0	0.871
RACK1B	OS02T0576700-01	1339884	1328121	4530.OS05T0552300-02	4530.OS02T0576700-01	0	0	0	0	0.871	0	0	0	0.871
OsJ_25556	OsJ_15705	1345789	1336288	4530.OS07T0674700-01	4530.OS04T0551800-01	0	0	0	0	0.871	0	0	0	0.871
OS06T0550000-00	OsJ_19788	1342079	1340242	4530.OS06T0550000-00	4530.OS05T0597100-01	0	0	0	0	0.871	0	0	0	0.871
TIM9	OsJ_09851	1356252	1330825	4530.OS12T0571200-01	4530.OS03T0207250-01	0	0	0	0	0.871	0	0	0	0.871
OS07T0450000-01	TIF3K1	1344389	1330632	4530.OS07T0450000-01	4530.OS03T0182700-02	0	0	0	0	0.87	0	0	0	0.87
OS02T0103700-01	OsJ_01115	1326014	1322138	4530.OS02T0103700-01	4530.OS01T0251100-01	0	0	0	0	0.751	0.501	0	0	0.87
OS12T0166500-01	OS03T0586800-02	1355107	1332443	4530.OS12T0166500-01	4530.OS03T0586800-02	0	0	0	0	0.87	0	0	0	0.87
OS06T0550000-00	OsJ_01115	1342079	1322138	4530.OS06T0550000-00	4530.OS01T0251100-01	0	0	0	0	0.751	0.501	0	0	0.87
OsJ_23326	OsJ_01115	1343717	1322138	4530.OS07T0180900-01	4530.OS01T0251100-01	0	0	0	0	0.751	0.501	0	0	0.87
OsJ_23326	OsJ_19788	1343717	1340242	4530.OS07T0180900-01	4530.OS05T0597100-01	0	0	0	0	0.87	0	0	0	0.87
OS06T0645400-01	OS04T0459700-02	1342579	1335628	4530.OS06T0645400-01	4530.OS04T0459700-02	0	0	0	0	0.87	0	0	0	0.87
OsJ_29906	OS05T0350500-01	1349809	1338602	4530.OS09T0501700-00	4530.OS05T0350500-01	0	0	0	0	0.676	0.615	0	0	0.87
RPL11	OS02T0102400-01	1338091	1326001	4530.OS05T0207300-01	4530.OS02T0102400-01	0	0	0	0	0.751	0.501	0	0	0.87
OsJ_09851	OS02T0576700-01	1330825	1328121	4530.OS03T0207250-01	4530.OS02T0576700-01	0	0	0	0	0.87	0	0	0	0.87
psbA	OsJ_01921	1335727	1322830	4530.OS04T0473150-00	4530.OS01T0501800-01	0	0	0	0	0	0.87	0	0	0.87
OsJ_15705	RPS4	1336288	1326031	4530.OS04T0551800-01	4530.OS02T0105900-01	0	0	0	0	0.87	0	0	0	0.87
OS07T0224000-00	OS02T0102400-01	1343951	1326001	4530.OS07T0224000-00	4530.OS02T0102400-01	0	0	0	0	0.73	0.534	0	0	0.869
OS06T0571400-01	OsJ_13388	1342189	1334143	4530.OS06T0571400-01	4530.OS03T0851100-01	0	0	0	0	0.869	0	0	0	0.869
OsJ_19788	OsJ_06743	1340242	1327626	4530.OS05T0597100-01	4530.OS02T0481000-01	0	0	0	0	0.869	0	0	0	0.869
OsJ_19911	RPS8	1340366	1327644	4530.OS06T0116600-01	4530.OS02T0489400-01	0	0	0	0	0.869	0	0	0	0.869
OsJ_23098	OsJ_09298	1343518	1330239	4530.OS07T0148900-01	4530.OS03T0131900-01	0	0	0	0	0.869	0	0	0	0.869
OS02T0576700-01	OsJ_03860	1328121	1324760	4530.OS02T0576700-01	4530.OS01T0815800-01	0	0	0	0	0.868	0.051	0	0	0.869
OsJ_18185	TIF3K1	1338614	1330632	4530.OS05T0353400-01	4530.OS03T0182700-02	0	0	0	0	0.869	0	0	0	0.869
OsJ_19902	OsJ_15705	1340357	1336288	4530.OS06T0115500-01	4530.OS04T0551800-01	0	0	0	0	0.868	0	0	0	0.868
RACK1B	OsJ_06743	1339884	1327626	4530.OS05T0552300-02	4530.OS02T0481000-01	0	0	0	0	0.868	0	0	0	0.868
OsJ_18185	OsJ_17309	1338614	1337928	4530.OS05T0353400-01	4530.OS05T0176000-01	0	0	0	0	0.868	0	0	0	0.868
OS06T0550000-00	OsJ_12028	1342079	1332845	4530.OS06T0550000-00	4530.OS03T0668900-01	0	0	0	0	0.868	0	0	0	0.868
OsJ_26453	OsJ_07332	1346989	1328216	4530.OS08T0310100-01	4530.OS02T0591700-01	0	0	0	0	0.768	0.457	0	0	0.868
OsJ_19788	OsJ_04856	1340242	1325855	4530.OS05T0597100-01	4530.OS01T0962600-01	0	0	0	0	0.868	0	0	0	0.868
OsJ_07016	OsJ_06743	1327874	1327626	4530.OS02T0534800-01	4530.OS02T0481000-01	0	0	0	0	0.868	0	0	0	0.868
OsJ_24216	OsJ_19902	1344484	1340357	4530.OS07T0475800-01	4530.OS06T0115500-01	0	0	0	0	0.65	0.639	0	0	0.868
OsJ_36195	OS01T0143300-01	1355924	1321360	4530.OS12T0502200-01	4530.OS01T0143300-01	0	0	0	0	0.868	0	0	0	0.868
OsJ_24743	OS03T0343900-01	1344981	1331779	4530.OS07T0562700-01	4530.OS03T0343900-01	0	0	0	0	0.868	0	0	0	0.868
RPL11	OS03T0586800-02	1338091	1332443	4530.OS05T0207300-01	4530.OS03T0586800-02	0	0	0	0	0.868	0	0	0	0.868
OsJ_18316	OS02T0103700-01	1338739	1326014	4530.OS05T0373700-01	4530.OS02T0103700-01	0	0	0	0	0.867	0	0	0	0.867
OS12T0406200-01	T151	1355644	1330778	4530.OS12T0406200-01	4530.OS03T0200500-01	0	0	0	0.985	0.867	0	0	0	0.867
TIM9	OsJ_01115	1356252	1322138	4530.OS12T0571200-01	4530.OS01T0251100-01	0	0	0	0	0.867	0	0	0	0.867
OS06T0562600-01	OsJ_16016	1342140	1336610	4530.OS06T0562600-01	4530.OS04T0598200-00	0	0	0	0	0.867	0	0	0	0.867
OsJ_11235	OsJ_09851	1332146	1330825	4530.OS03T0410900-01	4530.OS03T0207250-01	0	0	0	0	0.867	0	0	0	0.867
OS04T0376000-01	OsJ_00993	1335103	1322005	4530.OS04T0376000-01	4530.OS01T0231700-01	0	0	0	0	0.867	0	0	0	0.867
OsJ_17309	OsJ_09851	1337928	1330825	4530.OS05T0176000-01	4530.OS03T0207250-01	0	0	0	0	0.867	0	0	0	0.867
OsJ_19902	OS03T0586800-02	1340357	1332443	4530.OS06T0115500-01	4530.OS03T0586800-02	0	0	0	0	0.867	0	0	0	0.867
RCA	OsJ_21156	1354618	1341609	4530.OS11T0707000-02	4530.OS06T0320500-01	0	0	0	0	0.867	0	0	0	0.867
OS07T0670600-01	OS03T0141000-01	1345756	1330311	4530.OS07T0670600-01	4530.OS03T0141000-01	0	0	0	0	0.669	0.615	0	0	0.867
TIM9	OsJ_11235	1356252	1332146	4530.OS12T0571200-01	4530.OS03T0410900-01	0	0	0	0	0.866	0	0	0	0.866
OS02T0576700-01	OsJ_06743	1328121	1327626	4530.OS02T0576700-01	4530.OS02T0481000-01	0	0	0	0	0.866	0	0	0	0.866
OS12T0189400-01	OsJ_01921	1355227	1322830	4530.OS12T0189400-01	4530.OS01T0501800-01	0	0	0	0	0.866	0	0	0	0.866
OS06T0562600-01	OsJ_09851	1342140	1330825	4530.OS06T0562600-01	4530.OS03T0207250-01	0	0	0	0	0.866	0	0	0	0.866
OsJ_18185	OS03T0786700-01	1338614	1333632	4530.OS05T0353400-01	4530.OS03T0786700-01	0	0	0	0	0.866	0	0	0	0.866
OS06T0562600-01	RPL11	1342140	1338091	4530.OS06T0562600-01	4530.OS05T0207300-01	0	0	0	0	0.865	0.049	0	0	0.866
OsJ_26324	OsJ_19788	1346529	1340242	4530.OS08T0192900-01	4530.OS05T0597100-01	0	0	0	0	0.866	0	0	0	0.866
OsJ_09851	OS01T0723200-01	1330825	1324122	4530.OS03T0207250-01	4530.OS01T0723200-01	0	0	0	0	0.866	0	0	0	0.866
OS03T0586800-02	OsJ_09851	1332443	1330825	4530.OS03T0586800-02	4530.OS03T0207250-01	0	0	0	0	0.866	0	0	0	0.866
OsJ_26453	OsJ_23513	1346989	1343880	4530.OS08T0310100-01	4530.OS07T0208000-01	0	0	0	0	0.725	0.532	0	0	0.866
OsJ_26091	OS06T0571400-01	1346325	1342189	4530.OS08T0156800-01	4530.OS06T0571400-01	0	0	0	0	0.866	0	0	0	0.866
OsJ_09851	OsJ_06743	1330825	1327626	4530.OS03T0207250-01	4530.OS02T0481000-01	0	0	0	0	0.865	0	0	0	0.865
OsJ_19788	OsJ_14952	1340242	1335520	4530.OS05T0597100-01	4530.OS04T0446500-02	0	0	0	0	0.865	0	0	0	0.865
OsJ_10851	OsJ_09851	1331824	1330825	4530.OS03T0352300-01	4530.OS03T0207250-01	0	0	0	0	0.865	0	0	0	0.865
OsJ_16016	OsJ_08042	1336610	1328919	4530.OS04T0598200-00	4530.OS02T0699600-01	0	0	0	0.985	0.865	0	0	0	0.865
OsJ_18316	OsJ_07332	1338739	1328216	4530.OS05T0373700-01	4530.OS02T0591700-01	0	0	0	0	0.865	0	0	0	0.865
RPL7A-1	OsJ_19911	1349858	1340366	4530.OS09T0507800-01	4530.OS06T0116600-01	0	0	0	0	0.865	0	0	0	0.865
OsJ_025957	OS05T0274900-00	1347136	1338320	4530.OS08T0359500-01	4530.OS05T0274900-00	0	0	0	0	0.865	0	0	0	0.865
OsJ_12028	OsJ_09851	1332845	1330825	4530.OS03T0668900-01	4530.OS03T0207250-01	0	0	0	0	0.865	0	0	0	0.865
CAB1R	CAB2R	1348917	1323310	4530.OS09T0346500-04	4530.OS01T0600900-02	0	0	0	0.985	0.284	0.82	0	0	0.865
OS12T0166500-01	OsJ_18185	1355107	1338614	4530.OS12T0166500-01	4530.OS05T0353400-01	0	0	0	0	0.865	0	0	0	0.865
OsJ_19911	OS02T0229000-01	1340366	1326983	4530.OS06T0116600-01	4530.OS02T0229000-01	0	0	0	0	0.865	0	0	0	0.865
OS07T0224000-00	TIF3K1	1343951	1330632	4530.OS07T0224000-00	4530.OS03T0182700-02	0	0	0	0	0.865	0	0	0	0.865
OsJ_12028	OsJ_01115	1332845	1322138	4530.OS03T0668900-01	4530.OS01T0251100-01	0	0	0	0	0.865	0	0	0	0.865
OsJ_19911	OsJ_09851	1340366	1330825	4530.OS06T0116600-01	4530.OS03T0207250-01	0	0	0	0	0.865	0	0	0	0.865
OsJ_19911	OS05T0556900-01	1340366	1339921	4530.OS06T0116600-01	4530.OS05T0556900-01	0	0	0	0	0.865	0	0	0	0.865
OS06T0550000-00	RPL11	1342079	1338091	4530.OS06T0550000-00	4530.OS05T0207300-01	0	0	0	0.986	0.865	0	0	0	0.865
OsJ_06743	OsJ_01115	1327626	1322138	4530.OS02T0481000-01	4530.OS01T0251100-01	0	0	0	0	0.865	0	0	0	0.865
OsJ_19911	OsJ_01115	1340366	1322138	4530.OS06T0116600-01	4530.OS01T0251100-01	0	0	0	0	0.865	0	0	0	0.865
OsJ_10517	OsJ_00007	1331500	1321017	4530.OS03T0300300-01	4530.OS01T0100700-01	0	0	0	0	0.808	0.321	0	0	0.864
TIM9	OsJ_19902	1356252	1340357	4530.OS12T0571200-01	4530.OS06T0115500-01	0	0	0	0	0.864	0	0	0	0.864
OsJ_09851	RPS8	1330825	1327644	4530.OS03T0207250-01	4530.OS02T0489400-01	0	0	0	0	0.856	0.097	0	0	0.864
OS04T0459700-02	OsJ_12028	1335628	1332845	4530.OS04T0459700-02	4530.OS03T0668900-01	0	0	0	0	0.853	0.109	0	0	0.864
OS03T0586800-02	OsJ_10837	1332443	1331815	4530.OS03T0586800-02	4530.OS03T0350300-01	0	0	0	0	0.864	0	0	0	0.864
OS07T0224000-00	OS06T0571400-01	1343951	1342189	4530.OS07T0224000-00	4530.OS06T0571400-01	0	0	0	0	0.862	0.048	0	0	0.863
OS06T0645400-01	OS06T0562600-01	1342579	1342140	4530.OS06T0645400-01	4530.OS06T0562600-01	0	0	0	0	0.844	0.154	0	0	0.863
OsJ_16070	OsJ_10851	1336668	1331824	4530.OS04T0605900-01	4530.OS03T0352300-01	0	0	0	0	0.84	0.18	0	0	0.863
PETE	CAB2R	1340251	1323310	4530.OS06T0101600-01	4530.OS01T0600900-02	0	0	0	0	0.862	0	0	0	0.862
OS09T0568800-01	OsJ_19788	1350328	1340242	4530.OS09T0568800-01	4530.OS05T0597100-01	0	0	0	0	0.862	0	0	0	0.862
OS06T0562600-01	OsJ_10837	1342140	1331815	4530.OS06T0562600-01	4530.OS03T0350300-01	0	0	0	0	0.862	0	0	0	0.862
OS07T0544800-01	OsJ_03282	1344875	1324098	4530.OS07T0544800-01	4530.OS01T0720500-01	0	0	0	0	0.291	0.813	0	0	0.861
TIM9	RPL11	1356252	1338091	4530.OS12T0571200-01	4530.OS05T0207300-01	0	0	0	0	0.861	0	0	0	0.861
OsJ_26453	OsJ_08042	1346989	1328919	4530.OS08T0310100-01	4530.OS02T0699600-01	0	0	0	0	0.716	0.532	0	0	0.861
OsJ_17309	OS01T0679700-02	1337928	1323809	4530.OS05T0176000-01	4530.OS01T0679700-02	0	0	0	0	0.861	0	0	0	0.861
OsJ_19902	OsJ_09851	1340357	1330825	4530.OS06T0115500-01	4530.OS03T0207250-01	0	0	0	0	0.861	0	0	0	0.861
OS12T0189400-01	OsJ_04227	1355227	1325151	4530.OS12T0189400-01	4530.OS01T0869800-01	0	0	0	0	0.86	0	0	0	0.86
OsJ_24216	OsJ_09851	1344484	1330825	4530.OS07T0475800-01	4530.OS03T0207250-01	0	0	0	0	0.86	0	0	0	0.86
OS05T0350500-01	OsJ_04709	1338602	1325685	4530.OS05T0350500-01	4530.OS01T0938900-02	0	0	0	0	0.86	0	0	0	0.86
OsJ_10837	OsJ_09851	1331815	1330825	4530.OS03T0350300-01	4530.OS03T0207250-01	0	0	0	0	0.86	0	0	0	0.86
OS06T0562600-01	OsJ_19911	1342140	1340366	4530.OS06T0562600-01	4530.OS06T0116600-01	0	0	0	0	0.86	0	0	0	0.86
OsJ_19788	OS02T0576700-01	1340242	1328121	4530.OS05T0597100-01	4530.OS02T0576700-01	0	0	0	0	0.86	0	0	0	0.86
OsJ_29906	OsJ_24216	1349809	1344484	4530.OS09T0501700-00	4530.OS07T0475800-01	0	0.018	0	0	0.652	0.615	0	0	0.86
OS06T0562600-01	RPS26	1342140	1324814	4530.OS06T0562600-01	4530.OS01T0823300-00	0	0	0	0	0.858	0.05	0	0	0.859
P0304A10.1	OS03T0343900-01	1345778	1331779	4530.OS07T0673550-00	4530.OS03T0343900-01	0	0	0	0.914	0.859	0	0	0	0.859
OsJ_29906	TIF3K1	1349809	1330632	4530.OS09T0501700-00	4530.OS03T0182700-02	0	0	0	0	0.859	0	0	0	0.859
OS07T0173501-00	OsJ_10851	1343669	1331824	4530.OS07T0173501-00	4530.OS03T0352300-01	0	0	0	0	0.801	0.321	0	0	0.859
OS04T0497600-01	OsJ_07016	1335909	1327874	4530.OS04T0497600-01	4530.OS02T0534800-01	0	0	0	0	0.808	0.294	0	0	0.859
OsJ_19788	OS04T0376000-01	1340242	1335103	4530.OS05T0597100-01	4530.OS04T0376000-01	0	0	0	0	0.858	0	0	0	0.858
OS04T0457000-01	OS02T0581100-01	1335608	1328153	4530.OS04T0457000-01	4530.OS02T0581100-01	0	0	0	0	0.858	0	0	0	0.858
OsJ_17309	OS02T0814700-01	1337928	1329767	4530.OS05T0176000-01	4530.OS02T0814700-01	0	0	0	0	0.848	0.098	0	0	0.857
[truncated: 802 more rows]
