# Supplementary material for: Proteo-Molecular Investigation of Cultivated Rice, Wild Rice, and Barley Provides Clues of Defense Responses against Rhizoctonia solani Infection
Source: Bioengineering (Basel). 2022 Oct 20;9(10):589. doi: 10.3390/bioengineering9100589 (PMC9598808; doi:10.3390/bioengineering9100589)
Supplement: Supplementary file 1 [file bioengineering-09-00589-s001.zip › bioengineering-1914103-supplementary by author/Supplementary table S6.xlsx]

## Sheet: Title of Table S6
Table S6: GO analysis for NDB-1445

## Sheet: Biological functions
#term ID	term description	observed gene count	background gene count	false discovery rate	matching proteins in your network (IDs)	matching proteins in your network (labels)
GO:0044237	cellular metabolic process	15	114	5.03e-13	MLOC_17002.1,MLOC_20487.1,MLOC_34223.1,MLOC_34266.1,MLOC_49468.1,MLOC_6135.1,MLOC_63096.1,MLOC_66074.2,MLOC_6738.1,MLOC_74483.1,MLOC_75066.1,MLOC_81416.1,MLOC_9279.1,MLOC_945.1,MLOC_9691.1	MLOC_17002.1,MLOC_20487.1,MLOC_49468.1,MLOC_6135.1,MLOC_66074.2,MLOC_6738.1,MLOC_74483.1,MLOC_75066.1,MLOC_81416.1,MLOC_945.1,psbA,psbB,psbD,psbJ,psbZ
GO:0015979	photosynthesis	13	31	1.44e-16	MLOC_17002.1,MLOC_20487.1,MLOC_34223.1,MLOC_34266.1,MLOC_49468.1,MLOC_63096.1,MLOC_66074.2,MLOC_6738.1,MLOC_74483.1,MLOC_81416.1,MLOC_9279.1,MLOC_945.1,MLOC_9691.1	MLOC_17002.1,MLOC_20487.1,MLOC_49468.1,MLOC_66074.2,MLOC_6738.1,MLOC_74483.1,MLOC_81416.1,MLOC_945.1,psbA,psbB,psbD,psbJ,psbZ
GO:0006091	generation of precursor metabolites and energy	9	20	4.38e-12	MLOC_17002.1,MLOC_20487.1,MLOC_34266.1,MLOC_6135.1,MLOC_63096.1,MLOC_74483.1,MLOC_75066.1,MLOC_9279.1,MLOC_945.1	MLOC_17002.1,MLOC_20487.1,MLOC_6135.1,MLOC_74483.1,MLOC_75066.1,MLOC_945.1,psbA,psbB,psbD
GO:1901564	organonitrogen compound metabolic process	9	69	2e-08	MLOC_17002.1,MLOC_20487.1,MLOC_34266.1,MLOC_49468.1,MLOC_6135.1,MLOC_63096.1,MLOC_74483.1,MLOC_9279.1,MLOC_945.1	MLOC_17002.1,MLOC_20487.1,MLOC_49468.1,MLOC_6135.1,MLOC_74483.1,MLOC_945.1,psbA,psbB,psbD
GO:0044238	primary metabolic process	8	88	1.2e-06	MLOC_17002.1,MLOC_20487.1,MLOC_34266.1,MLOC_6135.1,MLOC_63096.1,MLOC_74483.1,MLOC_9279.1,MLOC_945.1	MLOC_17002.1,MLOC_20487.1,MLOC_6135.1,MLOC_74483.1,MLOC_945.1,psbA,psbB,psbD
GO:0019684	photosynthesis, light reaction	7	10	1.41e-10	MLOC_17002.1,MLOC_20487.1,MLOC_34266.1,MLOC_63096.1,MLOC_74483.1,MLOC_9279.1,MLOC_945.1	MLOC_17002.1,MLOC_20487.1,MLOC_74483.1,MLOC_945.1,psbA,psbB,psbD
GO:0044267	cellular protein metabolic process	7	29	2.51e-08	MLOC_17002.1,MLOC_20487.1,MLOC_34266.1,MLOC_6135.1,MLOC_63096.1,MLOC_9279.1,MLOC_945.1	MLOC_17002.1,MLOC_20487.1,MLOC_6135.1,MLOC_945.1,psbA,psbB,psbD
GO:0055114	oxidation-reduction process	7	51	6.08e-07	MLOC_34266.1,MLOC_49468.1,MLOC_6135.1,MLOC_63096.1,MLOC_74483.1,MLOC_75066.1,MLOC_9279.1	MLOC_49468.1,MLOC_6135.1,MLOC_74483.1,MLOC_75066.1,psbA,psbB,psbD
GO:0018298	protein-chromophore linkage	6	9	4.75e-09	MLOC_17002.1,MLOC_20487.1,MLOC_34266.1,MLOC_63096.1,MLOC_9279.1,MLOC_945.1	MLOC_17002.1,MLOC_20487.1,MLOC_945.1,psbA,psbB,psbD
GO:0022900	electron transport chain	6	12	1.52e-08	MLOC_34266.1,MLOC_6135.1,MLOC_63096.1,MLOC_74483.1,MLOC_75066.1,MLOC_9279.1	MLOC_6135.1,MLOC_74483.1,MLOC_75066.1,psbA,psbB,psbD
GO:0009767	photosynthetic electron transport chain	4	6	1.53e-06	MLOC_34266.1,MLOC_63096.1,MLOC_74483.1,MLOC_9279.1	MLOC_74483.1,psbA,psbB,psbD
GO:0009765	photosynthesis, light harvesting	3	3	2.11e-05	MLOC_17002.1,MLOC_20487.1,MLOC_945.1	MLOC_17002.1,MLOC_20487.1,MLOC_945.1
GO:0009772	photosynthetic electron transport in photosystem II	3	4	3.51e-05	MLOC_34266.1,MLOC_63096.1,MLOC_9279.1	psbA,psbB,psbD
GO:0031323	regulation of cellular metabolic process	3	24	0.0023	MLOC_34223.1,MLOC_49468.1,MLOC_74483.1	MLOC_49468.1,MLOC_74483.1,psbZ
GO:0042548	regulation of photosynthesis, light reaction	2	2	0.00086	MLOC_34223.1,MLOC_74483.1	MLOC_74483.1,psbZ
GO:0051186	cofactor metabolic process	2	20	0.023	MLOC_49468.1,MLOC_74483.1	MLOC_49468.1,MLOC_74483.1

## Sheet: Molecular functions
#term ID	term description	observed gene count	background gene count	false discovery rate	matching proteins in your network (IDs)	matching proteins in your network (labels)
GO:0043167	ion binding	10	63	2.26e-09	MLOC_17002.1,MLOC_20487.1,MLOC_34266.1,MLOC_49468.1,MLOC_6135.1,MLOC_63096.1,MLOC_70817.1,MLOC_75066.1,MLOC_9279.1,MLOC_945.1	MLOC_17002.1,MLOC_20487.1,MLOC_49468.1,MLOC_6135.1,MLOC_70817.1,MLOC_75066.1,MLOC_945.1,psbA,psbB,psbD
GO:0046872	metal ion binding	8	43	2.06e-08	MLOC_17002.1,MLOC_20487.1,MLOC_34266.1,MLOC_49468.1,MLOC_6135.1,MLOC_75066.1,MLOC_9279.1,MLOC_945.1	MLOC_17002.1,MLOC_20487.1,MLOC_49468.1,MLOC_6135.1,MLOC_75066.1,MLOC_945.1,psbA,psbD
GO:0043168	anion binding	7	34	5.03e-08	MLOC_17002.1,MLOC_20487.1,MLOC_34266.1,MLOC_63096.1,MLOC_70817.1,MLOC_9279.1,MLOC_945.1	MLOC_17002.1,MLOC_20487.1,MLOC_70817.1,MLOC_945.1,psbA,psbB,psbD
GO:0048037	cofactor binding	7	37	7.38e-08	MLOC_17002.1,MLOC_20487.1,MLOC_34266.1,MLOC_6135.1,MLOC_63096.1,MLOC_9279.1,MLOC_945.1	MLOC_17002.1,MLOC_20487.1,MLOC_6135.1,MLOC_945.1,psbA,psbB,psbD
GO:0097159	organic cyclic compound binding	7	60	1.17e-06	MLOC_17002.1,MLOC_20487.1,MLOC_34266.1,MLOC_63096.1,MLOC_70817.1,MLOC_9279.1,MLOC_945.1	MLOC_17002.1,MLOC_20487.1,MLOC_70817.1,MLOC_945.1,psbA,psbB,psbD
GO:1901363	heterocyclic compound binding	7	60	1.17e-06	MLOC_17002.1,MLOC_20487.1,MLOC_34266.1,MLOC_63096.1,MLOC_70817.1,MLOC_9279.1,MLOC_945.1	MLOC_17002.1,MLOC_20487.1,MLOC_70817.1,MLOC_945.1,psbA,psbB,psbD
GO:0016168	chlorophyll binding	6	9	6.87e-09	MLOC_17002.1,MLOC_20487.1,MLOC_34266.1,MLOC_63096.1,MLOC_9279.1,MLOC_945.1	MLOC_17002.1,MLOC_20487.1,MLOC_945.1,psbA,psbB,psbD
GO:0016491	oxidoreductase activity	6	49	5.29e-06	MLOC_34266.1,MLOC_49468.1,MLOC_6135.1,MLOC_63096.1,MLOC_75066.1,MLOC_9279.1	MLOC_49468.1,MLOC_6135.1,MLOC_75066.1,psbA,psbB,psbD
GO:0009055	electron transfer activity	5	9	9.22e-08	MLOC_34266.1,MLOC_6135.1,MLOC_63096.1,MLOC_75066.1,MLOC_9279.1	MLOC_6135.1,MLOC_75066.1,psbA,psbB,psbD
GO:0045156	electron transporter, transferring electrons within the cyclic electron transport pathway of photosynthesis activity	3	5	4.09e-05	MLOC_34266.1,MLOC_63096.1,MLOC_9279.1	psbA,psbB,psbD

## Sheet: Cellular Components
#term ID	term description	observed gene count	background gene count	false discovery rate	matching proteins in your network (IDs)	matching proteins in your network (labels)
GO:0009507	chloroplast	16	81	2.15e-17	MLOC_17002.1,MLOC_20487.1,MLOC_34223.1,MLOC_34266.1,MLOC_49468.1,MLOC_6135.1,MLOC_63096.1,MLOC_66074.2,MLOC_6738.1,MLOC_70817.1,MLOC_74483.1,MLOC_75066.1,MLOC_81416.1,MLOC_9279.1,MLOC_945.1,MLOC_9691.1	MLOC_17002.1,MLOC_20487.1,MLOC_49468.1,MLOC_6135.1,MLOC_66074.2,MLOC_6738.1,MLOC_70817.1,MLOC_74483.1,MLOC_75066.1,MLOC_81416.1,MLOC_945.1,psbA,psbB,psbD,psbJ,psbZ
GO:0044434	chloroplast part	15	44	2.59e-18	MLOC_17002.1,MLOC_20487.1,MLOC_34223.1,MLOC_34266.1,MLOC_49468.1,MLOC_63096.1,MLOC_66074.2,MLOC_6738.1,MLOC_70817.1,MLOC_74483.1,MLOC_75066.1,MLOC_81416.1,MLOC_9279.1,MLOC_945.1,MLOC_9691.1	MLOC_17002.1,MLOC_20487.1,MLOC_49468.1,MLOC_66074.2,MLOC_6738.1,MLOC_70817.1,MLOC_74483.1,MLOC_75066.1,MLOC_81416.1,MLOC_945.1,psbA,psbB,psbD,psbJ,psbZ
GO:0009534	chloroplast thylakoid	14	36	3.39e-18	MLOC_17002.1,MLOC_20487.1,MLOC_34223.1,MLOC_34266.1,MLOC_49468.1,MLOC_63096.1,MLOC_66074.2,MLOC_6738.1,MLOC_74483.1,MLOC_75066.1,MLOC_81416.1,MLOC_9279.1,MLOC_945.1,MLOC_9691.1	MLOC_17002.1,MLOC_20487.1,MLOC_49468.1,MLOC_66074.2,MLOC_6738.1,MLOC_74483.1,MLOC_75066.1,MLOC_81416.1,MLOC_945.1,psbA,psbB,psbD,psbJ,psbZ
GO:0034357	photosynthetic membrane	14	37	3.39e-18	MLOC_17002.1,MLOC_20487.1,MLOC_34223.1,MLOC_34266.1,MLOC_49468.1,MLOC_63096.1,MLOC_66074.2,MLOC_6738.1,MLOC_74483.1,MLOC_75066.1,MLOC_81416.1,MLOC_9279.1,MLOC_945.1,MLOC_9691.1	MLOC_17002.1,MLOC_20487.1,MLOC_49468.1,MLOC_66074.2,MLOC_6738.1,MLOC_74483.1,MLOC_75066.1,MLOC_81416.1,MLOC_945.1,psbA,psbB,psbD,psbJ,psbZ
GO:0009535	chloroplast thylakoid membrane	13	35	2.38e-17	MLOC_17002.1,MLOC_20487.1,MLOC_34223.1,MLOC_34266.1,MLOC_49468.1,MLOC_63096.1,MLOC_6738.1,MLOC_74483.1,MLOC_75066.1,MLOC_81416.1,MLOC_9279.1,MLOC_945.1,MLOC_9691.1	MLOC_17002.1,MLOC_20487.1,MLOC_49468.1,MLOC_6738.1,MLOC_74483.1,MLOC_75066.1,MLOC_81416.1,MLOC_945.1,psbA,psbB,psbD,psbJ,psbZ
GO:0009521	photosystem	12	22	1.46e-17	MLOC_17002.1,MLOC_20487.1,MLOC_34223.1,MLOC_34266.1,MLOC_63096.1,MLOC_66074.2,MLOC_6738.1,MLOC_74483.1,MLOC_81416.1,MLOC_9279.1,MLOC_945.1,MLOC_9691.1	MLOC_17002.1,MLOC_20487.1,MLOC_66074.2,MLOC_6738.1,MLOC_74483.1,MLOC_81416.1,MLOC_945.1,psbA,psbB,psbD,psbJ,psbZ
GO:0016021	integral component of membrane	10	39	1.66e-12	MLOC_17002.1,MLOC_20487.1,MLOC_34223.1,MLOC_34266.1,MLOC_63096.1,MLOC_6738.1,MLOC_74483.1,MLOC_9279.1,MLOC_945.1,MLOC_9691.1	MLOC_17002.1,MLOC_20487.1,MLOC_6738.1,MLOC_74483.1,MLOC_945.1,psbA,psbB,psbD,psbJ,psbZ
GO:0009523	photosystem II	8	12	7.33e-13	MLOC_17002.1,MLOC_20487.1,MLOC_34223.1,MLOC_34266.1,MLOC_63096.1,MLOC_9279.1,MLOC_945.1,MLOC_9691.1	MLOC_17002.1,MLOC_20487.1,MLOC_945.1,psbA,psbB,psbD,psbJ,psbZ
GO:0009522	photosystem I	7	13	6.24e-11	MLOC_17002.1,MLOC_20487.1,MLOC_66074.2,MLOC_6738.1,MLOC_74483.1,MLOC_81416.1,MLOC_945.1	MLOC_17002.1,MLOC_20487.1,MLOC_66074.2,MLOC_6738.1,MLOC_74483.1,MLOC_81416.1,MLOC_945.1
GO:0009539	photosystem II reaction center	2	3	0.00063	MLOC_34223.1,MLOC_9691.1	psbJ,psbZ
GO:0009538	photosystem I reaction center	2	5	0.0013	MLOC_66074.2,MLOC_81416.1	MLOC_66074.2,MLOC_81416.1
GO:0009941	chloroplast envelope	2	7	0.0021	MLOC_49468.1,MLOC_74483.1	MLOC_49468.1,MLOC_74483.1

## Sheet: Sheet1
GO:0044237	cellular metabolic process	15	114	5.03e-13	MLOC_17002.1,MLOC_20487.1,MLOC_34223.1,MLOC_34266.1,MLOC_49468.1,MLOC_6135.1,MLOC_63096.1,MLOC_66074.2,MLOC_6738.1,MLOC_74483.1,MLOC_75066.1,MLOC_81416.1,MLOC_9279.1,MLOC_945.1,MLOC_9691.1	MLOC_17002.1,MLOC_20487.1,MLOC_49468.1,MLOC_6135.1,MLOC_66074.2,MLOC_6738.1,MLOC_74483.1,MLOC_75066.1,MLOC_81416.1,MLOC_945.1,psbA,psbB,psbD,psbJ,psbZ
GO:0015979	photosynthesis	13	31	1.44e-16	MLOC_17002.1,MLOC_20487.1,MLOC_34223.1,MLOC_34266.1,MLOC_49468.1,MLOC_63096.1,MLOC_66074.2,MLOC_6738.1,MLOC_74483.1,MLOC_81416.1,MLOC_9279.1,MLOC_945.1,MLOC_9691.1	MLOC_17002.1,MLOC_20487.1,MLOC_49468.1,MLOC_66074.2,MLOC_6738.1,MLOC_74483.1,MLOC_81416.1,MLOC_945.1,psbA,psbB,psbD,psbJ,psbZ
GO:0006091	generation of precursor metabolites and energy	9	20	4.38e-12	MLOC_17002.1,MLOC_20487.1,MLOC_34266.1,MLOC_6135.1,MLOC_63096.1,MLOC_74483.1,MLOC_75066.1,MLOC_9279.1,MLOC_945.1	MLOC_17002.1,MLOC_20487.1,MLOC_6135.1,MLOC_74483.1,MLOC_75066.1,MLOC_945.1,psbA,psbB,psbD
GO:1901564	organonitrogen compound metabolic process	9	69	2e-08	MLOC_17002.1,MLOC_20487.1,MLOC_34266.1,MLOC_49468.1,MLOC_6135.1,MLOC_63096.1,MLOC_74483.1,MLOC_9279.1,MLOC_945.1	MLOC_17002.1,MLOC_20487.1,MLOC_49468.1,MLOC_6135.1,MLOC_74483.1,MLOC_945.1,psbA,psbB,psbD
GO:0044238	primary metabolic process	8	88	1.2e-06	MLOC_17002.1,MLOC_20487.1,MLOC_34266.1,MLOC_6135.1,MLOC_63096.1,MLOC_74483.1,MLOC_9279.1,MLOC_945.1	MLOC_17002.1,MLOC_20487.1,MLOC_6135.1,MLOC_74483.1,MLOC_945.1,psbA,psbB,psbD
GO:0019684	photosynthesis, light reaction	7	10	1.41e-10	MLOC_17002.1,MLOC_20487.1,MLOC_34266.1,MLOC_63096.1,MLOC_74483.1,MLOC_9279.1,MLOC_945.1	MLOC_17002.1,MLOC_20487.1,MLOC_74483.1,MLOC_945.1,psbA,psbB,psbD
GO:0044267	cellular protein metabolic process	7	29	2.51e-08	MLOC_17002.1,MLOC_20487.1,MLOC_34266.1,MLOC_6135.1,MLOC_63096.1,MLOC_9279.1,MLOC_945.1	MLOC_17002.1,MLOC_20487.1,MLOC_6135.1,MLOC_945.1,psbA,psbB,psbD
GO:0055114	oxidation-reduction process	7	51	6.08e-07	MLOC_34266.1,MLOC_49468.1,MLOC_6135.1,MLOC_63096.1,MLOC_74483.1,MLOC_75066.1,MLOC_9279.1	MLOC_49468.1,MLOC_6135.1,MLOC_74483.1,MLOC_75066.1,psbA,psbB,psbD
GO:0018298	protein-chromophore linkage	6	9	4.75e-09	MLOC_17002.1,MLOC_20487.1,MLOC_34266.1,MLOC_63096.1,MLOC_9279.1,MLOC_945.1	MLOC_17002.1,MLOC_20487.1,MLOC_945.1,psbA,psbB,psbD
GO:0022900	electron transport chain	6	12	1.52e-08	MLOC_34266.1,MLOC_6135.1,MLOC_63096.1,MLOC_74483.1,MLOC_75066.1,MLOC_9279.1	MLOC_6135.1,MLOC_74483.1,MLOC_75066.1,psbA,psbB,psbD
GO:0043167	ion binding	10	63	2.26e-09	MLOC_17002.1,MLOC_20487.1,MLOC_34266.1,MLOC_49468.1,MLOC_6135.1,MLOC_63096.1,MLOC_70817.1,MLOC_75066.1,MLOC_9279.1,MLOC_945.1	MLOC_17002.1,MLOC_20487.1,MLOC_49468.1,MLOC_6135.1,MLOC_70817.1,MLOC_75066.1,MLOC_945.1,psbA,psbB,psbD
GO:0046872	metal ion binding	8	43	2.06e-08	MLOC_17002.1,MLOC_20487.1,MLOC_34266.1,MLOC_49468.1,MLOC_6135.1,MLOC_75066.1,MLOC_9279.1,MLOC_945.1	MLOC_17002.1,MLOC_20487.1,MLOC_49468.1,MLOC_6135.1,MLOC_75066.1,MLOC_945.1,psbA,psbD
GO:0043168	anion binding	7	34	5.03e-08	MLOC_17002.1,MLOC_20487.1,MLOC_34266.1,MLOC_63096.1,MLOC_70817.1,MLOC_9279.1,MLOC_945.1	MLOC_17002.1,MLOC_20487.1,MLOC_70817.1,MLOC_945.1,psbA,psbB,psbD
GO:0048037	cofactor binding	7	37	7.38e-08	MLOC_17002.1,MLOC_20487.1,MLOC_34266.1,MLOC_6135.1,MLOC_63096.1,MLOC_9279.1,MLOC_945.1	MLOC_17002.1,MLOC_20487.1,MLOC_6135.1,MLOC_945.1,psbA,psbB,psbD
GO:0097159	organic cyclic compound binding	7	60	1.17e-06	MLOC_17002.1,MLOC_20487.1,MLOC_34266.1,MLOC_63096.1,MLOC_70817.1,MLOC_9279.1,MLOC_945.1	MLOC_17002.1,MLOC_20487.1,MLOC_70817.1,MLOC_945.1,psbA,psbB,psbD
GO:1901363	heterocyclic compound binding	7	60	1.17e-06	MLOC_17002.1,MLOC_20487.1,MLOC_34266.1,MLOC_63096.1,MLOC_70817.1,MLOC_9279.1,MLOC_945.1	MLOC_17002.1,MLOC_20487.1,MLOC_70817.1,MLOC_945.1,psbA,psbB,psbD
GO:0016168	chlorophyll binding	6	9	6.87e-09	MLOC_17002.1,MLOC_20487.1,MLOC_34266.1,MLOC_63096.1,MLOC_9279.1,MLOC_945.1	MLOC_17002.1,MLOC_20487.1,MLOC_945.1,psbA,psbB,psbD
GO:0016491	oxidoreductase activity	6	49	5.29e-06	MLOC_34266.1,MLOC_49468.1,MLOC_6135.1,MLOC_63096.1,MLOC_75066.1,MLOC_9279.1	MLOC_49468.1,MLOC_6135.1,MLOC_75066.1,psbA,psbB,psbD
GO:0009055	electron transfer activity	5	9	9.22e-08	MLOC_34266.1,MLOC_6135.1,MLOC_63096.1,MLOC_75066.1,MLOC_9279.1	MLOC_6135.1,MLOC_75066.1,psbA,psbB,psbD
GO:0045156	electron transporter, transferring electrons within the cyclic electron transport pathway of photosynthesis activity	3	5	4.09e-05	MLOC_34266.1,MLOC_63096.1,MLOC_9279.1	psbA,psbB,psbD
GO:0009507	chloroplast	16	81	2.15e-17	MLOC_17002.1,MLOC_20487.1,MLOC_34223.1,MLOC_34266.1,MLOC_49468.1,MLOC_6135.1,MLOC_63096.1,MLOC_66074.2,MLOC_6738.1,MLOC_70817.1,MLOC_74483.1,MLOC_75066.1,MLOC_81416.1,MLOC_9279.1,MLOC_945.1,MLOC_9691.1	MLOC_17002.1,MLOC_20487.1,MLOC_49468.1,MLOC_6135.1,MLOC_66074.2,MLOC_6738.1,MLOC_70817.1,MLOC_74483.1,MLOC_75066.1,MLOC_81416.1,MLOC_945.1,psbA,psbB,psbD,psbJ,psbZ
GO:0044434	chloroplast part	15	44	2.59e-18	MLOC_17002.1,MLOC_20487.1,MLOC_34223.1,MLOC_34266.1,MLOC_49468.1,MLOC_63096.1,MLOC_66074.2,MLOC_6738.1,MLOC_70817.1,MLOC_74483.1,MLOC_75066.1,MLOC_81416.1,MLOC_9279.1,MLOC_945.1,MLOC_9691.1	MLOC_17002.1,MLOC_20487.1,MLOC_49468.1,MLOC_66074.2,MLOC_6738.1,MLOC_70817.1,MLOC_74483.1,MLOC_75066.1,MLOC_81416.1,MLOC_945.1,psbA,psbB,psbD,psbJ,psbZ
GO:0009534	chloroplast thylakoid	14	36	3.39e-18	MLOC_17002.1,MLOC_20487.1,MLOC_34223.1,MLOC_34266.1,MLOC_49468.1,MLOC_63096.1,MLOC_66074.2,MLOC_6738.1,MLOC_74483.1,MLOC_75066.1,MLOC_81416.1,MLOC_9279.1,MLOC_945.1,MLOC_9691.1	MLOC_17002.1,MLOC_20487.1,MLOC_49468.1,MLOC_66074.2,MLOC_6738.1,MLOC_74483.1,MLOC_75066.1,MLOC_81416.1,MLOC_945.1,psbA,psbB,psbD,psbJ,psbZ
GO:0034357	photosynthetic membrane	14	37	3.39e-18	MLOC_17002.1,MLOC_20487.1,MLOC_34223.1,MLOC_34266.1,MLOC_49468.1,MLOC_63096.1,MLOC_66074.2,MLOC_6738.1,MLOC_74483.1,MLOC_75066.1,MLOC_81416.1,MLOC_9279.1,MLOC_945.1,MLOC_9691.1	MLOC_17002.1,MLOC_20487.1,MLOC_49468.1,MLOC_66074.2,MLOC_6738.1,MLOC_74483.1,MLOC_75066.1,MLOC_81416.1,MLOC_945.1,psbA,psbB,psbD,psbJ,psbZ
GO:0009535	chloroplast thylakoid membrane	13	35	2.38e-17	MLOC_17002.1,MLOC_20487.1,MLOC_34223.1,MLOC_34266.1,MLOC_49468.1,MLOC_63096.1,MLOC_6738.1,MLOC_74483.1,MLOC_75066.1,MLOC_81416.1,MLOC_9279.1,MLOC_945.1,MLOC_9691.1	MLOC_17002.1,MLOC_20487.1,MLOC_49468.1,MLOC_6738.1,MLOC_74483.1,MLOC_75066.1,MLOC_81416.1,MLOC_945.1,psbA,psbB,psbD,psbJ,psbZ
GO:0009521	photosystem	12	22	1.46e-17	MLOC_17002.1,MLOC_20487.1,MLOC_34223.1,MLOC_34266.1,MLOC_63096.1,MLOC_66074.2,MLOC_6738.1,MLOC_74483.1,MLOC_81416.1,MLOC_9279.1,MLOC_945.1,MLOC_9691.1	MLOC_17002.1,MLOC_20487.1,MLOC_66074.2,MLOC_6738.1,MLOC_74483.1,MLOC_81416.1,MLOC_945.1,psbA,psbB,psbD,psbJ,psbZ
GO:0016021	integral component of membrane	10	39	1.66e-12	MLOC_17002.1,MLOC_20487.1,MLOC_34223.1,MLOC_34266.1,MLOC_63096.1,MLOC_6738.1,MLOC_74483.1,MLOC_9279.1,MLOC_945.1,MLOC_9691.1	MLOC_17002.1,MLOC_20487.1,MLOC_6738.1,MLOC_74483.1,MLOC_945.1,psbA,psbB,psbD,psbJ,psbZ
GO:0009523	photosystem II	8	12	7.33e-13	MLOC_17002.1,MLOC_20487.1,MLOC_34223.1,MLOC_34266.1,MLOC_63096.1,MLOC_9279.1,MLOC_945.1,MLOC_9691.1	MLOC_17002.1,MLOC_20487.1,MLOC_945.1,psbA,psbB,psbD,psbJ,psbZ
GO:0009522	photosystem I	7	13	6.24e-11	MLOC_17002.1,MLOC_20487.1,MLOC_66074.2,MLOC_6738.1,MLOC_74483.1,MLOC_81416.1,MLOC_945.1	MLOC_17002.1,MLOC_20487.1,MLOC_66074.2,MLOC_6738.1,MLOC_74483.1,MLOC_81416.1,MLOC_945.1
GO:0009539	photosystem II reaction center	2	3	0.00063	MLOC_34223.1,MLOC_9691.1	psbJ,psbZ

## Sheet: GO Graph
Biological Process	cellular metabolic process	15
	photosynthesis	13
	generation of precursor metabolites and energy	9
	organonitrogen compound metabolic process	9
	primary metabolic process	8
	photosynthesis, light reaction	7
	cellular protein metabolic process	7
	oxidation-reduction process	7
	protein-chromophore linkage	6
	electron transport chain	6
Molecular Function	ion binding	10
	metal ion binding	8
	anion binding	7
	cofactor binding	7
	organic cyclic compound binding	7
	heterocyclic compound binding	7
	chlorophyll binding	6
	oxidoreductase activity	6
	electron transfer activity	5
	electron transporter, transferring electrons within the cyclic electron transport pathway of photosynthesis activity	3
Cellular Components	chloroplast	16
	chloroplast part	15
	chloroplast thylakoid	14
	photosynthetic membrane	14
	chloroplast thylakoid membrane	13
	photosystem	12
	integral component of membrane	10
	photosystem II	8
	photosystem I	7
	photosystem II reaction center	2

## Sheet: DEF+primary interactors
Interaction between Differentially expressed proteins and primary interactors
#node1	node2	node1_string_internal_id	node2_string_internal_id	node1_external_id	node2_external_id	neighborhood_on_chromosome	gene_fusion	phylogenetic_cooccurrence	homology	coexpression	experimentally_determined_interaction	database_annotated	automated_textmining	combined_score
MLOC_6738.1	MLOC_49483.1	1278229	1270175	4513.MLOC_6738.1	4513.MLOC_49483.1	0	0	0	0	0.913	0.947	0	0	0.995
MLOC_10314.1	MLOC_10224.2	1259945	1259909	4513.MLOC_10314.1	4513.MLOC_10224.2	0	0	0	0.828	0.891	0.954	0	0	0.994
MLOC_36634.2	MLOC_10224.2	1266963	1259909	4513.MLOC_36634.2	4513.MLOC_10224.2	0	0	0	0.738	0.895	0.954	0	0	0.994
psbF	psbL	1259760	1259759	4513.AGP50770	4513.AGP50769	0	0	0	0	0.86	0.961	0	0	0.994
MLOC_81416.1	MLOC_74483.1	1283387	1281273	4513.MLOC_81416.1	4513.MLOC_74483.1	0	0	0	0	0.913	0.939	0	0	0.994
MLOC_49483.1	MLOC_20487.1	1270175	1263839	4513.MLOC_49483.1	4513.MLOC_20487.1	0	0	0	0.802	0.904	0.944	0	0	0.994
MLOC_36301.1	MLOC_10224.2	1266789	1259909	4513.MLOC_36301.1	4513.MLOC_10224.2	0	0	0	0.828	0.889	0.954	0	0	0.994
MLOC_67256.3	MLOC_10224.2	1278170	1259909	4513.MLOC_67256.3	4513.MLOC_10224.2	0	0	0	0.774	0.87	0.954	0	0	0.993
MLOC_81416.1	MLOC_66074.2	1283387	1277641	4513.MLOC_81416.1	4513.MLOC_66074.2	0	0	0	0	0.913	0.93	0	0	0.993
MLOC_78630.1	MLOC_65066.3	1282631	1277151	4513.MLOC_78630.1	4513.MLOC_65066.3	0	0	0	0	0.88	0.938	0	0	0.992
MLOC_49483.1	MLOC_44755.2	1270175	1269311	4513.MLOC_49483.1	4513.MLOC_44755.2	0	0	0	0.851	0.901	0.928	0	0	0.992
MLOC_23596.1	MLOC_10314.1	1264579	1259945	4513.MLOC_23596.1	4513.MLOC_10314.1	0	0	0	0.841	0.91	0.909	0	0	0.991
MLOC_71329.5	MLOC_18813.1	1279979	1263359	4513.MLOC_71329.5	4513.MLOC_18813.1	0	0	0	0.656	0.909	0.909	0	0	0.991
MLOC_57467.3	MLOC_3653.1	1273472	1266901	4513.MLOC_57467.3	4513.MLOC_3653.1	0	0	0	0	0.907	0.909	0	0	0.991
MLOC_67256.3	MLOC_36301.1	1278170	1266789	4513.MLOC_67256.3	4513.MLOC_36301.1	0	0	0	0.843	0.91	0.909	0	0	0.991
MLOC_67256.3	MLOC_10314.1	1278170	1259945	4513.MLOC_67256.3	4513.MLOC_10314.1	0	0	0	0.848	0.91	0.909	0	0	0.991
MLOC_36301.1	MLOC_10314.1	1266789	1259945	4513.MLOC_36301.1	4513.MLOC_10314.1	0	0	0	0.836	0.91	0.909	0	0	0.991
MLOC_36301.1	MLOC_23596.1	1266789	1264579	4513.MLOC_36301.1	4513.MLOC_23596.1	0	0	0	0.813	0.91	0.909	0	0	0.991
MLOC_6851.1	MLOC_57467.3	1278715	1273472	4513.MLOC_6851.1	4513.MLOC_57467.3	0	0	0	0	0.909	0.909	0	0	0.991
MLOC_44755.2	MLOC_20487.1	1269311	1263839	4513.MLOC_44755.2	4513.MLOC_20487.1	0	0	0	0.849	0.913	0.884	0	0	0.989
MLOC_6851.1	MLOC_3653.1	1278715	1266901	4513.MLOC_6851.1	4513.MLOC_3653.1	0	0	0	0	0.908	0.891	0	0	0.989
MLOC_74483.1	MLOC_66074.2	1281273	1277641	4513.MLOC_74483.1	4513.MLOC_66074.2	0	0	0	0	0.913	0.884	0	0	0.989
MLOC_6738.1	MLOC_44755.2	1278229	1269311	4513.MLOC_6738.1	4513.MLOC_44755.2	0	0	0	0	0.913	0.884	0	0	0.989
MLOC_58873.1	MLOC_4644.4	1274166	1269686	4513.MLOC_58873.1	4513.MLOC_4644.4	0	0	0	0	0.91	0.884	0	0	0.989
MLOC_81416.1	MLOC_20487.1	1283387	1263839	4513.MLOC_81416.1	4513.MLOC_20487.1	0	0	0	0	0.913	0.884	0	0	0.989
MLOC_65066.3	MLOC_11961.1	1277151	1260709	4513.MLOC_65066.3	4513.MLOC_11961.1	0	0	0	0.754	0.913	0.882	0	0	0.989
MLOC_6738.1	MLOC_20487.1	1278229	1263839	4513.MLOC_6738.1	4513.MLOC_20487.1	0	0	0	0	0.913	0.884	0	0	0.989
MLOC_71329.5	MLOC_36301.1	1279979	1266789	4513.MLOC_71329.5	4513.MLOC_36301.1	0	0	0	0	0.892	0.909	0	0	0.989
MLOC_67256.3	MLOC_23596.1	1278170	1264579	4513.MLOC_67256.3	4513.MLOC_23596.1	0	0	0	0.814	0.91	0.885	0	0	0.989
MLOC_81416.1	MLOC_69460.2	1283387	1279139	4513.MLOC_81416.1	4513.MLOC_69460.2	0	0	0	0	0.913	0.881	0	0	0.989
MLOC_69460.2	MLOC_66074.2	1279139	1277641	4513.MLOC_69460.2	4513.MLOC_66074.2	0	0	0	0	0.913	0.881	0	0	0.989
MLOC_57909.2	MLOC_52678.1	1273700	1271194	4513.MLOC_57909.2	4513.MLOC_52678.1	0	0	0	0	0.902	0.884	0	0	0.988
MLOC_71329.5	MLOC_23596.1	1279979	1264579	4513.MLOC_71329.5	4513.MLOC_23596.1	0	0	0	0	0.901	0.884	0	0	0.988
MLOC_71329.5	MLOC_10314.1	1279979	1259945	4513.MLOC_71329.5	4513.MLOC_10314.1	0	0	0	0	0.905	0.882	0	0	0.988
MLOC_18813.1	MLOC_10314.1	1263359	1259945	4513.MLOC_18813.1	4513.MLOC_10314.1	0	0	0	0	0.901	0.883	0	0	0.987
MLOC_2310.1	MLOC_17360.1	1264503	1262881	4513.MLOC_2310.1	4513.MLOC_17360.1	0	0	0	0	0.889	0.884	0	0	0.986
MLOC_67256.3	MLOC_18813.1	1278170	1263359	4513.MLOC_67256.3	4513.MLOC_18813.1	0	0	0	0	0.887	0.884	0	0	0.986
MLOC_81416.1	MLOC_49483.1	1283387	1270175	4513.MLOC_81416.1	4513.MLOC_49483.1	0	0	0	0	0.903	0.869	0	0	0.986
MLOC_78630.1	MLOC_11961.1	1282631	1260709	4513.MLOC_78630.1	4513.MLOC_11961.1	0	0	0	0	0.892	0.882	0	0	0.986
MLOC_65066.3	MLOC_57061.1	1277151	1273248	4513.MLOC_65066.3	4513.MLOC_57061.1	0	0	0	0.79	0.886	0.884	0	0	0.986
MLOC_71329.5	MLOC_67256.3	1279979	1278170	4513.MLOC_71329.5	4513.MLOC_67256.3	0	0	0	0	0.892	0.884	0	0	0.986
MLOC_9899.1	MLOC_52678.1	1283942	1271194	4513.MLOC_9899.1	4513.MLOC_52678.1	0	0	0	0	0.881	0.885	0	0	0.985
MLOC_36634.2	MLOC_36301.1	1266963	1266789	4513.MLOC_36634.2	4513.MLOC_36301.1	0	0	0	0.82	0.905	0.857	0	0	0.985
MLOC_67256.3	MLOC_2310.1	1278170	1264503	4513.MLOC_67256.3	4513.MLOC_2310.1	0	0	0	0	0.91	0.841	0	0	0.985
MLOC_67256.3	MLOC_36634.2	1278170	1266963	4513.MLOC_67256.3	4513.MLOC_36634.2	0	0	0	0.743	0.906	0.857	0	0	0.985
MLOC_36634.2	MLOC_10314.1	1266963	1259945	4513.MLOC_36634.2	4513.MLOC_10314.1	0	0	0	0.84	0.895	0.857	0	0	0.984
MLOC_36301.1	MLOC_18813.1	1266789	1263359	4513.MLOC_36301.1	4513.MLOC_18813.1	0	0	0	0	0.871	0.884	0	0	0.984
psbJ	psbF	1283871	1259760	4513.MLOC_9691.1	4513.AGP50770	0	0	0	0	0.865	0.881	0	0	0.983
MLOC_36634.2	MLOC_23596.1	1266963	1264579	4513.MLOC_36634.2	4513.MLOC_23596.1	0	0	0	0.823	0.89	0.857	0	0	0.983
MLOC_66074.2	MLOC_49483.1	1277641	1270175	4513.MLOC_66074.2	4513.MLOC_49483.1	0	0	0	0	0.871	0.88	0	0	0.983
MLOC_74679.2	MLOC_58581.1	1281352	1274035	4513.MLOC_74679.2	4513.MLOC_58581.1	0	0	0	0	0.913	0.807	0	0	0.982
MLOC_6058.2	MLOC_36301.1	1274956	1266789	4513.MLOC_6058.2	4513.MLOC_36301.1	0	0	0	0	0.871	0.869	0	0	0.982
MLOC_36301.1	MLOC_2310.1	1266789	1264503	4513.MLOC_36301.1	4513.MLOC_2310.1	0	0	0	0	0.91	0.809	0	0	0.982
MLOC_6058.2	MLOC_10314.1	1274956	1259945	4513.MLOC_6058.2	4513.MLOC_10314.1	0	0	0	0	0.871	0.872	0	0	0.982
MLOC_69460.2	MLOC_49483.1	1279139	1270175	4513.MLOC_69460.2	4513.MLOC_49483.1	0	0	0	0	0.913	0.799	0	0	0.981
MLOC_6738.1	MLOC_66074.2	1278229	1277641	4513.MLOC_6738.1	4513.MLOC_66074.2	0	0	0	0	0.913	0.799	0	0	0.981
MLOC_74483.1	MLOC_69460.2	1281273	1279139	4513.MLOC_74483.1	4513.MLOC_69460.2	0	0	0	0	0.913	0.799	0	0	0.981
4525152	4525151	1259731	1259730	4513.AGP50741	4513.AGP50740	0	0.34	0	0	0.859	0.818	0	0	0.981
MLOC_69460.2	MLOC_20487.1	1279139	1263839	4513.MLOC_69460.2	4513.MLOC_20487.1	0	0	0	0	0.913	0.799	0	0	0.981
MLOC_69460.2	MLOC_6738.1	1279139	1278229	4513.MLOC_69460.2	4513.MLOC_6738.1	0	0	0	0	0.913	0.799	0	0	0.981
MLOC_74483.1	MLOC_6738.1	1281273	1278229	4513.MLOC_74483.1	4513.MLOC_6738.1	0	0	0	0	0.913	0.799	0	0	0.981
MLOC_81416.1	MLOC_6738.1	1283387	1278229	4513.MLOC_81416.1	4513.MLOC_6738.1	0	0	0	0	0.913	0.799	0	0	0.981
MLOC_66074.2	MLOC_20487.1	1277641	1263839	4513.MLOC_66074.2	4513.MLOC_20487.1	0	0	0	0	0.913	0.799	0	0	0.981
MLOC_23596.1	MLOC_18813.1	1264579	1263359	4513.MLOC_23596.1	4513.MLOC_18813.1	0	0	0	0	0.904	0.817	0	0	0.981
MLOC_4644.4	MLOC_12687.1	1269686	1261040	4513.MLOC_4644.4	4513.MLOC_12687.1	0	0	0	0	0.87	0.857	0	0	0.98
MLOC_58873.1	MLOC_12687.1	1274166	1261040	4513.MLOC_58873.1	4513.MLOC_12687.1	0	0	0	0	0.87	0.853	0	0	0.98
MLOC_67824.1	MLOC_23596.1	1278399	1264579	4513.MLOC_67824.1	4513.MLOC_23596.1	0	0	0	0.719	0.87	0.855	0	0	0.98
MLOC_57467.3	MLOC_50296.1	1273472	1270315	4513.MLOC_57467.3	4513.MLOC_50296.1	0	0	0	0	0.87	0.857	0	0	0.98
MLOC_72691.1	MLOC_65066.3	1280544	1277151	4513.MLOC_72691.1	4513.MLOC_65066.3	0	0	0	0	0.913	0.785	0	0	0.98
MLOC_67824.1	MLOC_67256.3	1278399	1278170	4513.MLOC_67824.1	4513.MLOC_67256.3	0	0	0	0.723	0.87	0.857	0	0	0.98
MLOC_17320.1	MLOC_10314.1	1262869	1259945	4513.MLOC_17320.1	4513.MLOC_10314.1	0	0	0	0	0.87	0.853	0	0	0.98
MLOC_67256.3	MLOC_63336.1	1278170	1276293	4513.MLOC_67256.3	4513.MLOC_63336.1	0	0	0	0.818	0.87	0.857	0	0	0.98
MLOC_74483.1	MLOC_20487.1	1281273	1263839	4513.MLOC_74483.1	4513.MLOC_20487.1	0	0	0	0	0.908	0.799	0	0	0.98
MLOC_63336.1	MLOC_36301.1	1276293	1266789	4513.MLOC_63336.1	4513.MLOC_36301.1	0	0	0	0.815	0.87	0.857	0	0	0.98
MLOC_23596.1	MLOC_17320.1	1264579	1262869	4513.MLOC_23596.1	4513.MLOC_17320.1	0	0	0	0	0.869	0.856	0	0	0.98
MLOC_67824.1	MLOC_10314.1	1278399	1259945	4513.MLOC_67824.1	4513.MLOC_10314.1	0	0	0	0.673	0.87	0.857	0	0	0.98
MLOC_74483.1	MLOC_49483.1	1281273	1270175	4513.MLOC_74483.1	4513.MLOC_49483.1	0	0	0	0	0.908	0.799	0	0	0.98
MLOC_6851.1	MLOC_50296.1	1278715	1270315	4513.MLOC_6851.1	4513.MLOC_50296.1	0	0	0	0	0.869	0.857	0	0	0.98
MLOC_17002.1	MLOC_11961.1	1262763	1260709	4513.MLOC_17002.1	4513.MLOC_11961.1	0	0	0	0.751	0.913	0.785	0	0	0.98
MLOC_50296.1	MLOC_3653.1	1270315	1266901	4513.MLOC_50296.1	4513.MLOC_3653.1	0	0	0	0	0.87	0.857	0	0	0.98
MLOC_3653.1	MLOC_15360.1	1266901	1262155	4513.MLOC_3653.1	4513.MLOC_15360.1	0	0	0	0	0.87	0.857	0	0	0.98
MLOC_63336.1	MLOC_23596.1	1276293	1264579	4513.MLOC_63336.1	4513.MLOC_23596.1	0	0	0	0.819	0.87	0.857	0	0	0.98
MLOC_4644.4	MLOC_15998.1	1269686	1262407	4513.MLOC_4644.4	4513.MLOC_15998.1	0	0	0	0	0.87	0.857	0	0	0.98
MLOC_69460.2	MLOC_44755.2	1279139	1269311	4513.MLOC_69460.2	4513.MLOC_44755.2	0	0	0	0	0.913	0.786	0	0	0.98
MLOC_59510.1	MLOC_23596.1	1274468	1264579	4513.MLOC_59510.1	4513.MLOC_23596.1	0	0	0	0	0.869	0.856	0	0	0.98
MLOC_59510.1	MLOC_10314.1	1274468	1259945	4513.MLOC_59510.1	4513.MLOC_10314.1	0	0	0	0	0.87	0.853	0	0	0.98
MLOC_67824.1	MLOC_36301.1	1278399	1266789	4513.MLOC_67824.1	4513.MLOC_36301.1	0	0	0	0.731	0.87	0.857	0	0	0.98
MLOC_57467.3	MLOC_15360.1	1273472	1262155	4513.MLOC_57467.3	4513.MLOC_15360.1	0	0	0	0	0.87	0.857	0	0	0.98
MLOC_63336.1	MLOC_10314.1	1276293	1259945	4513.MLOC_63336.1	4513.MLOC_10314.1	0	0	0	0.809	0.87	0.857	0	0	0.98
MLOC_58873.1	MLOC_15998.1	1274166	1262407	4513.MLOC_58873.1	4513.MLOC_15998.1	0	0	0	0	0.87	0.853	0	0	0.98
MLOC_6851.1	MLOC_15360.1	1278715	1262155	4513.MLOC_6851.1	4513.MLOC_15360.1	0	0	0	0	0.869	0.857	0	0	0.98
MLOC_23596.1	MLOC_10224.2	1264579	1259909	4513.MLOC_23596.1	4513.MLOC_10224.2	0	0	0	0.775	0.87	0.855	0	0	0.98
psbF	AGP50739	1259760	1259729	4513.AGP50770	4513.AGP50739	0	0	0	0	0.177	0.975	0	0	0.979
MLOC_36301.1	MLOC_17320.1	1266789	1262869	4513.MLOC_36301.1	4513.MLOC_17320.1	0	0	0	0	0.867	0.855	0	0	0.979
MLOC_67256.3	MLOC_17320.1	1278170	1262869	4513.MLOC_67256.3	4513.MLOC_17320.1	0	0	0	0	0.868	0.853	0	0	0.979
MLOC_59510.1	MLOC_36301.1	1274468	1266789	4513.MLOC_59510.1	4513.MLOC_36301.1	0	0	0	0	0.867	0.855	0	0	0.979
MLOC_67256.3	MLOC_59510.1	1278170	1274468	4513.MLOC_67256.3	4513.MLOC_59510.1	0	0	0	0	0.868	0.853	0	0	0.979
MLOC_66074.2	MLOC_44755.2	1277641	1269311	4513.MLOC_66074.2	4513.MLOC_44755.2	0	0	0	0	0.906	0.786	0	0	0.979
MLOC_71329.5	MLOC_36634.2	1279979	1266963	4513.MLOC_71329.5	4513.MLOC_36634.2	0	0	0	0	0.865	0.85	0	0	0.978
MLOC_71329.5	MLOC_63336.1	1279979	1276293	4513.MLOC_71329.5	4513.MLOC_63336.1	0	0	0	0	0.865	0.85	0	0	0.978
MLOC_65066.3	MLOC_17002.1	1277151	1262763	4513.MLOC_65066.3	4513.MLOC_17002.1	0	0	0	0.758	0.903	0.785	0	0	0.978
MLOC_57909.2	MLOC_44641.1	1273700	1269270	4513.MLOC_57909.2	4513.MLOC_44641.1	0	0	0	0	0.91	0.773	0	0	0.978
MLOC_18813.1	MLOC_17320.1	1263359	1262869	4513.MLOC_18813.1	4513.MLOC_17320.1	0	0	0	0	0.865	0.839	0	0	0.977
MLOC_36749.1	MLOC_15360.1	1267027	1262155	4513.MLOC_36749.1	4513.MLOC_15360.1	0	0	0	0	0.87	0.836	0	0	0.977
MLOC_59510.1	MLOC_18813.1	1274468	1263359	4513.MLOC_59510.1	4513.MLOC_18813.1	0	0	0	0	0.865	0.839	0	0	0.977
MLOC_50296.1	MLOC_36749.1	1270315	1267027	4513.MLOC_50296.1	4513.MLOC_36749.1	0	0	0	0	0.87	0.836	0	0	0.977
MLOC_57061.1	MLOC_11961.1	1273248	1260709	4513.MLOC_57061.1	4513.MLOC_11961.1	0	0	0	0.694	0.905	0.773	0	0	0.977
psbD	4525152	1266326	1259731	4513.MLOC_34266.1	4513.AGP50741	0	0.192	0	0	0.859	0.818	0	0	0.977
MLOC_81416.1	MLOC_44755.2	1283387	1269311	4513.MLOC_81416.1	4513.MLOC_44755.2	0	0	0	0	0.901	0.786	0	0	0.977
MLOC_63336.1	MLOC_18813.1	1276293	1263359	4513.MLOC_63336.1	4513.MLOC_18813.1	0	0	0	0	0.868	0.832	0	0	0.976
MLOC_36634.2	MLOC_18813.1	1266963	1263359	4513.MLOC_36634.2	4513.MLOC_18813.1	0	0	0	0	0.868	0.832	0	0	0.976
MLOC_22471.2	MLOC_20487.1	1264384	1263839	4513.MLOC_22471.2	4513.MLOC_20487.1	0	0	0	0.813	0.906	0.764	0	0	0.976
MLOC_2310.1	MLOC_17211.14	1264503	1262841	4513.MLOC_2310.1	4513.MLOC_17211.14	0	0	0	0	0.864	0.832	0	0	0.976
MLOC_52515.2	MLOC_44511.1	1271128	1269216	4513.MLOC_52515.2	4513.MLOC_44511.1	0	0	0	0.971	0.894	0.785	0	0	0.976
MLOC_6058.2	MLOC_23596.1	1274956	1264579	4513.MLOC_6058.2	4513.MLOC_23596.1	0	0	0	0	0.87	0.816	0	0	0.975
MLOC_71329.5	MLOC_4644.4	1279979	1269686	4513.MLOC_71329.5	4513.MLOC_4644.4	0	0	0	0	0.871	0.817	0	0	0.975
MLOC_18813.1	MLOC_10224.2	1263359	1259909	4513.MLOC_18813.1	4513.MLOC_10224.2	0	0	0	0	0.864	0.826	0	0	0.975
MLOC_71329.5	MLOC_67824.1	1279979	1278399	4513.MLOC_71329.5	4513.MLOC_67824.1	0	0	0	0	0.846	0.846	0	0	0.975
MLOC_71329.5	MLOC_10224.2	1279979	1259909	4513.MLOC_71329.5	4513.MLOC_10224.2	0	0	0	0	0.846	0.846	0	0	0.975
MLOC_67824.1	MLOC_18813.1	1278399	1263359	4513.MLOC_67824.1	4513.MLOC_18813.1	0	0	0	0	0.864	0.826	0	0	0.975
MLOC_44046.1	MLOC_2310.1	1269005	1264503	4513.MLOC_44046.1	4513.MLOC_2310.1	0	0	0	0	0.866	0.815	0	0	0.974
MLOC_63153.1	MLOC_2310.1	1276220	1264503	4513.MLOC_63153.1	4513.MLOC_2310.1	0	0	0	0	0.866	0.815	0	0	0.974
MLOC_74483.1	MLOC_44755.2	1281273	1269311	4513.MLOC_74483.1	4513.MLOC_44755.2	0	0	0	0	0.887	0.786	0	0	0.974
MLOC_63153.1	MLOC_17360.1	1276220	1262881	4513.MLOC_63153.1	4513.MLOC_17360.1	0	0	0	0.716	0.865	0.817	0	0	0.974
MLOC_36347.1	MLOC_2310.1	1266809	1264503	4513.MLOC_36347.1	4513.MLOC_2310.1	0	0	0	0	0.866	0.815	0	0	0.974
MLOC_44046.1	MLOC_17360.1	1269005	1262881	4513.MLOC_44046.1	4513.MLOC_17360.1	0	0	0	0	0.865	0.817	0	0	0.974
AGP50783	4525152	1259773	1259731	4513.AGP50783	4513.AGP50741	0	0	0	0	0.868	0.817	0	0	0.974
MLOC_44755.2	MLOC_22471.2	1269311	1264384	4513.MLOC_44755.2	4513.MLOC_22471.2	0	0	0	0.773	0.904	0.744	0	0	0.974
MLOC_78630.1	MLOC_17002.1	1282631	1262763	4513.MLOC_78630.1	4513.MLOC_17002.1	0	0	0	0	0.886	0.785	0	0	0.974
MLOC_36347.1	MLOC_17360.1	1266809	1262881	4513.MLOC_36347.1	4513.MLOC_17360.1	0	0	0	0.601	0.865	0.817	0	0	0.974
MLOC_78630.1	MLOC_57061.1	1282631	1273248	4513.MLOC_78630.1	4513.MLOC_57061.1	0	0	0	0	0.783	0.882	0	0	0.973
MLOC_78630.1	MLOC_72691.1	1282631	1280544	4513.MLOC_78630.1	4513.MLOC_72691.1	0	0	0	0	0.882	0.785	0	0	0.973
MLOC_3545.4	MLOC_15752.1	1266679	1262324	4513.MLOC_3545.4	4513.MLOC_15752.1	0	0	0	0	0.867	0.801	0	0	0.972
MLOC_63336.1	MLOC_10224.2	1276293	1259909	4513.MLOC_63336.1	4513.MLOC_10224.2	0	0	0	0.844	0.863	0.807	0	0	0.972
MLOC_67256.3	MLOC_6058.2	1278170	1274956	4513.MLOC_67256.3	4513.MLOC_6058.2	0	0	0	0	0.866	0.8	0	0	0.972
MLOC_67824.1	MLOC_36634.2	1278399	1266963	4513.MLOC_67824.1	4513.MLOC_36634.2	0	0	0	0.701	0.863	0.807	0	0	0.972
MLOC_67824.1	MLOC_63336.1	1278399	1276293	4513.MLOC_67824.1	4513.MLOC_63336.1	0	0	0	0.663	0.863	0.807	0	0	0.972
MLOC_3545.4	MLOC_11591.1	1266679	1260540	4513.MLOC_3545.4	4513.MLOC_11591.1	0	0	0	0	0.867	0.801	0	0	0.972
MLOC_4381.1	MLOC_2310.1	1268927	1264503	4513.MLOC_4381.1	4513.MLOC_2310.1	0	0	0	0	0.866	0.789	0	0	0.97
MLOC_52332.1	MLOC_47103.1	1271048	1269788	4513.MLOC_52332.1	4513.MLOC_47103.1	0	0	0	0	0.87	0.785	0	0	0.97
MLOC_52332.1	MLOC_15081.1	1271048	1262051	4513.MLOC_52332.1	4513.MLOC_15081.1	0	0	0	0	0.87	0.785	0	0	0.97
MLOC_65066.3	MLOC_54528.1	1277151	1272004	4513.MLOC_65066.3	4513.MLOC_54528.1	0	0	0	0	0.867	0.785	0	0	0.97
MLOC_17320.1	MLOC_10224.2	1262869	1259909	4513.MLOC_17320.1	4513.MLOC_10224.2	0	0	0	0	0.849	0.806	0	0	0.969
MLOC_67824.1	MLOC_17320.1	1278399	1262869	4513.MLOC_67824.1	4513.MLOC_17320.1	0	0	0	0	0.849	0.806	0	0	0.969
MLOC_59510.1	MLOC_10224.2	1274468	1259909	4513.MLOC_59510.1	4513.MLOC_10224.2	0	0	0	0	0.849	0.806	0	0	0.969
MLOC_74349.1	MLOC_57909.2	1281220	1273700	4513.MLOC_74349.1	4513.MLOC_57909.2	0	0	0	0	0.872	0.768	0	0	0.969
MLOC_69460.2	MLOC_22471.2	1279139	1264384	4513.MLOC_69460.2	4513.MLOC_22471.2	0	0	0	0	0.875	0.764	0	0	0.969
MLOC_57061.1	MLOC_54528.1	1273248	1272004	4513.MLOC_57061.1	4513.MLOC_54528.1	0	0	0	0	0.866	0.785	0	0	0.969
MLOC_67824.1	MLOC_59510.1	1278399	1274468	4513.MLOC_67824.1	4513.MLOC_59510.1	0	0	0	0	0.849	0.806	0	0	0.969
MLOC_6738.1	MLOC_22471.2	1278229	1264384	4513.MLOC_6738.1	4513.MLOC_22471.2	0	0	0	0	0.87	0.764	0	0	0.968
MLOC_72691.1	MLOC_17002.1	1280544	1262763	4513.MLOC_72691.1	4513.MLOC_17002.1	0	0	0	0	0.853	0.785	0	0	0.967
MLOC_58999.1	MLOC_44511.1	1274231	1269216	4513.MLOC_58999.1	4513.MLOC_44511.1	0	0	0	0	0.91	0.651	0	0	0.967
MLOC_81416.1	MLOC_22471.2	1283387	1264384	4513.MLOC_81416.1	4513.MLOC_22471.2	0	0	0	0	0.868	0.764	0	0	0.967
MLOC_56305.2	MLOC_50296.1	1272883	1270315	4513.MLOC_56305.2	4513.MLOC_50296.1	0	0	0	0	0.863	0.773	0	0	0.967
MLOC_56305.2	MLOC_15360.1	1272883	1262155	4513.MLOC_56305.2	4513.MLOC_15360.1	0	0	0	0	0.863	0.773	0	0	0.967
MLOC_67256.3	MLOC_36749.1	1278170	1267027	4513.MLOC_67256.3	4513.MLOC_36749.1	0	0	0	0	0.909	0.655	0	0	0.967
MLOC_63002.1	MLOC_50296.1	1276151	1270315	4513.MLOC_63002.1	4513.MLOC_50296.1	0	0	0	0	0.863	0.773	0	0	0.967
MLOC_63002.1	MLOC_15360.1	1276151	1262155	4513.MLOC_63002.1	4513.MLOC_15360.1	0	0	0	0	0.863	0.773	0	0	0.967
MLOC_36634.2	MLOC_17320.1	1266963	1262869	4513.MLOC_36634.2	4513.MLOC_17320.1	0	0	0	0	0.839	0.799	0	0	0.966
MLOC_59510.1	MLOC_36634.2	1274468	1266963	4513.MLOC_59510.1	4513.MLOC_36634.2	0	0	0	0	0.839	0.799	0	0	0.966
MLOC_52678.1	MLOC_44641.1	1271194	1269270	4513.MLOC_52678.1	4513.MLOC_44641.1	0	0	0	0	0.902	0.674	0	0	0.966
MLOC_63336.1	MLOC_17320.1	1276293	1262869	4513.MLOC_63336.1	4513.MLOC_17320.1	0	0	0	0	0.839	0.799	0	0	0.966
MLOC_63336.1	MLOC_59510.1	1276293	1274468	4513.MLOC_63336.1	4513.MLOC_59510.1	0	0	0	0	0.839	0.799	0	0	0.966
MLOC_69499.1	MLOC_56933.3	1279156	1273192	4513.MLOC_69499.1	4513.MLOC_56933.3	0	0	0	0	0.856	0.773	0	0	0.965
MLOC_49483.1	MLOC_22471.2	1270175	1264384	4513.MLOC_49483.1	4513.MLOC_22471.2	0	0	0	0.77	0.861	0.764	0	0	0.965
MLOC_6058.2	MLOC_36749.1	1274956	1267027	4513.MLOC_6058.2	4513.MLOC_36749.1	0	0	0	0	0.864	0.748	0	0	0.964
MLOC_2310.1	MLOC_17320.1	1264503	1262869	4513.MLOC_2310.1	4513.MLOC_17320.1	0	0	0	0	0.861	0.756	0	0	0.964
AGP50739	psbK	1259729	1259728	4513.AGP50739	4513.AGP50738	0	0	0	0	0.843	0.785	0	0	0.964
MLOC_71570.1	MLOC_6135.1	1280076	1275328	4513.MLOC_71570.1	4513.MLOC_6135.1	0	0	0	0	0.868	0.744	0	0	0.964
MLOC_59510.1	MLOC_2310.1	1274468	1264503	4513.MLOC_59510.1	4513.MLOC_2310.1	0	0	0	0	0.861	0.756	0	0	0.964
psbL	AGP50739	1259759	1259729	4513.AGP50769	4513.AGP50739	0	0	0	0	0.223	0.955	0	0	0.964
MLOC_4381.1	MLOC_17348.1	1268927	1262877	4513.MLOC_4381.1	4513.MLOC_17348.1	0	0	0	0	0.785	0.839	0	0	0.963
MLOC_61201.1	MLOC_4381.1	1275266	1268927	4513.MLOC_61201.1	4513.MLOC_4381.1	0	0	0	0	0.785	0.839	0	0	0.963
psbJ	AGP50739	1283871	1259729	4513.MLOC_9691.1	4513.AGP50739	0	0	0	0	0.857	0.751	0	0	0.962
MLOC_72691.1	MLOC_54528.1	1280544	1272004	4513.MLOC_72691.1	4513.MLOC_54528.1	0	0	0	0	0.696	0.882	0	0	0.962
MLOC_23596.1	MLOC_15360.1	1264579	1262155	4513.MLOC_23596.1	4513.MLOC_15360.1	0	0	0	0	0.87	0.716	0	0	0.961
MLOC_50296.1	MLOC_23596.1	1270315	1264579	4513.MLOC_50296.1	4513.MLOC_23596.1	0	0	0	0	0.87	0.716	0	0	0.961
MLOC_72691.1	MLOC_57061.1	1280544	1273248	4513.MLOC_72691.1	4513.MLOC_57061.1	0	0	0	0	0.829	0.785	0	0	0.961
MLOC_56933.3	MLOC_52678.1	1273192	1271194	4513.MLOC_56933.3	4513.MLOC_52678.1	0	0	0	0	0.89	0.651	0	0	0.959
MLOC_20714.1	4525152	1263892	1259731	4513.MLOC_20714.1	4513.AGP50741	0	0	0	0	0.777	0.817	0	0	0.957
psbB	4525152	1276192	1259731	4513.MLOC_63096.1	4513.AGP50741	0	0	0	0	0.777	0.817	0	0	0.957
4525075	4525152	1259770	1259731	4513.AGP50780	4513.AGP50741	0	0	0	0.587	0.777	0.817	0	0	0.957
MLOC_80541.2	MLOC_2310.1	1283156	1264503	4513.MLOC_80541.2	4513.MLOC_2310.1	0	0	0	0	0.878	0.652	0	0	0.955
MLOC_56390.2	MLOC_17360.1	1272916	1262881	4513.MLOC_56390.2	4513.MLOC_17360.1	0	0	0	0.585	0.802	0.775	0	0	0.953
MLOC_7505.1	MLOC_17360.1	1281516	1262881	4513.MLOC_7505.1	4513.MLOC_17360.1	0	0	0	0.586	0.802	0.775	0	0	0.953
MLOC_50296.1	MLOC_36301.1	1270315	1266789	4513.MLOC_50296.1	4513.MLOC_36301.1	0	0	0	0	0.87	0.658	0	0	0.953
MLOC_17360.1	MLOC_13243.1	1262881	1261292	4513.MLOC_17360.1	4513.MLOC_13243.1	0	0	0	0	0.802	0.775	0	0	0.953
MLOC_65066.3	MLOC_22471.2	1277151	1264384	4513.MLOC_65066.3	4513.MLOC_22471.2	0	0	0	0.734	0.869	0.657	0	0	0.953
MLOC_63336.1	MLOC_3653.1	1276293	1266901	4513.MLOC_63336.1	4513.MLOC_3653.1	0	0	0	0	0.869	0.658	0	0	0.953
MLOC_67256.3	MLOC_50296.1	1278170	1270315	4513.MLOC_67256.3	4513.MLOC_50296.1	0	0	0	0	0.87	0.658	0	0	0.953
MLOC_36634.2	MLOC_3653.1	1266963	1266901	4513.MLOC_36634.2	4513.MLOC_3653.1	0	0	0	0	0.869	0.658	0	0	0.953
MLOC_36301.1	MLOC_15360.1	1266789	1262155	4513.MLOC_36301.1	4513.MLOC_15360.1	0	0	0	0	0.87	0.658	0	0	0.953
MLOC_3653.1	MLOC_17360.1	1266901	1262881	4513.MLOC_3653.1	4513.MLOC_17360.1	0	0	0	0	0.871	0.653	0	0	0.953
MLOC_43026.1	MLOC_17360.1	1268725	1262881	4513.MLOC_43026.1	4513.MLOC_17360.1	0	0	0	0.599	0.802	0.775	0	0	0.953
MLOC_71906.1	MLOC_17360.1	1280215	1262881	4513.MLOC_71906.1	4513.MLOC_17360.1	0	0	0	0.611	0.802	0.775	0	0	0.953
MLOC_58967.2	MLOC_17360.1	1274217	1262881	4513.MLOC_58967.2	4513.MLOC_17360.1	0	0	0	0.868	0.802	0.775	0	0	0.953
MLOC_36749.1	MLOC_23596.1	1267027	1264579	4513.MLOC_36749.1	4513.MLOC_23596.1	0	0	0	0	0.91	0.506	0	0	0.953
MLOC_67256.3	MLOC_15360.1	1278170	1262155	4513.MLOC_67256.3	4513.MLOC_15360.1	0	0	0	0	0.87	0.658	0	0	0.953
MLOC_63002.1	MLOC_36749.1	1276151	1267027	4513.MLOC_63002.1	4513.MLOC_36749.1	0	0	0	0	0.869	0.651	0	0	0.952
MLOC_945.1	MLOC_65066.3	1283843	1277151	4513.MLOC_945.1	4513.MLOC_65066.3	0	0	0	0.728	0.868	0.657	0	0	0.952
MLOC_36301.1	MLOC_33876.4	1266789	1266255	4513.MLOC_36301.1	4513.MLOC_33876.4	0	0	0	0	0.87	0.648	0	0	0.952
MLOC_56305.2	MLOC_36749.1	1272883	1267027	4513.MLOC_56305.2	4513.MLOC_36749.1	0	0	0	0	0.869	0.651	0	0	0.952
MLOC_71329.5	MLOC_59510.1	1279979	1274468	4513.MLOC_71329.5	4513.MLOC_59510.1	0	0	0	0	0.866	0.654	0	0	0.951
MLOC_63336.1	MLOC_50296.1	1276293	1270315	4513.MLOC_63336.1	4513.MLOC_50296.1	0	0	0	0	0.863	0.658	0	0	0.951
MLOC_63336.1	MLOC_15360.1	1276293	1262155	4513.MLOC_63336.1	4513.MLOC_15360.1	0	0	0	0	0.863	0.658	0	0	0.951
MLOC_63002.1	MLOC_57467.3	1276151	1273472	4513.MLOC_63002.1	4513.MLOC_57467.3	0	0	0	0	0.866	0.655	0	0	0.951
MLOC_36634.2	MLOC_15360.1	1266963	1262155	4513.MLOC_36634.2	4513.MLOC_15360.1	0	0	0	0	0.863	0.658	0	0	0.951
MLOC_2310.1	MLOC_15360.1	1264503	1262155	4513.MLOC_2310.1	4513.MLOC_15360.1	0	0	0	0	0.866	0.656	0	0	0.951
MLOC_56305.2	MLOC_3653.1	1272883	1266901	4513.MLOC_56305.2	4513.MLOC_3653.1	0	0	0	0	0.865	0.657	0	0	0.951
MLOC_71906.1	MLOC_2310.1	1280215	1264503	4513.MLOC_71906.1	4513.MLOC_2310.1	0	0	0	0	0.794	0.774	0	0	0.951
MLOC_50296.1	MLOC_2310.1	1270315	1264503	4513.MLOC_50296.1	4513.MLOC_2310.1	0	0	0	0	0.866	0.656	0	0	0.951
MLOC_58967.2	MLOC_2310.1	1274217	1264503	4513.MLOC_58967.2	4513.MLOC_2310.1	0	0	0	0	0.794	0.774	0	0	0.951
MLOC_71329.5	MLOC_17320.1	1279979	1262869	4513.MLOC_71329.5	4513.MLOC_17320.1	0	0	0	0	0.866	0.654	0	0	0.951
MLOC_50296.1	MLOC_36634.2	1270315	1266963	4513.MLOC_50296.1	4513.MLOC_36634.2	0	0	0	0	0.863	0.658	0	0	0.951
MLOC_56390.2	MLOC_2310.1	1272916	1264503	4513.MLOC_56390.2	4513.MLOC_2310.1	0	0	0	0	0.794	0.774	0	0	0.951
MLOC_63002.1	MLOC_3653.1	1276151	1266901	4513.MLOC_63002.1	4513.MLOC_3653.1	0	0	0	0	0.865	0.657	0	0	0.951
MLOC_57467.3	MLOC_56305.2	1273472	1272883	4513.MLOC_57467.3	4513.MLOC_56305.2	0	0	0	0	0.866	0.655	0	0	0.951
MLOC_7505.1	MLOC_2310.1	1281516	1264503	4513.MLOC_7505.1	4513.MLOC_2310.1	0	0	0	0	0.794	0.774	0	0	0.951
MLOC_2310.1	MLOC_13243.1	1264503	1261292	4513.MLOC_2310.1	4513.MLOC_13243.1	0	0	0	0	0.794	0.774	0	0	0.951
MLOC_43026.1	MLOC_2310.1	1268725	1264503	4513.MLOC_43026.1	4513.MLOC_2310.1	0	0	0	0	0.794	0.774	0	0	0.951
MLOC_57909.2	MLOC_15752.1	1273700	1262324	4513.MLOC_57909.2	4513.MLOC_15752.1	0	0	0	0.624	0.864	0.654	0	0	0.95
MLOC_57909.2	MLOC_11591.1	1273700	1260540	4513.MLOC_57909.2	4513.MLOC_11591.1	0	0	0	0	0.864	0.654	0	0	0.95
MLOC_67256.3	MLOC_33876.4	1278170	1266255	4513.MLOC_67256.3	4513.MLOC_33876.4	0	0	0	0	0.864	0.653	0	0	0.95
psbF	4525152	1259760	1259731	4513.AGP50770	4513.AGP50741	0	0	0	0	0.584	0.881	0	0	0.948
MLOC_59510.1	MLOC_50296.1	1274468	1270315	4513.MLOC_59510.1	4513.MLOC_50296.1	0	0	0	0	0.854	0.654	0	0	0.947
MLOC_59510.1	MLOC_15360.1	1274468	1262155	4513.MLOC_59510.1	4513.MLOC_15360.1	0	0	0	0	0.854	0.654	0	0	0.947
MLOC_17320.1	MLOC_15360.1	1262869	1262155	4513.MLOC_17320.1	4513.MLOC_15360.1	0	0	0	0	0.854	0.654	0	0	0.947
MLOC_50296.1	MLOC_17320.1	1270315	1262869	4513.MLOC_50296.1	4513.MLOC_17320.1	0	0	0	0	0.854	0.654	0	0	0.947
MLOC_6058.2	MLOC_59510.1	1274956	1274468	4513.MLOC_6058.2	4513.MLOC_59510.1	0	0	0	0	0.725	0.814	0	0	0.946
MLOC_6058.2	MLOC_17320.1	1274956	1262869	4513.MLOC_6058.2	4513.MLOC_17320.1	0	0	0	0	0.725	0.814	0	0	0.946
MLOC_945.1	MLOC_57061.1	1283843	1273248	4513.MLOC_945.1	4513.MLOC_57061.1	0	0	0	0.895	0.866	0.607	0	0	0.945
MLOC_36347.1	MLOC_23596.1	1266809	1264579	4513.MLOC_36347.1	4513.MLOC_23596.1	0	0	0	0	0.865	0.614	0	0	0.945
MLOC_63153.1	MLOC_23596.1	1276220	1264579	4513.MLOC_63153.1	4513.MLOC_23596.1	0	0	0	0	0.865	0.614	0	0	0.945
MLOC_44046.1	MLOC_23596.1	1269005	1264579	4513.MLOC_44046.1	4513.MLOC_23596.1	0	0	0	0	0.865	0.614	0	0	0.945
MLOC_81884.2	MLOC_10314.1	1283519	1259945	4513.MLOC_81884.2	4513.MLOC_10314.1	0	0	0	0	0.86	0.622	0	0	0.944
MLOC_36634.2	MLOC_33876.4	1266963	1266255	4513.MLOC_36634.2	4513.MLOC_33876.4	0	0	0	0	0.847	0.653	0	0	0.944
MLOC_77678.1	MLOC_10314.1	1282356	1259945	4513.MLOC_77678.1	4513.MLOC_10314.1	0	0	0	0	0.86	0.622	0	0	0.944
MLOC_80246.1	MLOC_10314.1	1283066	1259945	4513.MLOC_80246.1	4513.MLOC_10314.1	0	0	0	0	0.86	0.622	0	0	0.944
MLOC_71329.5	MLOC_12687.1	1279979	1261040	4513.MLOC_71329.5	4513.MLOC_12687.1	0	0	0	0	0.761	0.775	0	0	0.943
MLOC_71329.5	MLOC_15998.1	1279979	1262407	4513.MLOC_71329.5	4513.MLOC_15998.1	0	0	0	0	0.761	0.775	0	0	0.943
MLOC_36749.1	MLOC_10314.1	1267027	1259945	4513.MLOC_36749.1	4513.MLOC_10314.1	0	0	0	0	0.91	0.363	0	0	0.94
MLOC_57061.1	MLOC_22471.2	1273248	1264384	4513.MLOC_57061.1	4513.MLOC_22471.2	0	0	0	0.892	0.871	0.537	0	0	0.937
MLOC_78630.1	MLOC_54528.1	1282631	1272004	4513.MLOC_78630.1	4513.MLOC_54528.1	0	0	0	0	0.708	0.785	0	0	0.934
MLOC_73052.1	MLOC_49468.1	1280681	1270171	4513.MLOC_73052.1	4513.MLOC_49468.1	0	0	0	0	0.905	0.328	0	0	0.933
MLOC_23596.1	MLOC_2310.1	1264579	1264503	4513.MLOC_23596.1	4513.MLOC_2310.1	0	0	0	0	0.91	0.281	0	0	0.932
MLOC_2310.1	MLOC_10314.1	1264503	1259945	4513.MLOC_2310.1	4513.MLOC_10314.1	0	0	0	0	0.91	0.281	0	0	0.932
MLOC_44641.1	MLOC_15752.1	1269270	1262324	4513.MLOC_44641.1	4513.MLOC_15752.1	0	0	0	0	0.868	0.503	0	0	0.931
MLOC_44641.1	MLOC_11591.1	1269270	1260540	4513.MLOC_44641.1	4513.MLOC_11591.1	0	0	0	0	0.868	0.503	0	0	0.931
MLOC_62544.2	MLOC_10314.1	1275926	1259945	4513.MLOC_62544.2	4513.MLOC_10314.1	0	0	0	0	0.824	0.622	0	0	0.93
MLOC_54756.1	MLOC_10314.1	1272101	1259945	4513.MLOC_54756.1	4513.MLOC_10314.1	0	0	0	0	0.824	0.622	0	0	0.93
psbZ	4525152	1266319	1259731	4513.MLOC_34223.1	4513.AGP50741	0	0	0	0	0.46	0.876	0	0	0.93
4525090	psbK	1259733	1259728	4513.AGP50743	4513.AGP50738	0	0	0	0	0.079	0.928	0	0	0.93
4525154	4525152	1259732	1259731	4513.AGP50742	4513.AGP50741	0	0	0	0	0.46	0.876	0	0	0.93
MLOC_38749.6	MLOC_10314.1	1267894	1259945	4513.MLOC_38749.6	4513.MLOC_10314.1	0	0	0	0	0.824	0.622	0	0	0.93
MLOC_56933.3	MLOC_4644.4	1273192	1269686	4513.MLOC_56933.3	4513.MLOC_4644.4	0	0.674	0	0	0.789	0.056	0	0	0.929
MLOC_78630.1	MLOC_22471.2	1282631	1264384	4513.MLOC_78630.1	4513.MLOC_22471.2	0	0	0	0	0.869	0.485	0	0	0.929
MLOC_6058.2	MLOC_36634.2	1274956	1266963	4513.MLOC_6058.2	4513.MLOC_36634.2	0	0	0	0	0.621	0.818	0	0	0.928
MLOC_63336.1	MLOC_6058.2	1276293	1274956	4513.MLOC_63336.1	4513.MLOC_6058.2	0	0	0	0	0.621	0.818	0	0	0.928
MLOC_36749.1	MLOC_36301.1	1267027	1266789	4513.MLOC_36749.1	4513.MLOC_36301.1	0	0	0	0	0.904	0.289	0	0	0.928
MLOC_6851.1	MLOC_56305.2	1278715	1272883	4513.MLOC_6851.1	4513.MLOC_56305.2	0	0	0	0	0.797	0.656	0	0	0.927
MLOC_61201.1	MLOC_52332.1	1275266	1271048	4513.MLOC_61201.1	4513.MLOC_52332.1	0	0	0	0	0.868	0.474	0	0	0.927
MLOC_6851.1	MLOC_63002.1	1278715	1276151	4513.MLOC_6851.1	4513.MLOC_63002.1	0	0	0	0	0.797	0.656	0	0	0.927
MLOC_52332.1	MLOC_17348.1	1271048	1262877	4513.MLOC_52332.1	4513.MLOC_17348.1	0	0	0	0	0.868	0.474	0	0	0.927
MLOC_3653.1	MLOC_36301.1	1266901	1266789	4513.MLOC_3653.1	4513.MLOC_36301.1	0	0	0	0	0.91	0.213	0	0	0.926
MLOC_67256.3	MLOC_3653.1	1278170	1266901	4513.MLOC_67256.3	4513.MLOC_3653.1	0	0	0	0	0.91	0.213	0	0	0.926
MLOC_3653.1	MLOC_10314.1	1266901	1259945	4513.MLOC_3653.1	4513.MLOC_10314.1	0	0	0	0	0.91	0.213	0	0	0.926
MLOC_74118.1	MLOC_69499.1	1281114	1279156	4513.MLOC_74118.1	4513.MLOC_69499.1	0	0	0	0	0.913	0.193	0	0	0.926
MLOC_63002.1	MLOC_2310.1	1276151	1264503	4513.MLOC_63002.1	4513.MLOC_2310.1	0	0	0	0	0.608	0.817	0	0	0.925
MLOC_56305.2	MLOC_2310.1	1272883	1264503	4513.MLOC_56305.2	4513.MLOC_2310.1	0	0	0	0	0.608	0.817	0	0	0.925
MLOC_3653.1	MLOC_23596.1	1266901	1264579	4513.MLOC_3653.1	4513.MLOC_23596.1	0	0	0	0	0.907	0.213	0	0	0.923
MLOC_63336.1	MLOC_61201.1	1276293	1275266	4513.MLOC_63336.1	4513.MLOC_61201.1	0	0	0	0	0.774	0.676	0	0	0.923
MLOC_63336.1	MLOC_17348.1	1276293	1262877	4513.MLOC_63336.1	4513.MLOC_17348.1	0	0	0	0	0.774	0.676	0	0	0.923
MLOC_61201.1	MLOC_36634.2	1275266	1266963	4513.MLOC_61201.1	4513.MLOC_36634.2	0	0	0	0	0.774	0.676	0	0	0.923
MLOC_36634.2	MLOC_17348.1	1266963	1262877	4513.MLOC_36634.2	4513.MLOC_17348.1	0	0	0	0	0.774	0.676	0	0	0.923
MLOC_4644.4	MLOC_44641.1	1269686	1269270	4513.MLOC_4644.4	4513.MLOC_44641.1	0	0	0	0	0.91	0.186	0	0	0.923
MLOC_54528.1	MLOC_17002.1	1272004	1262763	4513.MLOC_54528.1	4513.MLOC_17002.1	0	0	0	0	0.648	0.785	0	0	0.921
MLOC_69499.1	MLOC_2310.1	1279156	1264503	4513.MLOC_69499.1	4513.MLOC_2310.1	0	0	0	0	0.913	0.114	0	0	0.919
MLOC_52678.1	MLOC_11046.1	1271194	1260296	4513.MLOC_52678.1	4513.MLOC_11046.1	0	0	0	0	0.653	0.775	0	0	0.918
MLOC_52678.1	MLOC_17012.1	1271194	1262768	4513.MLOC_52678.1	4513.MLOC_17012.1	0	0	0	0	0.653	0.775	0	0	0.918
MLOC_52678.1	MLOC_4843.1	1271194	1270010	4513.MLOC_52678.1	4513.MLOC_4843.1	0	0	0	0	0.653	0.775	0	0	0.918
MLOC_76220.1	MLOC_52678.1	1281914	1271194	4513.MLOC_76220.1	4513.MLOC_52678.1	0	0	0	0	0.653	0.775	0	0	0.918
MLOC_55312.1	MLOC_52678.1	1272384	1271194	4513.MLOC_55312.1	4513.MLOC_52678.1	0	0	0	0	0.653	0.775	0	0	0.918
MLOC_52678.1	MLOC_15791.1	1271194	1262341	4513.MLOC_52678.1	4513.MLOC_15791.1	0	0	0	0	0.653	0.775	0	0	0.918
MLOC_22471.2	MLOC_17002.1	1264384	1262763	4513.MLOC_22471.2	4513.MLOC_17002.1	0	0	0	0.967	0.89	0.278	0	0	0.917
MLOC_17360.1	MLOC_10314.1	1262881	1259945	4513.MLOC_17360.1	4513.MLOC_10314.1	0	0	0	0	0.899	0.21	0	0	0.916
MLOC_76055.1	MLOC_44511.1	1281881	1269216	4513.MLOC_76055.1	4513.MLOC_44511.1	0	0.016	0	0	0.888	0.275	0	0	0.915
MLOC_33876.4	MLOC_10224.2	1266255	1259909	4513.MLOC_33876.4	4513.MLOC_10224.2	0	0	0	0	0.866	0.392	0	0	0.915
MLOC_71329.5	MLOC_3653.1	1279979	1266901	4513.MLOC_71329.5	4513.MLOC_3653.1	0	0	0	0	0.901	0.185	0	0	0.915
MLOC_57467.3	MLOC_36749.1	1273472	1267027	4513.MLOC_57467.3	4513.MLOC_36749.1	0	0	0	0	0.908	0.114	0	0	0.915
MLOC_6851.1	MLOC_10314.1	1278715	1259945	4513.MLOC_6851.1	4513.MLOC_10314.1	0	0	0	0	0.91	0.09	0	0	0.914
MLOC_57467.3	MLOC_10314.1	1273472	1259945	4513.MLOC_57467.3	4513.MLOC_10314.1	0	0	0	0	0.91	0.089	0	0	0.914
MLOC_36749.1	MLOC_17320.1	1267027	1262869	4513.MLOC_36749.1	4513.MLOC_17320.1	0	0	0	0	0.87	0.367	0	0	0.914
MLOC_59510.1	MLOC_36749.1	1274468	1267027	4513.MLOC_59510.1	4513.MLOC_36749.1	0	0	0	0	0.87	0.367	0	0	0.914
MLOC_69499.1	MLOC_36634.2	1279156	1266963	4513.MLOC_69499.1	4513.MLOC_36634.2	0	0	0	0	0.913	0	0	0	0.913
MLOC_69499.1	MLOC_52678.1	1279156	1271194	4513.MLOC_69499.1	4513.MLOC_52678.1	0	0	0	0	0.913	0	0	0	0.913
MLOC_69499.1	MLOC_36301.1	1279156	1266789	4513.MLOC_69499.1	4513.MLOC_36301.1	0	0	0	0	0.913	0	0	0	0.913
MLOC_69460.2	MLOC_6135.1	1279139	1275328	4513.MLOC_69460.2	4513.MLOC_6135.1	0	0	0	0	0.913	0	0	0	0.913
MLOC_78084.2	MLOC_62317.1	1282482	1275806	4513.MLOC_78084.2	4513.MLOC_62317.1	0	0	0	0	0.913	0	0	0	0.913
MLOC_69499.1	MLOC_4644.4	1279156	1269686	4513.MLOC_69499.1	4513.MLOC_4644.4	0	0	0	0	0.913	0	0	0	0.913
MLOC_74679.2	MLOC_22512.2	1281352	1264393	4513.MLOC_74679.2	4513.MLOC_22512.2	0	0	0	0	0.913	0	0	0	0.913
MLOC_75066.1	MLOC_6738.1	1281521	1278229	4513.MLOC_75066.1	4513.MLOC_6738.1	0	0	0	0	0.913	0	0	0	0.913
MLOC_71329.5	MLOC_69499.1	1279979	1279156	4513.MLOC_71329.5	4513.MLOC_69499.1	0	0	0	0	0.913	0	0	0	0.913
MLOC_69499.1	MLOC_57467.3	1279156	1273472	4513.MLOC_69499.1	4513.MLOC_57467.3	0	0	0	0	0.913	0	0	0	0.913
MLOC_69499.1	MLOC_10314.1	1279156	1259945	4513.MLOC_69499.1	4513.MLOC_10314.1	0	0	0	0	0.913	0	0	0	0.913
MLOC_36301.1	MLOC_17360.1	1266789	1262881	4513.MLOC_36301.1	4513.MLOC_17360.1	0	0	0	0	0.895	0.21	0	0	0.913
MLOC_69499.1	MLOC_58873.1	1279156	1274166	4513.MLOC_69499.1	4513.MLOC_58873.1	0	0	0	0	0.913	0	0	0	0.913
MLOC_74483.1	MLOC_22512.2	1281273	1264393	4513.MLOC_74483.1	4513.MLOC_22512.2	0	0	0	0	0.913	0	0	0	0.913
MLOC_74679.2	MLOC_58999.1	1281352	1274231	4513.MLOC_74679.2	4513.MLOC_58999.1	0	0	0	0	0.913	0	0	0	0.913
MLOC_69499.1	MLOC_50296.1	1279156	1270315	4513.MLOC_69499.1	4513.MLOC_50296.1	0	0	0	0	0.913	0	0	0	0.913
MLOC_72691.1	MLOC_11961.1	1280544	1260709	4513.MLOC_72691.1	4513.MLOC_11961.1	0	0	0	0	0.913	0	0	0	0.913
MLOC_78084.2	MLOC_58999.1	1282482	1274231	4513.MLOC_78084.2	4513.MLOC_58999.1	0	0	0	0	0.913	0	0	0	0.913
MLOC_58581.1	MLOC_22512.2	1274035	1264393	4513.MLOC_58581.1	4513.MLOC_22512.2	0	0	0	0	0.913	0	0	0	0.913
MLOC_69499.1	MLOC_44641.1	1279156	1269270	4513.MLOC_69499.1	4513.MLOC_44641.1	0	0	0	0	0.913	0	0	0	0.913
MLOC_6738.1	MLOC_65066.3	1278229	1277151	4513.MLOC_6738.1	4513.MLOC_65066.3	0	0	0	0	0.913	0	0	0	0.913
MLOC_78084.2	MLOC_74679.2	1282482	1281352	4513.MLOC_78084.2	4513.MLOC_74679.2	0	0	0	0	0.913	0	0	0	0.913
MLOC_65066.3	MLOC_6135.1	1277151	1275328	4513.MLOC_65066.3	4513.MLOC_6135.1	0	0	0	0	0.913	0	0	0	0.913
MLOC_6738.1	MLOC_22512.2	1278229	1264393	4513.MLOC_6738.1	4513.MLOC_22512.2	0	0	0	0	0.913	0	0	0	0.913
MLOC_58999.1	MLOC_22512.2	1274231	1264393	4513.MLOC_58999.1	4513.MLOC_22512.2	0	0	0	0	0.913	0	0	0	0.913
MLOC_69499.1	MLOC_36749.1	1279156	1267027	4513.MLOC_69499.1	4513.MLOC_36749.1	0	0	0	0	0.913	0	0	0	0.913
MLOC_78084.2	MLOC_58581.1	1282482	1274035	4513.MLOC_78084.2	4513.MLOC_58581.1	0	0	0	0	0.913	0	0	0	0.913
MLOC_81416.1	MLOC_75066.1	1283387	1281521	4513.MLOC_81416.1	4513.MLOC_75066.1	0	0	0	0	0.913	0	0	0	0.913
MLOC_44755.2	MLOC_17002.1	1269311	1262763	4513.MLOC_44755.2	4513.MLOC_17002.1	0	0	0	0.762	0.913	0	0	0	0.913
MLOC_69499.1	MLOC_23596.1	1279156	1264579	4513.MLOC_69499.1	4513.MLOC_23596.1	0	0	0	0	0.913	0	0	0	0.913
MLOC_67854.1	MLOC_6738.1	1278418	1278229	4513.MLOC_67854.1	4513.MLOC_6738.1	0	0	0	0	0.913	0	0	0	0.913
MLOC_69499.1	MLOC_67256.3	1279156	1278170	4513.MLOC_69499.1	4513.MLOC_67256.3	0	0	0	0	0.913	0	0	0	0.913
MLOC_66074.2	MLOC_11961.1	1277641	1260709	4513.MLOC_66074.2	4513.MLOC_11961.1	0	0	0	0	0.913	0	0	0	0.913
MLOC_74483.1	MLOC_65066.3	1281273	1277151	4513.MLOC_74483.1	4513.MLOC_65066.3	0	0	0	0	0.913	0	0	0	0.913
MLOC_56337.2	MLOC_22512.2	1272894	1264393	4513.MLOC_56337.2	4513.MLOC_22512.2	0	0	0	0	0.913	0	0	0	0.913
MLOC_69460.2	MLOC_65066.3	1279139	1277151	4513.MLOC_69460.2	4513.MLOC_65066.3	0	0	0	0	0.913	0	0	0	0.913
MLOC_69499.1	MLOC_3653.1	1279156	1266901	4513.MLOC_69499.1	4513.MLOC_3653.1	0	0	0	0	0.913	0	0	0	0.913
MLOC_80541.2	MLOC_69499.1	1283156	1279156	4513.MLOC_80541.2	4513.MLOC_69499.1	0	0	0	0	0.913	0	0	0	0.913
MLOC_69499.1	MLOC_3545.4	1279156	1266679	4513.MLOC_69499.1	4513.MLOC_3545.4	0	0	0	0	0.913	0	0	0	0.913
MLOC_6738.1	MLOC_6135.1	1278229	1275328	4513.MLOC_6738.1	4513.MLOC_6135.1	0	0	0	0	0.913	0	0	0	0.913
MLOC_69499.1	MLOC_15360.1	1279156	1262155	4513.MLOC_69499.1	4513.MLOC_15360.1	0	0	0	0	0.913	0	0	0	0.913
MLOC_74483.1	MLOC_11961.1	1281273	1260709	4513.MLOC_74483.1	4513.MLOC_11961.1	0	0	0	0	0.913	0	0	0	0.913
MLOC_20487.1	MLOC_11961.1	1263839	1260709	4513.MLOC_20487.1	4513.MLOC_11961.1	0	0	0	0.709	0.913	0	0	0	0.913
MLOC_62317.1	MLOC_58581.1	1275806	1274035	4513.MLOC_62317.1	4513.MLOC_58581.1	0	0	0	0	0.913	0	0	0	0.913
MLOC_66074.2	MLOC_6135.1	1277641	1275328	4513.MLOC_66074.2	4513.MLOC_6135.1	0	0	0	0	0.913	0	0	0	0.913
MLOC_69499.1	MLOC_15081.1	1279156	1262051	4513.MLOC_69499.1	4513.MLOC_15081.1	0	0	0	0	0.913	0	0	0	0.913
MLOC_6738.1	MLOC_11961.1	1278229	1260709	4513.MLOC_6738.1	4513.MLOC_11961.1	0	0	0	0	0.913	0	0	0	0.913
MLOC_20487.1	MLOC_17002.1	1263839	1262763	4513.MLOC_20487.1	4513.MLOC_17002.1	0	0	0	0.82	0.913	0	0	0	0.913
MLOC_69499.1	MLOC_6851.1	1279156	1278715	4513.MLOC_69499.1	4513.MLOC_6851.1	0	0	0	0	0.913	0	0	0	0.913
MLOC_69499.1	MLOC_63336.1	1279156	1276293	4513.MLOC_69499.1	4513.MLOC_63336.1	0	0	0	0	0.913	0	0	0	0.913
MLOC_36749.1	MLOC_3653.1	1267027	1266901	4513.MLOC_36749.1	4513.MLOC_3653.1	0	0	0	0	0.906	0.115	0	0	0.913
MLOC_69499.1	MLOC_52332.1	1279156	1271048	4513.MLOC_69499.1	4513.MLOC_52332.1	0	0	0	0	0.913	0	0	0	0.913
MLOC_75066.1	MLOC_6135.1	1281521	1275328	4513.MLOC_75066.1	4513.MLOC_6135.1	0	0	0	0	0.913	0	0	0	0.913
MLOC_78084.2	MLOC_1304.1	1282482	1261199	4513.MLOC_78084.2	4513.MLOC_1304.1	0	0	0	0	0.913	0	0	0	0.913
MLOC_58999.1	MLOC_58581.1	1274231	1274035	4513.MLOC_58999.1	4513.MLOC_58581.1	0	0	0	0	0.913	0	0	0	0.913
MLOC_62317.1	MLOC_58999.1	1275806	1274231	4513.MLOC_62317.1	4513.MLOC_58999.1	0	0	0	0	0.913	0	0	0	0.913
MLOC_74483.1	MLOC_6135.1	1281273	1275328	4513.MLOC_74483.1	4513.MLOC_6135.1	0	0	0	0	0.913	0	0	0	0.913
MLOC_69460.2	MLOC_11961.1	1279139	1260709	4513.MLOC_69460.2	4513.MLOC_11961.1	0	0	0	0	0.913	0	0	0	0.913
MLOC_67854.1	MLOC_6135.1	1278418	1275328	4513.MLOC_67854.1	4513.MLOC_6135.1	0	0	0	0	0.913	0	0	0	0.913
MLOC_74483.1	MLOC_67854.1	1281273	1278418	4513.MLOC_74483.1	4513.MLOC_67854.1	0	0	0	0	0.913	0	0	0	0.913
MLOC_69499.1	MLOC_47103.1	1279156	1269788	4513.MLOC_69499.1	4513.MLOC_47103.1	0	0	0	0	0.913	0	0	0	0.913
MLOC_49483.1	MLOC_11961.1	1270175	1260709	4513.MLOC_49483.1	4513.MLOC_11961.1	0	0	0	0.744	0.913	0	0	0	0.913
MLOC_44755.2	MLOC_11961.1	1269311	1260709	4513.MLOC_44755.2	4513.MLOC_11961.1	0	0	0	0.767	0.913	0	0	0	0.913
MLOC_75066.1	MLOC_69460.2	1281521	1279139	4513.MLOC_75066.1	4513.MLOC_69460.2	0	0	0	0	0.913	0	0	0	0.913
AGP50783	psbF	1259773	1259760	4513.AGP50783	4513.AGP50770	0	0	0	0	0.285	0.883	0	0	0.912
MLOC_81884.2	MLOC_36634.2	1283519	1266963	4513.MLOC_81884.2	4513.MLOC_36634.2	0	0	0	0	0.866	0.376	0	0	0.912
MLOC_81416.1	MLOC_65066.3	1283387	1277151	4513.MLOC_81416.1	4513.MLOC_65066.3	0	0	0	0	0.912	0	0	0	0.912
MLOC_23596.1	MLOC_17360.1	1264579	1262881	4513.MLOC_23596.1	4513.MLOC_17360.1	0	0	0	0	0.894	0.21	0	0	0.912
MLOC_74349.1	MLOC_69499.1	1281220	1279156	4513.MLOC_74349.1	4513.MLOC_69499.1	0	0	0	0	0.912	0	0	0	0.912
MLOC_67256.3	MLOC_17360.1	1278170	1262881	4513.MLOC_67256.3	4513.MLOC_17360.1	0	0	0	0	0.894	0.21	0	0	0.912
MLOC_36749.1	MLOC_10224.2	1267027	1259909	4513.MLOC_36749.1	4513.MLOC_10224.2	0	0	0	0	0.868	0.361	0	0	0.912
MLOC_58999.1	MLOC_1304.1	1274231	1261199	4513.MLOC_58999.1	4513.MLOC_1304.1	0	0	0	0	0.912	0	0	0	0.912
MLOC_70480.1	MLOC_6135.1	1279593	1275328	4513.MLOC_70480.1	4513.MLOC_6135.1	0	0	0	0	0.584	0.799	0	0	0.912
MLOC_67824.1	MLOC_36749.1	1278399	1267027	4513.MLOC_67824.1	4513.MLOC_36749.1	0	0	0	0	0.868	0.361	0	0	0.912
MLOC_6738.1	MLOC_17002.1	1278229	1262763	4513.MLOC_6738.1	4513.MLOC_17002.1	0	0	0	0	0.912	0	0	0	0.912
MLOC_74679.2	MLOC_15227.2	1281352	1262107	4513.MLOC_74679.2	4513.MLOC_15227.2	0	0	0	0	0.912	0	0	0	0.912
MLOC_74483.1	MLOC_58581.1	1281273	1274035	4513.MLOC_74483.1	4513.MLOC_58581.1	0	0	0	0	0.911	0	0	0	0.911
MLOC_62317.1	MLOC_1304.1	1275806	1261199	4513.MLOC_62317.1	4513.MLOC_1304.1	0	0	0	0	0.911	0	0	0	0.911
MLOC_75066.1	MLOC_74483.1	1281521	1281273	4513.MLOC_75066.1	4513.MLOC_74483.1	0	0	0	0	0.911	0	0	0	0.911
MLOC_74483.1	MLOC_72691.1	1281273	1280544	4513.MLOC_74483.1	4513.MLOC_72691.1	0	0	0	0	0.911	0	0	0	0.911
MLOC_6851.1	MLOC_67256.3	1278715	1278170	4513.MLOC_6851.1	4513.MLOC_67256.3	0	0	0	0	0.905	0.111	0	0	0.911
MLOC_6851.1	MLOC_23596.1	1278715	1264579	4513.MLOC_6851.1	4513.MLOC_23596.1	0	0	0	0	0.908	0.078	0	0	0.911
MLOC_74349.1	MLOC_71329.5	1281220	1279979	4513.MLOC_74349.1	4513.MLOC_71329.5	0	0	0	0	0.636	0.768	0	0	0.911
MLOC_6135.1	MLOC_44511.1	1275328	1269216	4513.MLOC_6135.1	4513.MLOC_44511.1	0	0	0	0	0.911	0	0	0	0.911
MLOC_62317.1	MLOC_44511.1	1275806	1269216	4513.MLOC_62317.1	4513.MLOC_44511.1	0	0	0	0	0.911	0	0	0	0.911
MLOC_69460.2	MLOC_57061.1	1279139	1273248	4513.MLOC_69460.2	4513.MLOC_57061.1	0	0	0	0	0.911	0	0	0	0.911
MLOC_74483.1	MLOC_58999.1	1281273	1274231	4513.MLOC_74483.1	4513.MLOC_58999.1	0	0	0	0	0.911	0	0	0	0.911
MLOC_57909.2	MLOC_4644.4	1273700	1269686	4513.MLOC_57909.2	4513.MLOC_4644.4	0	0	0	0	0.907	0.083	0	0	0.911
MLOC_57061.1	MLOC_44755.2	1273248	1269311	4513.MLOC_57061.1	4513.MLOC_44755.2	0	0	0	0.809	0.911	0	0	0	0.911
MLOC_6851.1	MLOC_36301.1	1278715	1266789	4513.MLOC_6851.1	4513.MLOC_36301.1	0	0	0	0	0.907	0.078	0	0	0.91
MLOC_63153.1	MLOC_3653.1	1276220	1266901	4513.MLOC_63153.1	4513.MLOC_3653.1	0	0	0	0	0.753	0.653	0	0	0.91
MLOC_74349.1	MLOC_52678.1	1281220	1271194	4513.MLOC_74349.1	4513.MLOC_52678.1	0	0	0	0	0.91	0	0	0	0.91
MLOC_4644.4	MLOC_36301.1	1269686	1266789	4513.MLOC_4644.4	4513.MLOC_36301.1	0	0	0	0	0.908	0.065	0	0	0.91
MLOC_74118.1	MLOC_10314.1	1281114	1259945	4513.MLOC_74118.1	4513.MLOC_10314.1	0	0	0	0	0.91	0	0	0	0.91
MLOC_74118.1	MLOC_36301.1	1281114	1266789	4513.MLOC_74118.1	4513.MLOC_36301.1	0	0	0	0	0.91	0	0	0	0.91
MLOC_44046.1	MLOC_3653.1	1269005	1266901	4513.MLOC_44046.1	4513.MLOC_3653.1	0	0	0	0	0.753	0.653	0	0	0.91
MLOC_74118.1	MLOC_2310.1	1281114	1264503	4513.MLOC_74118.1	4513.MLOC_2310.1	0	0	0	0	0.91	0	0	0	0.91
MLOC_6851.1	MLOC_36749.1	1278715	1267027	4513.MLOC_6851.1	4513.MLOC_36749.1	0	0	0	0	0.903	0.114	0	0	0.91
MLOC_52332.1	MLOC_2310.1	1271048	1264503	4513.MLOC_52332.1	4513.MLOC_2310.1	0	0	0	0	0.91	0	0	0	0.91
MLOC_52332.1	MLOC_10314.1	1271048	1259945	4513.MLOC_52332.1	4513.MLOC_10314.1	0	0	0	0	0.91	0	0	0	0.91
MLOC_3653.1	MLOC_36347.1	1266901	1266809	4513.MLOC_3653.1	4513.MLOC_36347.1	0	0	0	0	0.753	0.653	0	0	0.91
MLOC_67256.3	MLOC_4644.4	1278170	1269686	4513.MLOC_67256.3	4513.MLOC_4644.4	0	0	0	0	0.908	0.065	0	0	0.91
MLOC_58873.1	MLOC_44641.1	1274166	1269270	4513.MLOC_58873.1	4513.MLOC_44641.1	0	0	0	0	0.909	0	0	0	0.909
MLOC_81416.1	MLOC_6135.1	1283387	1275328	4513.MLOC_81416.1	4513.MLOC_6135.1	0	0	0	0	0.909	0	0	0	0.909
MLOC_78084.2	MLOC_44511.1	1282482	1269216	4513.MLOC_78084.2	4513.MLOC_44511.1	0	0	0	0	0.909	0	0	0	0.909
MLOC_67854.1	MLOC_66074.2	1278418	1277641	4513.MLOC_67854.1	4513.MLOC_66074.2	0	0	0	0	0.909	0	0	0	0.909
MLOC_66074.2	MLOC_58581.1	1277641	1274035	4513.MLOC_66074.2	4513.MLOC_58581.1	0	0	0	0	0.909	0	0	0	0.909
MLOC_74679.2	MLOC_6135.1	1281352	1275328	4513.MLOC_74679.2	4513.MLOC_6135.1	0	0	0	0	0.909	0	0	0	0.909
MLOC_66074.2	MLOC_58999.1	1277641	1274231	4513.MLOC_66074.2	4513.MLOC_58999.1	0	0	0	0	0.909	0	0	0	0.909
MLOC_58873.1	MLOC_57909.2	1274166	1273700	4513.MLOC_58873.1	4513.MLOC_57909.2	0	0	0	0	0.909	0	0	0	0.909
MLOC_52444.1	MLOC_22512.2	1271099	1264393	4513.MLOC_52444.1	4513.MLOC_22512.2	0	0	0	0	0.909	0	0	0	0.909
MLOC_72691.1	MLOC_6738.1	1280544	1278229	4513.MLOC_72691.1	4513.MLOC_6738.1	0	0	0	0	0.909	0	0	0	0.909
MLOC_50296.1	MLOC_4644.4	1270315	1269686	4513.MLOC_50296.1	4513.MLOC_4644.4	0	0	0	0	0.87	0.332	0	0	0.909
MLOC_65066.3	MLOC_20487.1	1277151	1263839	4513.MLOC_65066.3	4513.MLOC_20487.1	0	0	0	0.855	0.909	0	0	0	0.909
MLOC_4644.4	MLOC_15360.1	1269686	1262155	4513.MLOC_4644.4	4513.MLOC_15360.1	0	0	0	0	0.87	0.332	0	0	0.909
MLOC_66074.2	MLOC_65066.3	1277641	1277151	4513.MLOC_66074.2	4513.MLOC_65066.3	0	0	0	0	0.909	0	0	0	0.909
MLOC_6738.1	MLOC_58958.2	1278229	1274213	4513.MLOC_6738.1	4513.MLOC_58958.2	0	0	0	0	0.909	0	0	0	0.909
MLOC_67256.3	MLOC_57467.3	1278170	1273472	4513.MLOC_67256.3	4513.MLOC_57467.3	0	0	0	0	0.901	0.111	0	0	0.908
psbB	psbD	1276192	1266326	4513.MLOC_63096.1	4513.MLOC_34266.1	0	0	0	0	0.648	0.752	0	0	0.908
MLOC_69499.1	MLOC_67824.1	1279156	1278399	4513.MLOC_69499.1	4513.MLOC_67824.1	0	0	0	0	0.908	0	0	0	0.908
MLOC_74118.1	MLOC_67256.3	1281114	1278170	4513.MLOC_74118.1	4513.MLOC_67256.3	0	0	0	0	0.908	0	0	0	0.908
MLOC_69499.1	MLOC_10224.2	1279156	1259909	4513.MLOC_69499.1	4513.MLOC_10224.2	0	0	0	0	0.908	0	0	0	0.908
psbD	MLOC_20714.1	1266326	1263892	4513.MLOC_34266.1	4513.MLOC_20714.1	0	0	0	0	0.648	0.752	0	0	0.908
MLOC_6135.1	MLOC_58999.1	1275328	1274231	4513.MLOC_6135.1	4513.MLOC_58999.1	0	0	0	0	0.908	0.05	0	0	0.908
MLOC_73052.1	MLOC_65066.3	1280681	1277151	4513.MLOC_73052.1	4513.MLOC_65066.3	0	0	0	0	0.908	0	0	0	0.908
psbB	4525151	1276192	1259730	4513.MLOC_63096.1	4513.AGP50740	0	0	0	0	0.648	0.752	0	0	0.908
MLOC_6738.1	MLOC_58999.1	1278229	1274231	4513.MLOC_6738.1	4513.MLOC_58999.1	0	0	0	0	0.908	0	0	0	0.908
MLOC_6851.1	MLOC_17360.1	1278715	1262881	4513.MLOC_6851.1	4513.MLOC_17360.1	0	0	0	0	0.906	0.07	0	0	0.908
MLOC_57467.3	MLOC_23596.1	1273472	1264579	4513.MLOC_57467.3	4513.MLOC_23596.1	0	0	0	0	0.906	0.069	0	0	0.908
MLOC_52332.1	MLOC_23596.1	1271048	1264579	4513.MLOC_52332.1	4513.MLOC_23596.1	0	0	0	0	0.908	0	0	0	0.908
MLOC_65066.3	MLOC_44755.2	1277151	1269311	4513.MLOC_65066.3	4513.MLOC_44755.2	0	0	0	0.779	0.908	0	0	0	0.908
MLOC_20714.1	4525151	1263892	1259730	4513.MLOC_20714.1	4513.AGP50740	0	0	0	0	0.648	0.752	0	0	0.908
psbD	4525075	1266326	1259770	4513.MLOC_34266.1	4513.AGP50780	0	0	0	0	0.648	0.752	0	0	0.908
MLOC_78084.2	MLOC_22512.2	1282482	1264393	4513.MLOC_78084.2	4513.MLOC_22512.2	0	0	0	0	0.908	0	0	0	0.908
MLOC_69499.1	MLOC_12687.1	1279156	1261040	4513.MLOC_69499.1	4513.MLOC_12687.1	0	0	0	0	0.908	0	0	0	0.908
MLOC_69499.1	MLOC_59510.1	1279156	1274468	4513.MLOC_69499.1	4513.MLOC_59510.1	0	0	0	0	0.908	0	0	0	0.908
4525075	4525151	1259770	1259730	4513.AGP50780	4513.AGP50740	0	0	0	0	0.648	0.752	0	0	0.908
MLOC_69499.1	MLOC_17320.1	1279156	1262869	4513.MLOC_69499.1	4513.MLOC_17320.1	0	0	0	0	0.908	0	0	0	0.908
MLOC_69499.1	MLOC_15998.1	1279156	1262407	4513.MLOC_69499.1	4513.MLOC_15998.1	0	0	0	0	0.908	0	0	0	0.908
MLOC_71329.5	MLOC_4717.5	1279979	1269798	4513.MLOC_71329.5	4513.MLOC_4717.5	0	0	0	0	0.908	0	0	0	0.908
MLOC_74483.1	MLOC_44511.1	1281273	1269216	4513.MLOC_74483.1	4513.MLOC_44511.1	0	0	0	0	0.907	0	0	0	0.907
MLOC_52332.1	MLOC_36301.1	1271048	1266789	4513.MLOC_52332.1	4513.MLOC_36301.1	0	0	0	0	0.907	0	0	0	0.907
MLOC_58581.1	MLOC_1304.1	1274035	1261199	4513.MLOC_58581.1	4513.MLOC_1304.1	0	0	0	0	0.907	0	0	0	0.907
MLOC_66074.2	MLOC_22512.2	1277641	1264393	4513.MLOC_66074.2	4513.MLOC_22512.2	0	0	0	0	0.907	0	0	0	0.907
MLOC_74118.1	MLOC_23596.1	1281114	1264579	4513.MLOC_74118.1	4513.MLOC_23596.1	0	0	0	0	0.907	0	0	0	0.907
MLOC_67854.1	MLOC_22512.2	1278418	1264393	4513.MLOC_67854.1	4513.MLOC_22512.2	0	0	0	0	0.907	0	0	0	0.907
MLOC_65066.3	MLOC_22512.2	1277151	1264393	4513.MLOC_65066.3	4513.MLOC_22512.2	0	0	0	0	0.907	0	0	0	0.907
MLOC_57061.1	MLOC_20487.1	1273248	1263839	4513.MLOC_57061.1	4513.MLOC_20487.1	0	0	0	0.832	0.907	0	0	0	0.907
MLOC_70022.3	MLOC_23596.1	1279389	1264579	4513.MLOC_70022.3	4513.MLOC_23596.1	0	0	0	0	0.907	0	0	0	0.907
MLOC_74679.2	MLOC_74483.1	1281352	1281273	4513.MLOC_74679.2	4513.MLOC_74483.1	0	0	0	0	0.906	0	0	0	0.906
MLOC_58873.1	MLOC_52678.1	1274166	1271194	4513.MLOC_58873.1	4513.MLOC_52678.1	0	0	0	0	0.906	0	0	0	0.906
MLOC_58581.1	MLOC_44511.1	1274035	1269216	4513.MLOC_58581.1	4513.MLOC_44511.1	0	0	0	0	0.906	0	0	0	0.906
MLOC_22512.2	MLOC_15227.2	1264393	1262107	4513.MLOC_22512.2	4513.MLOC_15227.2	0	0	0	0	0.906	0	0	0	0.906
MLOC_57061.1	MLOC_49483.1	1273248	1270175	4513.MLOC_57061.1	4513.MLOC_49483.1	0	0	0	0.778	0.906	0	0	0	0.906
MLOC_6738.1	MLOC_44511.1	1278229	1269216	4513.MLOC_6738.1	4513.MLOC_44511.1	0	0	0	0	0.906	0	0	0	0.906
MLOC_4644.4	MLOC_23596.1	1269686	1264579	4513.MLOC_4644.4	4513.MLOC_23596.1	0	0	0	0	0.904	0.065	0	0	0.906
MLOC_4644.4	MLOC_10314.1	1269686	1259945	4513.MLOC_4644.4	4513.MLOC_10314.1	0	0	0	0	0.904	0.065	0	0	0.906
MLOC_78084.2	MLOC_76055.1	1282482	1281881	4513.MLOC_78084.2	4513.MLOC_76055.1	0	0	0	0	0.906	0	0	0	0.906
MLOC_75066.1	MLOC_20487.1	1281521	1263839	4513.MLOC_75066.1	4513.MLOC_20487.1	0	0	0	0	0.906	0	0	0	0.906
MLOC_49483.1	MLOC_22512.2	1270175	1264393	4513.MLOC_49483.1	4513.MLOC_22512.2	0	0	0	0	0.905	0	0	0	0.905
MLOC_6738.1	MLOC_57061.1	1278229	1273248	4513.MLOC_6738.1	4513.MLOC_57061.1	0	0	0	0	0.905	0	0	0	0.905
MLOC_44641.1	MLOC_10314.1	1269270	1259945	4513.MLOC_44641.1	4513.MLOC_10314.1	0	0	0	0	0.9	0.09	0	0	0.905
MLOC_6135.1	MLOC_22512.2	1275328	1264393	4513.MLOC_6135.1	4513.MLOC_22512.2	0	0	0	0	0.905	0	0	0	0.905
MLOC_74118.1	MLOC_52332.1	1281114	1271048	4513.MLOC_74118.1	4513.MLOC_52332.1	0	0	0	0	0.905	0	0	0	0.905
MLOC_67256.3	MLOC_52332.1	1278170	1271048	4513.MLOC_67256.3	4513.MLOC_52332.1	0	0	0	0	0.905	0	0	0	0.905
MLOC_71570.1	MLOC_52515.2	1280076	1271128	4513.MLOC_71570.1	4513.MLOC_52515.2	0	0	0	0	0.875	0.273	0	0	0.905
MLOC_69499.1	MLOC_6058.2	1279156	1274956	4513.MLOC_69499.1	4513.MLOC_6058.2	0	0	0	0	0.905	0	0	0	0.905
MLOC_73052.1	MLOC_11961.1	1280681	1260709	4513.MLOC_73052.1	4513.MLOC_11961.1	0	0	0	0	0.905	0	0	0	0.905
MLOC_69460.2	MLOC_22512.2	1279139	1264393	4513.MLOC_69460.2	4513.MLOC_22512.2	0	0	0	0	0.905	0	0	0	0.905
MLOC_17348.1	MLOC_10314.1	1262877	1259945	4513.MLOC_17348.1	4513.MLOC_10314.1	0	0	0	0	0.868	0.305	0	0	0.904
MLOC_61201.1	MLOC_10314.1	1275266	1259945	4513.MLOC_61201.1	4513.MLOC_10314.1	0	0	0	0	0.868	0.305	0	0	0.904
MLOC_4381.1	MLOC_10314.1	1268927	1259945	4513.MLOC_4381.1	4513.MLOC_10314.1	0	0	0	0	0.904	0	0	0	0.904
MLOC_75066.1	MLOC_66074.2	1281521	1277641	4513.MLOC_75066.1	4513.MLOC_66074.2	0	0	0	0	0.904	0	0	0	0.904
MLOC_62317.1	MLOC_22512.2	1275806	1264393	4513.MLOC_62317.1	4513.MLOC_22512.2	0	0	0	0	0.904	0	0	0	0.904
MLOC_23596.1	MLOC_17348.1	1264579	1262877	4513.MLOC_23596.1	4513.MLOC_17348.1	0	0	0	0	0.868	0.305	0	0	0.904
MLOC_61201.1	MLOC_23596.1	1275266	1264579	4513.MLOC_61201.1	4513.MLOC_23596.1	0	0	0	0	0.868	0.305	0	0	0.904
MLOC_81416.1	MLOC_11961.1	1283387	1260709	4513.MLOC_81416.1	4513.MLOC_11961.1	0	0	0	0	0.904	0	0	0	0.904
MLOC_57061.1	MLOC_17002.1	1273248	1262763	4513.MLOC_57061.1	4513.MLOC_17002.1	0	0	0	0.892	0.904	0	0	0	0.904
MLOC_6851.1	MLOC_2310.1	1278715	1264503	4513.MLOC_6851.1	4513.MLOC_2310.1	0	0	0	0	0.903	0	0	0	0.903
MLOC_72691.1	MLOC_66074.2	1280544	1277641	4513.MLOC_72691.1	4513.MLOC_66074.2	0	0	0	0	0.903	0	0	0	0.903
MLOC_61201.1	MLOC_36301.1	1275266	1266789	4513.MLOC_61201.1	4513.MLOC_36301.1	0	0	0	0	0.867	0.305	0	0	0.903
MLOC_36301.1	MLOC_17348.1	1266789	1262877	4513.MLOC_36301.1	4513.MLOC_17348.1	0	0	0	0	0.867	0.305	0	0	0.903
MLOC_22512.2	MLOC_11961.1	1264393	1260709	4513.MLOC_22512.2	4513.MLOC_11961.1	0	0	0	0	0.903	0	0	0	0.903
MLOC_66074.2	MLOC_44511.1	1277641	1269216	4513.MLOC_66074.2	4513.MLOC_44511.1	0	0	0	0	0.903	0	0	0	0.903
MLOC_78084.2	MLOC_6135.1	1282482	1275328	4513.MLOC_78084.2	4513.MLOC_6135.1	0	0	0	0	0.903	0	0	0	0.903
MLOC_52444.1	MLOC_15227.2	1271099	1262107	4513.MLOC_52444.1	4513.MLOC_15227.2	0	0	0	0	0.903	0	0	0	0.903
MLOC_70022.3	MLOC_4644.4	1279389	1269686	4513.MLOC_70022.3	4513.MLOC_4644.4	0	0	0	0	0.887	0.179	0	0	0.903
MLOC_36749.1	MLOC_36634.2	1267027	1266963	4513.MLOC_36749.1	4513.MLOC_36634.2	0	0	0	0	0.869	0.289	0	0	0.902
MLOC_56305.2	MLOC_10314.1	1272883	1259945	4513.MLOC_56305.2	4513.MLOC_10314.1	0	0	0	0	0.87	0.279	0	0	0.902
MLOC_6135.1	MLOC_11961.1	1275328	1260709	4513.MLOC_6135.1	4513.MLOC_11961.1	0	0	0	0	0.902	0	0	0	0.902
MLOC_63336.1	MLOC_2310.1	1276293	1264503	4513.MLOC_63336.1	4513.MLOC_2310.1	0	0	0	0	0.87	0.281	0	0	0.902
MLOC_63002.1	MLOC_10314.1	1276151	1259945	4513.MLOC_63002.1	4513.MLOC_10314.1	0	0	0	0	0.87	0.279	0	0	0.902
MLOC_78084.2	MLOC_6738.1	1282482	1278229	4513.MLOC_78084.2	4513.MLOC_6738.1	0	0	0	0	0.902	0	0	0	0.902
MLOC_67824.1	MLOC_2310.1	1278399	1264503	4513.MLOC_67824.1	4513.MLOC_2310.1	0	0	0	0	0.87	0.281	0	0	0.902
MLOC_63336.1	MLOC_36749.1	1276293	1267027	4513.MLOC_63336.1	4513.MLOC_36749.1	0	0	0	0	0.869	0.289	0	0	0.902
MLOC_71570.1	MLOC_44511.1	1280076	1269216	4513.MLOC_71570.1	4513.MLOC_44511.1	0	0	0	0	0.871	0.273	0	0	0.902
MLOC_78084.2	MLOC_66074.2	1282482	1277641	4513.MLOC_78084.2	4513.MLOC_66074.2	0	0	0	0	0.902	0	0	0	0.902
MLOC_72691.1	MLOC_69460.2	1280544	1279139	4513.MLOC_72691.1	4513.MLOC_69460.2	0	0	0	0	0.902	0	0	0	0.902
MLOC_4381.1	MLOC_36301.1	1268927	1266789	4513.MLOC_4381.1	4513.MLOC_36301.1	0	0	0	0	0.902	0	0	0	0.902
MLOC_2310.1	MLOC_10224.2	1264503	1259909	4513.MLOC_2310.1	4513.MLOC_10224.2	0	0	0	0	0.87	0.281	0	0	0.902
MLOC_36634.2	MLOC_2310.1	1266963	1264503	4513.MLOC_36634.2	4513.MLOC_2310.1	0	0	0	0	0.87	0.281	0	0	0.902
MLOC_44641.1	MLOC_36749.1	1269270	1267027	4513.MLOC_44641.1	4513.MLOC_36749.1	0	0	0	0	0.902	0	0	0	0.902
MLOC_49468.1	MLOC_17002.1	1270171	1262763	4513.MLOC_49468.1	4513.MLOC_17002.1	0	0	0	0	0.901	0	0	0	0.901
MLOC_74679.2	MLOC_66074.2	1281352	1277641	4513.MLOC_74679.2	4513.MLOC_66074.2	0	0	0	0	0.901	0	0	0	0.901
MLOC_78630.1	MLOC_44755.2	1282631	1269311	4513.MLOC_78630.1	4513.MLOC_44755.2	0	0	0	0	0.901	0	0	0	0.901
MLOC_50296.1	MLOC_10314.1	1270315	1259945	4513.MLOC_50296.1	4513.MLOC_10314.1	0	0	0	0	0.87	0.271	0	0	0.901
MLOC_15360.1	MLOC_10314.1	1262155	1259945	4513.MLOC_15360.1	4513.MLOC_10314.1	0	0	0	0	0.87	0.271	0	0	0.901
MLOC_23596.1	MLOC_13243.1	1264579	1261292	4513.MLOC_23596.1	4513.MLOC_13243.1	0	0	0	0	0.795	0.541	0	0	0.901
MLOC_56390.2	MLOC_23596.1	1272916	1264579	4513.MLOC_56390.2	4513.MLOC_23596.1	0	0	0	0	0.795	0.541	0	0	0.901
MLOC_67256.3	MLOC_56305.2	1278170	1272883	4513.MLOC_67256.3	4513.MLOC_56305.2	0	0	0	0	0.87	0.271	0	0	0.901
MLOC_67854.1	MLOC_49483.1	1278418	1270175	4513.MLOC_67854.1	4513.MLOC_49483.1	0	0	0	0	0.901	0	0	0	0.901
MLOC_74483.1	MLOC_73052.1	1281273	1280681	4513.MLOC_74483.1	4513.MLOC_73052.1	0	0	0	0	0.901	0	0	0	0.901
MLOC_76055.1	MLOC_58999.1	1281881	1274231	4513.MLOC_76055.1	4513.MLOC_58999.1	0	0	0	0	0.901	0	0	0	0.901
MLOC_71906.1	MLOC_23596.1	1280215	1264579	4513.MLOC_71906.1	4513.MLOC_23596.1	0	0	0	0	0.795	0.541	0	0	0.901
MLOC_69499.1	MLOC_57909.2	1279156	1273700	4513.MLOC_69499.1	4513.MLOC_57909.2	0	0	0	0	0.901	0	0	0	0.901
MLOC_58967.2	MLOC_23596.1	1274217	1264579	4513.MLOC_58967.2	4513.MLOC_23596.1	0	0	0	0	0.795	0.541	0	0	0.901
MLOC_74679.2	MLOC_44511.1	1281352	1269216	4513.MLOC_74679.2	4513.MLOC_44511.1	0	0	0	0	0.901	0	0	0	0.901
MLOC_60122.1	MLOC_15227.2	1274749	1262107	4513.MLOC_60122.1	4513.MLOC_15227.2	0	0	0	0	0.901	0	0	0	0.901
MLOC_43026.1	MLOC_23596.1	1268725	1264579	4513.MLOC_43026.1	4513.MLOC_23596.1	0	0	0	0	0.795	0.541	0	0	0.901
MLOC_74679.2	MLOC_67854.1	1281352	1278418	4513.MLOC_74679.2	4513.MLOC_67854.1	0	0	0	0	0.901	0	0	0	0.901
MLOC_67256.3	MLOC_63002.1	1278170	1276151	4513.MLOC_67256.3	4513.MLOC_63002.1	0	0	0	0	0.87	0.271	0	0	0.901
MLOC_7505.1	MLOC_23596.1	1281516	1264579	4513.MLOC_7505.1	4513.MLOC_23596.1	0	0	0	0	0.795	0.541	0	0	0.901
MLOC_80541.2	MLOC_74118.1	1283156	1281114	4513.MLOC_80541.2	4513.MLOC_74118.1	0	0	0	0	0.9	0	0	0	0.9
MLOC_76055.1	MLOC_52515.2	1281881	1271128	4513.MLOC_76055.1	4513.MLOC_52515.2	0	0.013	0	0	0.868	0.275	0	0	0.9
MLOC_56305.2	MLOC_23596.1	1272883	1264579	4513.MLOC_56305.2	4513.MLOC_23596.1	0	0	0	0	0.869	0.271	0	0	0.9
MLOC_63002.1	MLOC_23596.1	1276151	1264579	4513.MLOC_63002.1	4513.MLOC_23596.1	0	0	0	0	0.869	0.271	0	0	0.9
MLOC_77678.1	MLOC_36634.2	1282356	1266963	4513.MLOC_77678.1	4513.MLOC_36634.2	0	0	0	0	0.847	0.376	0	0	0.9
MLOC_80541.2	MLOC_10314.1	1283156	1259945	4513.MLOC_80541.2	4513.MLOC_10314.1	0	0	0	0	0.9	0	0	0	0.9
MLOC_945.1	MLOC_49483.1	1283843	1270175	4513.MLOC_945.1	4513.MLOC_49483.1	0	0	0	0.772	0.868	0.274	0	0	0.9
MLOC_52678.1	MLOC_2310.1	1271194	1264503	4513.MLOC_52678.1	4513.MLOC_2310.1	0	0	0	0	0.9	0	0	0	0.9
MLOC_56305.2	MLOC_36301.1	1272883	1266789	4513.MLOC_56305.2	4513.MLOC_36301.1	0	0	0	0	0.869	0.271	0	0	0.9
MLOC_57467.3	MLOC_36301.1	1273472	1266789	4513.MLOC_57467.3	4513.MLOC_36301.1	0	0	0	0	0.897	0.069	0	0	0.9
MLOC_80246.1	MLOC_36634.2	1283066	1266963	4513.MLOC_80246.1	4513.MLOC_36634.2	0	0	0	0	0.847	0.376	0	0	0.9
MLOC_63002.1	MLOC_36301.1	1276151	1266789	4513.MLOC_63002.1	4513.MLOC_36301.1	0	0	0	0	0.869	0.271	0	0	0.9
MLOC_80541.2	MLOC_36301.1	1283156	1266789	4513.MLOC_80541.2	4513.MLOC_36301.1	0	0	0	0	0.9	0	0	0	0.9
MLOC_44641.1	MLOC_23596.1	1269270	1264579	4513.MLOC_44641.1	4513.MLOC_23596.1	0	0	0	0	0.895	0.09	0	0	0.9
MLOC_56933.3	MLOC_3545.4	1273192	1266679	4513.MLOC_56933.3	4513.MLOC_3545.4	0	0	0	0	0.897	0.077	0	0	0.9
MLOC_6135.1	MLOC_58581.1	1275328	1274035	4513.MLOC_6135.1	4513.MLOC_58581.1	0	0	0	0	0.899	0	0	0	0.899
MLOC_78630.1	MLOC_66074.2	1282631	1277641	4513.MLOC_78630.1	4513.MLOC_66074.2	0	0	0	0	0.899	0	0	0	0.899
MLOC_57467.3	MLOC_17360.1	1273472	1262881	4513.MLOC_57467.3	4513.MLOC_17360.1	0	0	0	0	0.891	0.117	0	0	0.899
MLOC_945.1	MLOC_6738.1	1283843	1278229	4513.MLOC_945.1	4513.MLOC_6738.1	0	0	0	0	0.867	0.274	0	0	0.899
MLOC_33876.4	MLOC_10314.1	1266255	1259945	4513.MLOC_33876.4	4513.MLOC_10314.1	0	0	0	0	0.867	0.272	0	0	0.899
MLOC_75066.1	MLOC_65066.3	1281521	1277151	4513.MLOC_75066.1	4513.MLOC_65066.3	0	0	0	0	0.899	0	0	0	0.899
MLOC_69460.2	MLOC_17002.1	1279139	1262763	4513.MLOC_69460.2	4513.MLOC_17002.1	0	0	0	0	0.899	0	0	0	0.899
MLOC_60122.1	MLOC_22512.2	1274749	1264393	4513.MLOC_60122.1	4513.MLOC_22512.2	0	0	0	0	0.899	0	0	0	0.899
MLOC_81416.1	MLOC_58958.2	1283387	1274213	4513.MLOC_81416.1	4513.MLOC_58958.2	0	0	0	0	0.899	0	0	0	0.899
MLOC_22512.2	MLOC_18308.3	1264393	1263208	4513.MLOC_22512.2	4513.MLOC_18308.3	0	0	0	0	0.899	0	0	0	0.899
MLOC_945.1	MLOC_69460.2	1283843	1279139	4513.MLOC_945.1	4513.MLOC_69460.2	0	0	0	0	0.867	0.274	0	0	0.899
MLOC_74679.2	MLOC_18308.3	1281352	1263208	4513.MLOC_74679.2	4513.MLOC_18308.3	0	0	0	0	0.898	0	0	0	0.898
MLOC_33876.4	MLOC_23596.1	1266255	1264579	4513.MLOC_33876.4	4513.MLOC_23596.1	0	0	0	0	0.866	0.272	0	0	0.898
MLOC_74118.1	MLOC_71329.5	1281114	1279979	4513.MLOC_74118.1	4513.MLOC_71329.5	0	0	0	0	0.898	0	0	0	0.898
MLOC_74679.2	MLOC_6738.1	1281352	1278229	4513.MLOC_74679.2	4513.MLOC_6738.1	0	0	0	0	0.898	0	0	0	0.898
MLOC_75066.1	MLOC_58958.2	1281521	1274213	4513.MLOC_75066.1	4513.MLOC_58958.2	0	0	0	0	0.898	0	0	0	0.898
MLOC_70022.3	MLOC_44641.1	1279389	1269270	4513.MLOC_70022.3	4513.MLOC_44641.1	0	0	0	0	0.898	0	0	0	0.898
MLOC_78630.1	MLOC_20487.1	1282631	1263839	4513.MLOC_78630.1	4513.MLOC_20487.1	0	0	0	0	0.898	0	0	0	0.898
MLOC_70022.3	MLOC_10314.1	1279389	1259945	4513.MLOC_70022.3	4513.MLOC_10314.1	0	0	0	0	0.898	0	0	0	0.898
MLOC_76055.1	MLOC_74679.2	1281881	1281352	4513.MLOC_76055.1	4513.MLOC_74679.2	0	0	0	0	0.897	0	0	0	0.897
MLOC_4644.4	MLOC_3545.4	1269686	1266679	4513.MLOC_4644.4	4513.MLOC_3545.4	0	0	0	0	0.897	0	0	0	0.897
MLOC_81416.1	MLOC_72691.1	1283387	1280544	4513.MLOC_81416.1	4513.MLOC_72691.1	0	0	0	0	0.897	0	0	0	0.897
MLOC_69499.1	MLOC_63002.1	1279156	1276151	4513.MLOC_69499.1	4513.MLOC_63002.1	0	0	0	0	0.897	0	0	0	0.897
MLOC_69499.1	MLOC_56305.2	1279156	1272883	4513.MLOC_69499.1	4513.MLOC_56305.2	0	0	0	0	0.897	0	0	0	0.897
MLOC_4644.4	MLOC_36749.1	1269686	1267027	4513.MLOC_4644.4	4513.MLOC_36749.1	0	0	0	0	0.893	0.083	0	0	0.897
MLOC_3653.1	MLOC_2310.1	1266901	1264503	4513.MLOC_3653.1	4513.MLOC_2310.1	0	0	0	0	0.897	0	0	0	0.897
MLOC_65066.3	MLOC_44511.1	1277151	1269216	4513.MLOC_65066.3	4513.MLOC_44511.1	0	0	0	0	0.896	0	0	0	0.896
MLOC_65066.3	MLOC_49483.1	1277151	1270175	4513.MLOC_65066.3	4513.MLOC_49483.1	0	0	0	0.738	0.896	0	0	0	0.896
MLOC_33876.4	MLOC_14881.1	1266255	1261965	4513.MLOC_33876.4	4513.MLOC_14881.1	0	0	0	0	0.896	0	0	0	0.896
MLOC_69460.2	MLOC_58958.2	1279139	1274213	4513.MLOC_69460.2	4513.MLOC_58958.2	0	0	0	0	0.896	0	0	0	0.896
MLOC_62317.1	MLOC_52444.1	1275806	1271099	4513.MLOC_62317.1	4513.MLOC_52444.1	0	0	0	0	0.896	0	0	0	0.896
MLOC_72691.1	MLOC_20487.1	1280544	1263839	4513.MLOC_72691.1	4513.MLOC_20487.1	0	0	0	0	0.896	0	0	0	0.896
MLOC_74349.1	MLOC_74118.1	1281220	1281114	4513.MLOC_74349.1	4513.MLOC_74118.1	0	0	0	0	0.875	0.205	0	0	0.896
MLOC_65066.3	MLOC_6256.2	1277151	1275936	4513.MLOC_65066.3	4513.MLOC_6256.2	0	0	0	0	0.896	0	0	0	0.896
MLOC_66074.2	MLOC_17002.1	1277641	1262763	4513.MLOC_66074.2	4513.MLOC_17002.1	0	0	0	0	0.896	0	0	0	0.896
MLOC_58873.1	MLOC_3545.4	1274166	1266679	4513.MLOC_58873.1	4513.MLOC_3545.4	0	0	0	0	0.896	0	0	0	0.896
MLOC_74679.2	MLOC_60122.1	1281352	1274749	4513.MLOC_74679.2	4513.MLOC_60122.1	0	0	0	0	0.896	0	0	0	0.896
MLOC_80541.2	MLOC_23596.1	1283156	1264579	4513.MLOC_80541.2	4513.MLOC_23596.1	0	0	0	0	0.895	0	0	0	0.895
MLOC_50296.1	MLOC_10224.2	1270315	1259909	4513.MLOC_50296.1	4513.MLOC_10224.2	0	0	0	0	0.862	0.271	0	0	0.895
MLOC_74483.1	MLOC_57061.1	1281273	1273248	4513.MLOC_74483.1	4513.MLOC_57061.1	0	0	0	0	0.895	0	0	0	0.895
MLOC_6256.2	MLOC_6135.1	1275936	1275328	4513.MLOC_6256.2	4513.MLOC_6135.1	0	0	0	0	0.895	0	0	0	0.895
MLOC_15360.1	MLOC_10224.2	1262155	1259909	4513.MLOC_15360.1	4513.MLOC_10224.2	0	0	0	0	0.862	0.271	0	0	0.895
MLOC_44641.1	MLOC_3545.4	1269270	1266679	4513.MLOC_44641.1	4513.MLOC_3545.4	0	0	0	0	0.895	0	0	0	0.895
MLOC_6135.1	MLOC_58958.2	1275328	1274213	4513.MLOC_6135.1	4513.MLOC_58958.2	0	0	0	0	0.895	0	0	0	0.895
MLOC_81416.1	MLOC_52515.2	1283387	1271128	4513.MLOC_81416.1	4513.MLOC_52515.2	0	0	0	0	0.895	0	0	0	0.895
MLOC_74679.2	MLOC_1304.1	1281352	1261199	4513.MLOC_74679.2	4513.MLOC_1304.1	0	0	0	0	0.895	0	0	0	0.895
MLOC_67824.1	MLOC_50296.1	1278399	1270315	4513.MLOC_67824.1	4513.MLOC_50296.1	0	0	0	0	0.862	0.271	0	0	0.895
MLOC_67824.1	MLOC_15360.1	1278399	1262155	4513.MLOC_67824.1	4513.MLOC_15360.1	0	0	0	0	0.862	0.271	0	0	0.895
MLOC_22471.2	MLOC_11961.1	1264384	1260709	4513.MLOC_22471.2	4513.MLOC_11961.1	0	0	0	0.702	0.871	0.216	0	0	0.894
MLOC_66074.2	MLOC_22471.2	1277641	1264384	4513.MLOC_66074.2	4513.MLOC_22471.2	0	0	0	0	0.571	0.764	0	0	0.894
MLOC_58958.2	MLOC_52515.2	1274213	1271128	4513.MLOC_58958.2	4513.MLOC_52515.2	0	0	0	0	0.876	0.181	0	0	0.894
MLOC_71329.5	MLOC_36749.1	1279979	1267027	4513.MLOC_71329.5	4513.MLOC_36749.1	0	0	0	0	0.892	0.064	0	0	0.894
MLOC_78630.1	MLOC_69460.2	1282631	1279139	4513.MLOC_78630.1	4513.MLOC_69460.2	0	0	0	0	0.894	0	0	0	0.894
MLOC_70022.3	MLOC_67256.3	1279389	1278170	4513.MLOC_70022.3	4513.MLOC_67256.3	0	0	0	0	0.894	0	0	0	0.894
MLOC_6738.1	MLOC_6256.2	1278229	1275936	4513.MLOC_6738.1	4513.MLOC_6256.2	0	0	0	0	0.894	0	0	0	0.894
MLOC_70022.3	MLOC_36749.1	1279389	1267027	4513.MLOC_70022.3	4513.MLOC_36749.1	0	0	0	0	0.894	0	0	0	0.894
MLOC_74679.2	MLOC_62317.1	1281352	1275806	4513.MLOC_74679.2	4513.MLOC_62317.1	0	0	0	0	0.894	0	0	0	0.894
MLOC_78630.1	MLOC_6738.1	1282631	1278229	4513.MLOC_78630.1	4513.MLOC_6738.1	0	0	0	0	0.893	0	0	0	0.893
MLOC_78630.1	MLOC_74483.1	1282631	1281273	4513.MLOC_78630.1	4513.MLOC_74483.1	0	0	0	0	0.893	0	0	0	0.893
MLOC_57467.3	MLOC_2310.1	1273472	1264503	4513.MLOC_57467.3	4513.MLOC_2310.1	0	0	0	0	0.893	0	0	0	0.893
MLOC_81416.1	MLOC_22512.2	1283387	1264393	4513.MLOC_81416.1	4513.MLOC_22512.2	0	0	0	0	0.893	0	0	0	0.893
MLOC_945.1	MLOC_11961.1	1283843	1260709	4513.MLOC_945.1	4513.MLOC_11961.1	0	0	0	0.703	0.859	0.275	0	0	0.893
MLOC_44511.1	MLOC_22512.2	1269216	1264393	4513.MLOC_44511.1	4513.MLOC_22512.2	0	0	0	0	0.893	0	0	0	0.893
MLOC_78084.2	MLOC_74483.1	1282482	1281273	4513.MLOC_78084.2	4513.MLOC_74483.1	0	0	0	0	0.892	0	0	0	0.892
MLOC_58958.2	MLOC_44511.1	1274213	1269216	4513.MLOC_58958.2	4513.MLOC_44511.1	0	0	0	0	0.874	0.181	0	0	0.892
MLOC_65066.3	MLOC_58999.1	1277151	1274231	4513.MLOC_65066.3	4513.MLOC_58999.1	0	0	0	0	0.892	0	0	0	0.892
MLOC_69460.2	MLOC_54528.1	1279139	1272004	4513.MLOC_69460.2	4513.MLOC_54528.1	0	0	0	0	0.892	0	0	0	0.892
MLOC_67256.3	MLOC_15081.1	1278170	1262051	4513.MLOC_67256.3	4513.MLOC_15081.1	0	0	0	0	0.87	0.204	0	0	0.892
MLOC_72691.1	MLOC_6135.1	1280544	1275328	4513.MLOC_72691.1	4513.MLOC_6135.1	0	0	0	0	0.892	0	0	0	0.892
MLOC_81884.2	MLOC_14881.1	1283519	1261965	4513.MLOC_81884.2	4513.MLOC_14881.1	0	0	0	0	0.892	0	0	0	0.892
MLOC_71397.1	MLOC_6256.2	1280004	1275936	4513.MLOC_71397.1	4513.MLOC_6256.2	0	0	0	0	0.892	0	0	0	0.892
MLOC_67256.3	MLOC_47103.1	1278170	1269788	4513.MLOC_67256.3	4513.MLOC_47103.1	0	0	0	0	0.87	0.204	0	0	0.892
MLOC_67256.3	MLOC_44641.1	1278170	1269270	4513.MLOC_67256.3	4513.MLOC_44641.1	0	0	0	0	0.887	0.09	0	0	0.892
MLOC_6135.1	MLOC_20487.1	1275328	1263839	4513.MLOC_6135.1	4513.MLOC_20487.1	0	0	0	0	0.892	0	0	0	0.892
MLOC_3653.1	MLOC_18813.1	1266901	1263359	4513.MLOC_3653.1	4513.MLOC_18813.1	0	0	0	0	0.868	0.219	0	0	0.892
MLOC_75066.1	MLOC_57061.1	1281521	1273248	4513.MLOC_75066.1	4513.MLOC_57061.1	0	0	0	0	0.892	0	0	0	0.892
MLOC_67256.3	MLOC_58873.1	1278170	1274166	4513.MLOC_67256.3	4513.MLOC_58873.1	0	0	0	0	0.892	0	0	0	0.892
MLOC_63188.2	MLOC_49468.1	1276233	1270171	4513.MLOC_63188.2	4513.MLOC_49468.1	0	0	0	0	0.867	0.224	0	0	0.892
MLOC_6738.1	MLOC_58581.1	1278229	1274035	4513.MLOC_6738.1	4513.MLOC_58581.1	0	0	0	0	0.892	0	0	0	0.892
MLOC_6135.1	MLOC_49483.1	1275328	1270175	4513.MLOC_6135.1	4513.MLOC_49483.1	0	0	0	0	0.891	0	0	0	0.891
MLOC_78630.1	MLOC_6135.1	1282631	1275328	4513.MLOC_78630.1	4513.MLOC_6135.1	0	0	0	0	0.891	0	0	0	0.891
MLOC_74483.1	MLOC_17002.1	1281273	1262763	4513.MLOC_74483.1	4513.MLOC_17002.1	0	0	0	0	0.891	0	0	0	0.891
MLOC_3653.1	MLOC_10224.2	1266901	1259909	4513.MLOC_3653.1	4513.MLOC_10224.2	0	0	0	0	0.868	0.213	0	0	0.891
MLOC_22512.2	MLOC_1304.1	1264393	1261199	4513.MLOC_22512.2	4513.MLOC_1304.1	0	0	0	0	0.891	0	0	0	0.891
MLOC_52678.1	MLOC_10314.1	1271194	1259945	4513.MLOC_52678.1	4513.MLOC_10314.1	0	0	0	0	0.883	0.112	0	0	0.891
MLOC_67824.1	MLOC_3653.1	1278399	1266901	4513.MLOC_67824.1	4513.MLOC_3653.1	0	0	0	0	0.868	0.213	0	0	0.891
MLOC_4644.4	MLOC_4381.1	1269686	1268927	4513.MLOC_4644.4	4513.MLOC_4381.1	0	0	0	0	0.89	0.056	0	0	0.891
MLOC_4644.4	MLOC_3653.1	1269686	1266901	4513.MLOC_4644.4	4513.MLOC_3653.1	0	0	0	0	0.891	0	0	0	0.891
MLOC_81416.1	MLOC_54528.1	1283387	1272004	4513.MLOC_81416.1	4513.MLOC_54528.1	0	0	0	0	0.89	0	0	0	0.89
MLOC_74483.1	MLOC_58958.2	1281273	1274213	4513.MLOC_74483.1	4513.MLOC_58958.2	0	0	0	0	0.89	0	0	0	0.89
MLOC_14881.1	MLOC_10314.1	1261965	1259945	4513.MLOC_14881.1	4513.MLOC_10314.1	0	0	0	0	0.89	0	0	0	0.89
MLOC_74483.1	MLOC_6256.2	1281273	1275936	4513.MLOC_74483.1	4513.MLOC_6256.2	0	0	0	0	0.89	0	0	0	0.89
MLOC_74349.1	MLOC_2310.1	1281220	1264503	4513.MLOC_74349.1	4513.MLOC_2310.1	0	0	0	0	0.89	0	0	0	0.89
MLOC_33876.4	MLOC_2310.1	1266255	1264503	4513.MLOC_33876.4	4513.MLOC_2310.1	0	0	0	0	0.755	0.57	0	0	0.89
MLOC_58873.1	MLOC_15752.1	1274166	1262324	4513.MLOC_58873.1	4513.MLOC_15752.1	0	0	0	0	0.855	0.272	0	0	0.889
MLOC_81416.1	MLOC_44511.1	1283387	1269216	4513.MLOC_81416.1	4513.MLOC_44511.1	0	0	0	0	0.889	0	0	0	0.889
MLOC_80541.2	MLOC_6851.1	1283156	1278715	4513.MLOC_80541.2	4513.MLOC_6851.1	0	0	0	0	0.889	0	0	0	0.889
MLOC_67256.3	MLOC_61201.1	1278170	1275266	4513.MLOC_67256.3	4513.MLOC_61201.1	0	0	0	0	0.847	0.305	0	0	0.889
MLOC_65066.3	MLOC_58958.2	1277151	1274213	4513.MLOC_65066.3	4513.MLOC_58958.2	0	0	0	0	0.889	0	0	0	0.889
MLOC_73052.1	MLOC_6738.1	1280681	1278229	4513.MLOC_73052.1	4513.MLOC_6738.1	0	0	0	0	0.889	0	0	0	0.889
MLOC_71329.5	MLOC_58873.1	1279979	1274166	4513.MLOC_71329.5	4513.MLOC_58873.1	0	0	0	0	0.889	0	0	0	0.889
MLOC_63002.1	MLOC_36634.2	1276151	1266963	4513.MLOC_63002.1	4513.MLOC_36634.2	0	0	0	0	0.854	0.276	0	0	0.889
MLOC_63336.1	MLOC_56305.2	1276293	1272883	4513.MLOC_63336.1	4513.MLOC_56305.2	0	0	0	0	0.854	0.276	0	0	0.889
MLOC_67256.3	MLOC_17348.1	1278170	1262877	4513.MLOC_67256.3	4513.MLOC_17348.1	0	0	0	0	0.847	0.305	0	0	0.889
MLOC_52678.1	MLOC_36301.1	1271194	1266789	4513.MLOC_52678.1	4513.MLOC_36301.1	0	0	0	0	0.881	0.112	0	0	0.889
MLOC_58999.1	MLOC_52515.2	1274231	1271128	4513.MLOC_58999.1	4513.MLOC_52515.2	0	0	0	0	0.875	0.154	0	0	0.889
MLOC_44511.1	MLOC_11961.1	1269216	1260709	4513.MLOC_44511.1	4513.MLOC_11961.1	0	0	0	0	0.889	0	0	0	0.889
MLOC_56305.2	MLOC_36634.2	1272883	1266963	4513.MLOC_56305.2	4513.MLOC_36634.2	0	0	0	0	0.854	0.276	0	0	0.889
MLOC_58873.1	MLOC_11591.1	1274166	1260540	4513.MLOC_58873.1	4513.MLOC_11591.1	0	0	0	0	0.855	0.272	0	0	0.889
MLOC_63336.1	MLOC_63002.1	1276293	1276151	4513.MLOC_63336.1	4513.MLOC_63002.1	0	0	0	0	0.854	0.276	0	0	0.889
MLOC_74349.1	MLOC_56933.3	1281220	1273192	4513.MLOC_74349.1	4513.MLOC_56933.3	0	0	0	0	0.889	0	0	0	0.889
MLOC_63336.1	MLOC_17360.1	1276293	1262881	4513.MLOC_63336.1	4513.MLOC_17360.1	0	0	0	0	0.865	0.21	0	0	0.888
MLOC_52678.1	MLOC_12979.3	1271194	1261174	4513.MLOC_52678.1	4513.MLOC_12979.3	0	0	0	0	0.869	0.186	0	0	0.888
MLOC_8225.1	MLOC_44511.1	1283602	1269216	4513.MLOC_8225.1	4513.MLOC_44511.1	0	0	0	0	0.87	0.181	0	0	0.888
MLOC_52678.1	MLOC_21009.1	1271194	1263989	4513.MLOC_52678.1	4513.MLOC_21009.1	0	0	0	0	0.869	0.186	0	0	0.888
MLOC_63153.1	MLOC_10314.1	1276220	1259945	4513.MLOC_63153.1	4513.MLOC_10314.1	0	0	0	0	0.865	0.21	0	0	0.888
MLOC_78630.1	MLOC_73052.1	1282631	1280681	4513.MLOC_78630.1	4513.MLOC_73052.1	0	0	0	0	0.888	0	0	0	0.888
MLOC_44046.1	MLOC_10314.1	1269005	1259945	4513.MLOC_44046.1	4513.MLOC_10314.1	0	0	0	0	0.865	0.21	0	0	0.888
MLOC_36634.2	MLOC_17360.1	1266963	1262881	4513.MLOC_36634.2	4513.MLOC_17360.1	0	0	0	0	0.865	0.21	0	0	0.888
MLOC_4644.4	MLOC_18813.1	1269686	1263359	4513.MLOC_4644.4	4513.MLOC_18813.1	0	0	0	0	0.866	0.201	0	0	0.888
MLOC_36347.1	MLOC_10314.1	1266809	1259945	4513.MLOC_36347.1	4513.MLOC_10314.1	0	0	0	0	0.865	0.21	0	0	0.888
MLOC_70480.1	MLOC_52515.2	1279593	1271128	4513.MLOC_70480.1	4513.MLOC_52515.2	0	0	0	0	0.853	0.273	0	0	0.888
MLOC_69460.2	MLOC_67854.1	1279139	1278418	4513.MLOC_69460.2	4513.MLOC_67854.1	0	0	0	0	0.888	0	0	0	0.888
MLOC_67256.3	MLOC_44046.1	1278170	1269005	4513.MLOC_67256.3	4513.MLOC_44046.1	0	0	0	0	0.863	0.21	0	0	0.887
MLOC_67824.1	MLOC_17360.1	1278399	1262881	4513.MLOC_67824.1	4513.MLOC_17360.1	0	0	0	0	0.863	0.21	0	0	0.887
MLOC_81884.2	MLOC_10224.2	1283519	1259909	4513.MLOC_81884.2	4513.MLOC_10224.2	0	0	0	0	0.869	0.178	0	0	0.887
MLOC_36347.1	MLOC_36301.1	1266809	1266789	4513.MLOC_36347.1	4513.MLOC_36301.1	0	0	0	0	0.864	0.21	0	0	0.887
MLOC_74483.1	MLOC_52444.1	1281273	1271099	4513.MLOC_74483.1	4513.MLOC_52444.1	0	0	0	0	0.887	0	0	0	0.887
MLOC_44046.1	MLOC_36301.1	1269005	1266789	4513.MLOC_44046.1	4513.MLOC_36301.1	0	0	0	0	0.864	0.21	0	0	0.887
MLOC_67256.3	MLOC_36347.1	1278170	1266809	4513.MLOC_67256.3	4513.MLOC_36347.1	0	0	0	0	0.863	0.21	0	0	0.887
MLOC_60122.1	MLOC_11961.1	1274749	1260709	4513.MLOC_60122.1	4513.MLOC_11961.1	0	0	0	0	0.887	0	0	0	0.887
MLOC_63153.1	MLOC_36301.1	1276220	1266789	4513.MLOC_63153.1	4513.MLOC_36301.1	0	0	0	0	0.864	0.21	0	0	0.887
MLOC_17360.1	MLOC_10224.2	1262881	1259909	4513.MLOC_17360.1	4513.MLOC_10224.2	0	0	0	0	0.863	0.21	0	0	0.887
MLOC_67256.3	MLOC_63153.1	1278170	1276220	4513.MLOC_67256.3	4513.MLOC_63153.1	0	0	0	0	0.863	0.21	0	0	0.887
MLOC_71329.5	MLOC_52678.1	1279979	1271194	4513.MLOC_71329.5	4513.MLOC_52678.1	0	0	0	0	0.867	0.182	0	0	0.886
MLOC_56933.3	MLOC_4843.1	1273192	1270010	4513.MLOC_56933.3	4513.MLOC_4843.1	0	0	0	0	0.653	0.685	0	0	0.886
MLOC_81884.2	MLOC_36301.1	1283519	1266789	4513.MLOC_81884.2	4513.MLOC_36301.1	0	0	0	0	0.868	0.178	0	0	0.886
MLOC_56933.3	MLOC_11046.1	1273192	1260296	4513.MLOC_56933.3	4513.MLOC_11046.1	0	0	0	0	0.653	0.685	0	0	0.886
MLOC_56933.3	MLOC_17012.1	1273192	1262768	4513.MLOC_56933.3	4513.MLOC_17012.1	0	0	0	0	0.653	0.685	0	0	0.886
MLOC_44641.1	MLOC_12687.1	1269270	1261040	4513.MLOC_44641.1	4513.MLOC_12687.1	0	0	0	0	0.869	0.168	0	0	0.886
MLOC_78630.1	MLOC_58581.1	1282631	1274035	4513.MLOC_78630.1	4513.MLOC_58581.1	0	0	0	0	0.886	0	0	0	0.886
MLOC_56933.3	MLOC_55312.1	1273192	1272384	4513.MLOC_56933.3	4513.MLOC_55312.1	0	0	0	0	0.653	0.685	0	0	0.886
MLOC_76220.1	MLOC_56933.3	1281914	1273192	4513.MLOC_76220.1	4513.MLOC_56933.3	0	0	0	0	0.653	0.685	0	0	0.886
MLOC_49483.1	MLOC_17002.1	1270175	1262763	4513.MLOC_49483.1	4513.MLOC_17002.1	0	0	0	0.778	0.886	0	0	0	0.886
MLOC_52678.1	MLOC_23596.1	1271194	1264579	4513.MLOC_52678.1	4513.MLOC_23596.1	0	0	0	0	0.866	0.186	0	0	0.886
MLOC_74679.2	MLOC_56337.2	1281352	1272894	4513.MLOC_74679.2	4513.MLOC_56337.2	0	0	0	0	0.886	0	0	0	0.886
MLOC_56933.3	MLOC_15791.1	1273192	1262341	4513.MLOC_56933.3	4513.MLOC_15791.1	0	0	0	0	0.653	0.685	0	0	0.886
MLOC_44641.1	MLOC_15998.1	1269270	1262407	4513.MLOC_44641.1	4513.MLOC_15998.1	0	0	0	0	0.869	0.168	0	0	0.886
MLOC_57909.2	MLOC_3545.4	1273700	1266679	4513.MLOC_57909.2	4513.MLOC_3545.4	0	0	0	0	0.886	0	0	0	0.886
MLOC_70022.3	MLOC_15998.1	1279389	1262407	4513.MLOC_70022.3	4513.MLOC_15998.1	0	0	0	0	0.864	0.195	0	0	0.885
MLOC_69499.1	MLOC_12979.3	1279156	1261174	4513.MLOC_69499.1	4513.MLOC_12979.3	0	0	0	0	0.885	0	0	0	0.885
MLOC_66195.1	MLOC_52678.1	1277686	1271194	4513.MLOC_66195.1	4513.MLOC_52678.1	0	0	0	0	0.848	0.275	0	0	0.885
MLOC_59170.1	MLOC_52678.1	1274306	1271194	4513.MLOC_59170.1	4513.MLOC_52678.1	0	0	0	0	0.848	0.275	0	0	0.885
MLOC_36749.1	MLOC_15081.1	1267027	1262051	4513.MLOC_36749.1	4513.MLOC_15081.1	0	0	0	0	0.869	0.16	0	0	0.885
MLOC_64189.3	MLOC_52678.1	1276693	1271194	4513.MLOC_64189.3	4513.MLOC_52678.1	0	0	0	0	0.848	0.275	0	0	0.885
MLOC_52678.1	MLOC_15011.1	1271194	1262023	4513.MLOC_52678.1	4513.MLOC_15011.1	0	0	0	0	0.848	0.275	0	0	0.885
MLOC_69499.1	MLOC_21009.1	1279156	1263989	4513.MLOC_69499.1	4513.MLOC_21009.1	0	0	0	0	0.885	0	0	0	0.885
MLOC_54712.1	MLOC_52678.1	1272086	1271194	4513.MLOC_54712.1	4513.MLOC_52678.1	0	0	0	0	0.848	0.275	0	0	0.885
MLOC_47103.1	MLOC_36749.1	1269788	1267027	4513.MLOC_47103.1	4513.MLOC_36749.1	0	0	0	0	0.869	0.16	0	0	0.885
MLOC_78630.1	MLOC_78084.2	1282631	1282482	4513.MLOC_78630.1	4513.MLOC_78084.2	0	0	0	0	0.885	0	0	0	0.885
MLOC_70022.3	MLOC_12687.1	1279389	1261040	4513.MLOC_70022.3	4513.MLOC_12687.1	0	0	0	0	0.864	0.195	0	0	0.885
MLOC_75066.1	MLOC_58999.1	1281521	1274231	4513.MLOC_75066.1	4513.MLOC_58999.1	0	0	0	0	0.884	0	0	0	0.884
MLOC_69499.1	MLOC_13243.1	1279156	1261292	4513.MLOC_69499.1	4513.MLOC_13243.1	0	0	0	0	0.884	0	0	0	0.884
MLOC_44511.1	MLOC_1304.1	1269216	1261199	4513.MLOC_44511.1	4513.MLOC_1304.1	0	0	0	0	0.884	0	0	0	0.884
MLOC_67256.3	MLOC_57909.2	1278170	1273700	4513.MLOC_67256.3	4513.MLOC_57909.2	0	0	0	0	0.884	0	0	0	0.884
MLOC_69499.1	MLOC_58967.2	1279156	1274217	4513.MLOC_69499.1	4513.MLOC_58967.2	0	0	0	0	0.884	0	0	0	0.884
MLOC_52678.1	MLOC_15752.1	1271194	1262324	4513.MLOC_52678.1	4513.MLOC_15752.1	0	0	0	0	0.868	0.164	0	0	0.884
MLOC_7505.1	MLOC_69499.1	1281516	1279156	4513.MLOC_7505.1	4513.MLOC_69499.1	0	0	0	0	0.884	0	0	0	0.884
MLOC_78630.1	MLOC_58999.1	1282631	1274231	4513.MLOC_78630.1	4513.MLOC_58999.1	0	0	0	0	0.884	0	0	0	0.884
MLOC_52678.1	MLOC_11591.1	1271194	1260540	4513.MLOC_52678.1	4513.MLOC_11591.1	0	0	0	0	0.868	0.164	0	0	0.884
MLOC_75066.1	MLOC_44755.2	1281521	1269311	4513.MLOC_75066.1	4513.MLOC_44755.2	0	0	0	0	0.884	0	0	0	0.884
MLOC_71906.1	MLOC_69499.1	1280215	1279156	4513.MLOC_71906.1	4513.MLOC_69499.1	0	0	0	0	0.884	0	0	0	0.884
MLOC_75066.1	MLOC_49483.1	1281521	1270175	4513.MLOC_75066.1	4513.MLOC_49483.1	0	0	0	0	0.884	0	0	0	0.884
MLOC_69499.1	MLOC_43026.1	1279156	1268725	4513.MLOC_69499.1	4513.MLOC_43026.1	0	0	0	0	0.884	0	0	0	0.884
MLOC_69499.1	MLOC_56390.2	1279156	1272916	4513.MLOC_69499.1	4513.MLOC_56390.2	0	0	0	0	0.884	0	0	0	0.884
MLOC_74349.1	MLOC_58873.1	1281220	1274166	4513.MLOC_74349.1	4513.MLOC_58873.1	0	0	0	0	0.884	0	0	0	0.884
MLOC_4725.4	MLOC_22512.2	1269808	1264393	4513.MLOC_4725.4	4513.MLOC_22512.2	0	0	0	0	0.884	0	0	0	0.884
MLOC_52678.1	MLOC_4644.4	1271194	1269686	4513.MLOC_52678.1	4513.MLOC_4644.4	0	0	0	0	0.881	0.066	0	0	0.884
MLOC_65066.3	MLOC_52444.1	1277151	1271099	4513.MLOC_65066.3	4513.MLOC_52444.1	0	0	0	0	0.883	0	0	0	0.883
MLOC_11961.1	4525090	1260709	1259733	4513.MLOC_11961.1	4513.AGP50743	0	0	0	0	0	0.883	0	0	0.883
MLOC_6135.1	MLOC_52515.2	1275328	1271128	4513.MLOC_6135.1	4513.MLOC_52515.2	0	0	0	0	0.883	0	0	0	0.883
MLOC_75066.1	MLOC_67854.1	1281521	1278418	4513.MLOC_75066.1	4513.MLOC_67854.1	0	0	0	0	0.883	0	0	0	0.883
MLOC_71329.5	MLOC_15360.1	1279979	1262155	4513.MLOC_71329.5	4513.MLOC_15360.1	0	0	0	0	0.866	0.166	0	0	0.883
MLOC_6256.2	MLOC_45193.1	1275936	1269451	4513.MLOC_6256.2	4513.MLOC_45193.1	0	0	0	0.97	0.883	0	0	0	0.883
MLOC_78084.2	MLOC_18308.3	1282482	1263208	4513.MLOC_78084.2	4513.MLOC_18308.3	0	0	0	0	0.883	0	0	0	0.883
4525152	AGP50739	1259731	1259729	4513.AGP50741	4513.AGP50739	0	0	0	0	0.058	0.881	0	0	0.883
MLOC_66074.2	MLOC_52515.2	1277641	1271128	4513.MLOC_66074.2	4513.MLOC_52515.2	0	0	0	0	0.883	0	0	0	0.883
MLOC_45193.1	MLOC_22512.2	1269451	1264393	4513.MLOC_45193.1	4513.MLOC_22512.2	0	0	0	0	0.883	0	0	0	0.883
MLOC_6256.2	MLOC_44511.1	1275936	1269216	4513.MLOC_6256.2	4513.MLOC_44511.1	0	0	0	0	0.883	0	0	0	0.883
MLOC_66074.2	MLOC_57061.1	1277641	1273248	4513.MLOC_66074.2	4513.MLOC_57061.1	0	0	0	0	0.883	0	0	0	0.883
MLOC_71329.5	MLOC_50296.1	1279979	1270315	4513.MLOC_71329.5	4513.MLOC_50296.1	0	0	0	0	0.866	0.166	0	0	0.883
MLOC_67824.1	MLOC_56305.2	1278399	1272883	4513.MLOC_67824.1	4513.MLOC_56305.2	0	0	0	0	0.846	0.271	0	0	0.882
MLOC_63002.1	MLOC_10224.2	1276151	1259909	4513.MLOC_63002.1	4513.MLOC_10224.2	0	0	0	0	0.846	0.271	0	0	0.882
MLOC_69499.1	MLOC_17360.1	1279156	1262881	4513.MLOC_69499.1	4513.MLOC_17360.1	0	0	0	0	0.882	0	0	0	0.882
MLOC_11961.1	psbK	1260709	1259728	4513.MLOC_11961.1	4513.AGP50738	0	0	0	0	0	0.882	0	0	0.882
MLOC_74118.1	MLOC_6851.1	1281114	1278715	4513.MLOC_74118.1	4513.MLOC_6851.1	0	0	0	0	0.882	0	0	0	0.882
MLOC_47103.1	MLOC_4644.4	1269788	1269686	4513.MLOC_47103.1	4513.MLOC_4644.4	0	0	0	0	0.865	0.167	0	0	0.882
MLOC_78084.2	MLOC_67854.1	1282482	1278418	4513.MLOC_78084.2	4513.MLOC_67854.1	0	0	0	0	0.882	0	0	0	0.882
MLOC_56305.2	MLOC_10224.2	1272883	1259909	4513.MLOC_56305.2	4513.MLOC_10224.2	0	0	0	0	0.846	0.271	0	0	0.882
MLOC_4644.4	MLOC_15081.1	1269686	1262051	4513.MLOC_4644.4	4513.MLOC_15081.1	0	0	0	0	0.865	0.167	0	0	0.882
MLOC_78630.1	4525090	1282631	1259733	4513.MLOC_78630.1	4513.AGP50743	0	0	0	0	0	0.882	0	0	0.882
MLOC_63002.1	MLOC_4644.4	1276151	1269686	4513.MLOC_63002.1	4513.MLOC_4644.4	0	0	0	0	0.864	0.171	0	0	0.882
MLOC_67256.3	MLOC_4381.1	1278170	1268927	4513.MLOC_67256.3	4513.MLOC_4381.1	0	0	0	0	0.882	0	0	0	0.882
MLOC_56305.2	MLOC_4644.4	1272883	1269686	4513.MLOC_56305.2	4513.MLOC_4644.4	0	0	0	0	0.864	0.171	0	0	0.882
MLOC_65066.3	4525090	1277151	1259733	4513.MLOC_65066.3	4513.AGP50743	0	0	0	0	0	0.882	0	0	0.882
MLOC_49468.1	MLOC_22512.2	1270171	1264393	4513.MLOC_49468.1	4513.MLOC_22512.2	0	0	0	0	0.882	0	0	0	0.882
MLOC_67824.1	MLOC_63002.1	1278399	1276151	4513.MLOC_67824.1	4513.MLOC_63002.1	0	0	0	0	0.846	0.271	0	0	0.882
MLOC_81416.1	MLOC_58999.1	1283387	1274231	4513.MLOC_81416.1	4513.MLOC_58999.1	0	0	0	0	0.881	0	0	0	0.881
MLOC_71329.5	MLOC_44641.1	1279979	1269270	4513.MLOC_71329.5	4513.MLOC_44641.1	0	0	0	0	0.881	0	0	0	0.881
MLOC_69499.1	MLOC_18813.1	1279156	1263359	4513.MLOC_69499.1	4513.MLOC_18813.1	0	0	0	0	0.881	0	0	0	0.881
MLOC_78630.1	4525152	1282631	1259731	4513.MLOC_78630.1	4513.AGP50741	0	0	0	0	0	0.881	0	0	0.881
MLOC_70480.1	MLOC_44511.1	1279593	1269216	4513.MLOC_70480.1	4513.MLOC_44511.1	0	0	0	0	0.844	0.273	0	0	0.881
MLOC_6135.1	MLOC_57061.1	1275328	1273248	4513.MLOC_6135.1	4513.MLOC_57061.1	0	0	0	0	0.881	0	0	0	0.881
MLOC_78630.1	MLOC_75066.1	1282631	1281521	4513.MLOC_78630.1	4513.MLOC_75066.1	0	0	0	0	0.881	0	0	0	0.881
MLOC_6058.2	MLOC_3653.1	1274956	1266901	4513.MLOC_6058.2	4513.MLOC_3653.1	0	0	0	0	0.865	0.154	0	0	0.88
MLOC_15998.1	MLOC_15360.1	1262407	1262155	4513.MLOC_15998.1	4513.MLOC_15360.1	0	0	0	0	0.862	0.171	0	0	0.88
MLOC_6058.2	MLOC_2310.1	1274956	1264503	4513.MLOC_6058.2	4513.MLOC_2310.1	0	0	0	0	0.865	0.154	0	0	0.88
MLOC_54528.1	MLOC_20487.1	1272004	1263839	4513.MLOC_54528.1	4513.MLOC_20487.1	0	0	0	0	0.88	0	0	0	0.88
MLOC_50296.1	MLOC_15998.1	1270315	1262407	4513.MLOC_50296.1	4513.MLOC_15998.1	0	0	0	0	0.862	0.171	0	0	0.88
MLOC_67256.3	MLOC_52678.1	1278170	1271194	4513.MLOC_67256.3	4513.MLOC_52678.1	0	0	0	0	0.871	0.112	0	0	0.88
MLOC_15360.1	MLOC_12687.1	1262155	1261040	4513.MLOC_15360.1	4513.MLOC_12687.1	0	0	0	0	0.862	0.171	0	0	0.88
MLOC_74118.1	MLOC_50296.1	1281114	1270315	4513.MLOC_74118.1	4513.MLOC_50296.1	0	0	0	0	0.863	0.161	0	0	0.88
MLOC_36749.1	MLOC_18813.1	1267027	1263359	4513.MLOC_36749.1	4513.MLOC_18813.1	0	0	0	0	0.879	0.053	0	0	0.88
MLOC_74118.1	MLOC_15360.1	1281114	1262155	4513.MLOC_74118.1	4513.MLOC_15360.1	0	0	0	0	0.863	0.161	0	0	0.88
MLOC_50296.1	MLOC_12687.1	1270315	1261040	4513.MLOC_50296.1	4513.MLOC_12687.1	0	0	0	0	0.862	0.171	0	0	0.88
MLOC_78084.2	MLOC_15227.2	1282482	1262107	4513.MLOC_78084.2	4513.MLOC_15227.2	0	0	0	0	0.879	0	0	0	0.879
MLOC_47103.1	MLOC_10314.1	1269788	1259945	4513.MLOC_47103.1	4513.MLOC_10314.1	0	0	0	0	0.87	0.114	0	0	0.879
MLOC_70817.1	MLOC_6738.1	1279756	1278229	4513.MLOC_70817.1	4513.MLOC_6738.1	0	0	0	0	0.879	0	0	0	0.879
MLOC_36301.1	MLOC_15081.1	1266789	1262051	4513.MLOC_36301.1	4513.MLOC_15081.1	0	0	0	0	0.87	0.114	0	0	0.879
MLOC_73052.1	MLOC_57061.1	1280681	1273248	4513.MLOC_73052.1	4513.MLOC_57061.1	0	0	0	0	0.879	0	0	0	0.879
MLOC_52332.1	MLOC_4644.4	1271048	1269686	4513.MLOC_52332.1	4513.MLOC_4644.4	0	0	0	0	0.865	0.146	0	0	0.879
MLOC_75066.1	MLOC_44511.1	1281521	1269216	4513.MLOC_75066.1	4513.MLOC_44511.1	0	0	0	0	0.879	0	0	0	0.879
MLOC_15081.1	MLOC_10314.1	1262051	1259945	4513.MLOC_15081.1	4513.MLOC_10314.1	0	0	0	0	0.87	0.114	0	0	0.879
MLOC_47103.1	MLOC_36301.1	1269788	1266789	4513.MLOC_47103.1	4513.MLOC_36301.1	0	0	0	0	0.87	0.114	0	0	0.879
MLOC_70816.1	MLOC_6738.1	1279755	1278229	4513.MLOC_70816.1	4513.MLOC_6738.1	0	0	0	0	0.879	0	0	0	0.879
MLOC_71570.1	MLOC_58999.1	1280076	1274231	4513.MLOC_71570.1	4513.MLOC_58999.1	0	0	0	0	0.874	0.08	0	0	0.879
MLOC_23596.1	MLOC_15081.1	1264579	1262051	4513.MLOC_23596.1	4513.MLOC_15081.1	0	0	0	0	0.87	0.114	0	0	0.879
MLOC_47103.1	MLOC_23596.1	1269788	1264579	4513.MLOC_47103.1	4513.MLOC_23596.1	0	0	0	0	0.87	0.114	0	0	0.879
MLOC_6738.1	MLOC_52444.1	1278229	1271099	4513.MLOC_6738.1	4513.MLOC_52444.1	0	0	0	0	0.879	0	0	0	0.879
4525152	4525096	1259731	1259725	4513.AGP50741	4513.AGP50735	0	0.01	0	0	0.189	0.856	0	0	0.878
MLOC_49468.1	MLOC_20487.1	1270171	1263839	4513.MLOC_49468.1	4513.MLOC_20487.1	0	0	0	0	0.878	0	0	0	0.878
MLOC_67854.1	MLOC_58581.1	1278418	1274035	4513.MLOC_67854.1	4513.MLOC_58581.1	0	0	0	0	0.878	0	0	0	0.878
MLOC_4644.4	MLOC_17360.1	1269686	1262881	4513.MLOC_4644.4	4513.MLOC_17360.1	0	0	0	0	0.865	0.137	0	0	0.878
MLOC_52332.1	MLOC_15360.1	1271048	1262155	4513.MLOC_52332.1	4513.MLOC_15360.1	0	0	0	0	0.863	0.153	0	0	0.878
MLOC_74483.1	MLOC_49468.1	1281273	1270171	4513.MLOC_74483.1	4513.MLOC_49468.1	0	0	0	0	0.878	0	0	0	0.878
MLOC_74118.1	MLOC_52678.1	1281114	1271194	4513.MLOC_74118.1	4513.MLOC_52678.1	0	0	0	0	0.878	0	0	0	0.878
MLOC_17320.1	MLOC_15081.1	1262869	1262051	4513.MLOC_17320.1	4513.MLOC_15081.1	0	0	0	0	0.854	0.202	0	0	0.878
MLOC_71397.1	MLOC_6135.1	1280004	1275328	4513.MLOC_71397.1	4513.MLOC_6135.1	0	0	0	0	0.878	0	0	0	0.878
MLOC_59510.1	MLOC_47103.1	1274468	1269788	4513.MLOC_59510.1	4513.MLOC_47103.1	0	0	0	0	0.854	0.202	0	0	0.878
MLOC_6058.2	MLOC_17360.1	1274956	1262881	4513.MLOC_6058.2	4513.MLOC_17360.1	0	0	0	0	0.869	0.111	0	0	0.878
MLOC_59510.1	MLOC_15081.1	1274468	1262051	4513.MLOC_59510.1	4513.MLOC_15081.1	0	0	0	0	0.854	0.202	0	0	0.878
MLOC_6851.1	MLOC_63336.1	1278715	1276293	4513.MLOC_6851.1	4513.MLOC_63336.1	0	0	0	0	0.869	0.113	0	0	0.878
MLOC_49468.1	MLOC_44755.2	1270171	1269311	4513.MLOC_49468.1	4513.MLOC_44755.2	0	0	0	0	0.878	0	0	0	0.878
MLOC_74679.2	MLOC_11961.1	1281352	1260709	4513.MLOC_74679.2	4513.MLOC_11961.1	0	0	0	0	0.878	0	0	0	0.878
MLOC_52332.1	MLOC_50296.1	1271048	1270315	4513.MLOC_52332.1	4513.MLOC_50296.1	0	0	0	0	0.863	0.153	0	0	0.878
psbA	4525152	1283811	1259731	4513.MLOC_9279.1	4513.AGP50741	0	0	0	0	0.189	0.856	0	0	0.878
MLOC_6851.1	MLOC_36634.2	1278715	1266963	4513.MLOC_6851.1	4513.MLOC_36634.2	0	0	0	0	0.869	0.113	0	0	0.878
MLOC_47103.1	MLOC_17320.1	1269788	1262869	4513.MLOC_47103.1	4513.MLOC_17320.1	0	0	0	0	0.854	0.202	0	0	0.878
MLOC_67824.1	MLOC_6058.2	1278399	1274956	4513.MLOC_67824.1	4513.MLOC_6058.2	0	0	0	0	0.534	0.747	0	0	0.877
MLOC_57909.2	MLOC_23596.1	1273700	1264579	4513.MLOC_57909.2	4513.MLOC_23596.1	0	0	0	0	0.877	0	0	0	0.877
MLOC_58581.1	MLOC_18308.3	1274035	1263208	4513.MLOC_58581.1	4513.MLOC_18308.3	0	0	0	0	0.877	0	0	0	0.877
MLOC_56933.3	MLOC_15752.1	1273192	1262324	4513.MLOC_56933.3	4513.MLOC_15752.1	0	0	0	0	0.869	0.104	0	0	0.877
MLOC_56933.3	MLOC_44641.1	1273192	1269270	4513.MLOC_56933.3	4513.MLOC_44641.1	0	0	0	0	0.874	0.065	0	0	0.877
MLOC_72691.1	MLOC_49483.1	1280544	1270175	4513.MLOC_72691.1	4513.MLOC_49483.1	0	0	0	0	0.877	0	0	0	0.877
MLOC_6058.2	MLOC_10224.2	1274956	1259909	4513.MLOC_6058.2	4513.MLOC_10224.2	0	0	0	0	0.534	0.747	0	0	0.877
MLOC_44641.1	MLOC_3653.1	1269270	1266901	4513.MLOC_44641.1	4513.MLOC_3653.1	0	0	0	0	0.877	0	0	0	0.877
MLOC_36749.1	MLOC_2310.1	1267027	1264503	4513.MLOC_36749.1	4513.MLOC_2310.1	0	0	0	0	0.867	0.114	0	0	0.877
MLOC_69499.1	MLOC_17211.14	1279156	1262841	4513.MLOC_69499.1	4513.MLOC_17211.14	0	0	0	0	0.877	0	0	0	0.877
MLOC_78630.1	MLOC_44511.1	1282631	1269216	4513.MLOC_78630.1	4513.MLOC_44511.1	0	0	0	0	0.877	0	0	0	0.877
MLOC_76055.1	MLOC_62317.1	1281881	1275806	4513.MLOC_76055.1	4513.MLOC_62317.1	0	0	0	0	0.877	0	0	0	0.877
MLOC_9899.1	MLOC_56933.3	1283942	1273192	4513.MLOC_9899.1	4513.MLOC_56933.3	0	0	0	0	0.863	0.144	0	0	0.877
MLOC_56933.3	MLOC_11591.1	1273192	1260540	4513.MLOC_56933.3	4513.MLOC_11591.1	0	0	0	0	0.869	0.104	0	0	0.877
MLOC_78084.2	MLOC_52515.2	1282482	1271128	4513.MLOC_78084.2	4513.MLOC_52515.2	0	0	0	0	0.876	0	0	0	0.876
MLOC_44641.1	MLOC_36301.1	1269270	1266789	4513.MLOC_44641.1	4513.MLOC_36301.1	0	0	0	0	0.87	0.09	0	0	0.876
MLOC_72691.1	MLOC_22512.2	1280544	1264393	4513.MLOC_72691.1	4513.MLOC_22512.2	0	0	0	0	0.876	0	0	0	0.876
MLOC_81416.1	MLOC_78630.1	1283387	1282631	4513.MLOC_81416.1	4513.MLOC_78630.1	0	0	0	0	0.876	0	0	0	0.876
MLOC_6256.2	MLOC_58958.2	1275936	1274213	4513.MLOC_6256.2	4513.MLOC_58958.2	0	0	0	0	0.876	0	0	0	0.876
MLOC_45193.1	MLOC_44511.1	1269451	1269216	4513.MLOC_45193.1	4513.MLOC_44511.1	0	0	0	0	0.876	0	0	0	0.876
MLOC_70480.1	MLOC_58999.1	1279593	1274231	4513.MLOC_70480.1	4513.MLOC_58999.1	0	0	0	0	0.871	0.08	0	0	0.876
MLOC_67854.1	MLOC_65066.3	1278418	1277151	4513.MLOC_67854.1	4513.MLOC_65066.3	0	0	0	0	0.876	0	0	0	0.876
MLOC_70480.1	MLOC_62317.1	1279593	1275806	4513.MLOC_70480.1	4513.MLOC_62317.1	0	0	0	0	0.875	0	0	0	0.875
MLOC_71329.5	MLOC_6851.1	1279979	1278715	4513.MLOC_71329.5	4513.MLOC_6851.1	0	0	0	0	0.87	0.085	0	0	0.875
MLOC_69460.2	MLOC_44511.1	1279139	1269216	4513.MLOC_69460.2	4513.MLOC_44511.1	0	0	0	0	0.875	0	0	0	0.875
MLOC_70816.1	MLOC_58999.1	1279755	1274231	4513.MLOC_70816.1	4513.MLOC_58999.1	0	0	0	0	0.875	0	0	0	0.875
MLOC_70817.1	MLOC_58999.1	1279756	1274231	4513.MLOC_70817.1	4513.MLOC_58999.1	0	0	0	0	0.875	0	0	0	0.875
MLOC_77678.1	MLOC_36301.1	1282356	1266789	4513.MLOC_77678.1	4513.MLOC_36301.1	0	0	0	0	0.855	0.178	0	0	0.875
MLOC_76055.1	MLOC_66074.2	1281881	1277641	4513.MLOC_76055.1	4513.MLOC_66074.2	0	0	0	0	0.875	0	0	0	0.875
MLOC_75066.1	MLOC_52515.2	1281521	1271128	4513.MLOC_75066.1	4513.MLOC_52515.2	0	0	0	0	0.875	0	0	0	0.875
MLOC_80246.1	MLOC_36301.1	1283066	1266789	4513.MLOC_80246.1	4513.MLOC_36301.1	0	0	0	0	0.855	0.178	0	0	0.875
MLOC_6738.1	MLOC_18308.3	1278229	1263208	4513.MLOC_6738.1	4513.MLOC_18308.3	0	0	0	0	0.875	0	0	0	0.875
MLOC_65066.3	MLOC_45193.1	1277151	1269451	4513.MLOC_65066.3	4513.MLOC_45193.1	0	0	0	0	0.875	0	0	0	0.875
MLOC_71397.1	MLOC_58999.1	1280004	1274231	4513.MLOC_71397.1	4513.MLOC_58999.1	0	0	0	0	0.875	0	0	0	0.875
MLOC_45193.1	MLOC_15214.4	1269451	1262102	4513.MLOC_45193.1	4513.MLOC_15214.4	0	0	0	0	0.875	0	0	0	0.875
MLOC_72691.1	MLOC_6256.2	1280544	1275936	4513.MLOC_72691.1	4513.MLOC_6256.2	0	0	0	0	0.875	0	0	0	0.875
MLOC_52678.1	MLOC_52332.1	1271194	1271048	4513.MLOC_52678.1	4513.MLOC_52332.1	0	0	0	0	0.875	0	0	0	0.875
MLOC_76055.1	MLOC_6135.1	1281881	1275328	4513.MLOC_76055.1	4513.MLOC_6135.1	0	0	0	0	0.875	0	0	0	0.875
MLOC_6256.2	MLOC_58999.1	1275936	1274231	4513.MLOC_6256.2	4513.MLOC_58999.1	0	0	0	0	0.875	0	0	0	0.875
MLOC_58999.1	MLOC_45193.1	1274231	1269451	4513.MLOC_58999.1	4513.MLOC_45193.1	0	0	0	0	0.874	0	0	0	0.874
MLOC_6738.1	MLOC_52515.2	1278229	1271128	4513.MLOC_6738.1	4513.MLOC_52515.2	0	0	0	0	0.874	0	0	0	0.874
MLOC_78084.2	MLOC_70816.1	1282482	1279755	4513.MLOC_78084.2	4513.MLOC_70816.1	0	0	0	0	0.874	0	0	0	0.874
MLOC_58873.1	MLOC_23596.1	1274166	1264579	4513.MLOC_58873.1	4513.MLOC_23596.1	0	0	0	0	0.874	0	0	0	0.874
MLOC_4644.4	MLOC_36634.2	1269686	1266963	4513.MLOC_4644.4	4513.MLOC_36634.2	0	0	0	0	0.871	0.065	0	0	0.874
MLOC_81884.2	MLOC_67256.3	1283519	1278170	4513.MLOC_81884.2	4513.MLOC_67256.3	0	0	0	0	0.718	0.573	0	0	0.874
MLOC_4381.1	MLOC_36749.1	1268927	1267027	4513.MLOC_4381.1	4513.MLOC_36749.1	0	0	0	0.591	0.872	0.061	0	0	0.874
MLOC_3653.1	MLOC_33876.4	1266901	1266255	4513.MLOC_3653.1	4513.MLOC_33876.4	0	0	0	0	0.864	0.114	0	0	0.874
MLOC_65066.3	MLOC_52515.2	1277151	1271128	4513.MLOC_65066.3	4513.MLOC_52515.2	0	0	0	0	0.874	0	0	0	0.874
MLOC_2310.1	MLOC_17348.1	1264503	1262877	4513.MLOC_2310.1	4513.MLOC_17348.1	0	0	0	0	0.864	0.113	0	0	0.874
MLOC_71329.5	MLOC_2310.1	1279979	1264503	4513.MLOC_71329.5	4513.MLOC_2310.1	0	0	0	0	0.864	0.114	0	0	0.874
MLOC_6135.1	MLOC_45193.1	1275328	1269451	4513.MLOC_6135.1	4513.MLOC_45193.1	0	0	0	0	0.874	0	0	0	0.874
MLOC_36749.1	MLOC_17360.1	1267027	1262881	4513.MLOC_36749.1	4513.MLOC_17360.1	0	0	0	0	0.864	0.114	0	0	0.874
MLOC_78084.2	MLOC_70817.1	1282482	1279756	4513.MLOC_78084.2	4513.MLOC_70817.1	0	0	0	0	0.874	0	0	0	0.874
MLOC_61201.1	MLOC_2310.1	1275266	1264503	4513.MLOC_61201.1	4513.MLOC_2310.1	0	0	0	0	0.864	0.113	0	0	0.874
MLOC_66074.2	MLOC_45193.1	1277641	1269451	4513.MLOC_66074.2	4513.MLOC_45193.1	0	0	0	0	0.874	0	0	0	0.874
MLOC_63153.1	MLOC_58967.2	1276220	1274217	4513.MLOC_63153.1	4513.MLOC_58967.2	0	0	0	0.703	0.647	0.657	0	0	0.873
MLOC_71906.1	MLOC_63153.1	1280215	1276220	4513.MLOC_71906.1	4513.MLOC_63153.1	0	0	0	0	0.647	0.657	0	0	0.873
MLOC_63336.1	MLOC_15081.1	1276293	1262051	4513.MLOC_63336.1	4513.MLOC_15081.1	0	0	0	0	0.863	0.114	0	0	0.873
MLOC_6851.1	MLOC_36347.1	1278715	1266809	4513.MLOC_6851.1	4513.MLOC_36347.1	0	0	0	0	0.864	0.109	0	0	0.873
MLOC_56390.2	MLOC_36347.1	1272916	1266809	4513.MLOC_56390.2	4513.MLOC_36347.1	0	0	0	0	0.647	0.657	0	0	0.873
MLOC_56390.2	MLOC_44046.1	1272916	1269005	4513.MLOC_56390.2	4513.MLOC_44046.1	0	0	0	0	0.647	0.657	0	0	0.873
MLOC_6851.1	MLOC_52332.1	1278715	1271048	4513.MLOC_6851.1	4513.MLOC_52332.1	0	0	0	0	0.873	0	0	0	0.873
MLOC_36347.1	MLOC_13243.1	1266809	1261292	4513.MLOC_36347.1	4513.MLOC_13243.1	0	0	0	0	0.647	0.657	0	0	0.873
MLOC_6058.2	MLOC_36347.1	1274956	1266809	4513.MLOC_6058.2	4513.MLOC_36347.1	0	0	0	0	0.863	0.111	0	0	0.873
MLOC_44046.1	MLOC_13243.1	1269005	1261292	4513.MLOC_44046.1	4513.MLOC_13243.1	0	0	0	0	0.647	0.657	0	0	0.873
MLOC_71906.1	MLOC_36347.1	1280215	1266809	4513.MLOC_71906.1	4513.MLOC_36347.1	0	0	0	0	0.647	0.657	0	0	0.873
MLOC_63336.1	MLOC_47103.1	1276293	1269788	4513.MLOC_63336.1	4513.MLOC_47103.1	0	0	0	0	0.863	0.114	0	0	0.873
MLOC_3653.1	MLOC_17320.1	1266901	1262869	4513.MLOC_3653.1	4513.MLOC_17320.1	0	0	0	0	0.868	0.079	0	0	0.873
MLOC_47103.1	MLOC_10224.2	1269788	1259909	4513.MLOC_47103.1	4513.MLOC_10224.2	0	0	0	0	0.863	0.114	0	0	0.873
MLOC_76055.1	MLOC_60122.1	1281881	1274749	4513.MLOC_76055.1	4513.MLOC_60122.1	0	0	0	0	0.873	0	0	0	0.873
MLOC_63153.1	MLOC_6058.2	1276220	1274956	4513.MLOC_63153.1	4513.MLOC_6058.2	0	0	0	0	0.863	0.111	0	0	0.873
MLOC_15081.1	MLOC_10224.2	1262051	1259909	4513.MLOC_15081.1	4513.MLOC_10224.2	0	0	0	0	0.863	0.114	0	0	0.873
MLOC_67824.1	MLOC_15081.1	1278399	1262051	4513.MLOC_67824.1	4513.MLOC_15081.1	0	0	0	0	0.863	0.114	0	0	0.873
MLOC_67824.1	MLOC_47103.1	1278399	1269788	4513.MLOC_67824.1	4513.MLOC_47103.1	0	0	0	0	0.863	0.114	0	0	0.873
MLOC_63153.1	MLOC_13243.1	1276220	1261292	4513.MLOC_63153.1	4513.MLOC_13243.1	0	0	0	0	0.647	0.657	0	0	0.873
MLOC_58999.1	MLOC_58958.2	1274231	1274213	4513.MLOC_58999.1	4513.MLOC_58958.2	0	0	0	0	0.873	0	0	0	0.873
MLOC_63153.1	MLOC_43026.1	1276220	1268725	4513.MLOC_63153.1	4513.MLOC_43026.1	0	0	0	0	0.647	0.657	0	0	0.873
MLOC_52332.1	MLOC_33876.4	1271048	1266255	4513.MLOC_52332.1	4513.MLOC_33876.4	0	0	0	0	0.87	0.066	0	0	0.873
MLOC_6851.1	MLOC_10224.2	1278715	1259909	4513.MLOC_6851.1	4513.MLOC_10224.2	0	0	0	0	0.868	0.078	0	0	0.873
MLOC_36634.2	MLOC_15081.1	1266963	1262051	4513.MLOC_36634.2	4513.MLOC_15081.1	0	0	0	0	0.863	0.114	0	0	0.873
MLOC_6738.1	MLOC_49468.1	1278229	1270171	4513.MLOC_6738.1	4513.MLOC_49468.1	0	0	0	0	0.873	0	0	0	0.873
MLOC_7505.1	MLOC_63153.1	1281516	1276220	4513.MLOC_7505.1	4513.MLOC_63153.1	0	0	0	0	0.647	0.657	0	0	0.873
MLOC_44046.1	MLOC_43026.1	1269005	1268725	4513.MLOC_44046.1	4513.MLOC_43026.1	0	0	0	0	0.647	0.657	0	0	0.873
MLOC_58967.2	MLOC_36347.1	1274217	1266809	4513.MLOC_58967.2	4513.MLOC_36347.1	0	0	0	0.594	0.647	0.657	0	0	0.873
MLOC_63153.1	MLOC_56390.2	1276220	1272916	4513.MLOC_63153.1	4513.MLOC_56390.2	0	0	0	0	0.647	0.657	0	0	0.873
MLOC_7505.1	MLOC_36347.1	1281516	1266809	4513.MLOC_7505.1	4513.MLOC_36347.1	0	0	0	0	0.647	0.657	0	0	0.873
MLOC_6256.2	MLOC_52515.2	1275936	1271128	4513.MLOC_6256.2	4513.MLOC_52515.2	0	0	0	0	0.873	0	0	0	0.873
MLOC_71906.1	MLOC_44046.1	1280215	1269005	4513.MLOC_71906.1	4513.MLOC_44046.1	0	0	0	0	0.647	0.657	0	0	0.873
MLOC_6851.1	MLOC_63153.1	1278715	1276220	4513.MLOC_6851.1	4513.MLOC_63153.1	0	0	0	0	0.864	0.109	0	0	0.873
MLOC_43026.1	MLOC_36347.1	1268725	1266809	4513.MLOC_43026.1	4513.MLOC_36347.1	0	0	0	0	0.647	0.657	0	0	0.873
MLOC_7505.1	MLOC_44046.1	1281516	1269005	4513.MLOC_7505.1	4513.MLOC_44046.1	0	0	0	0	0.647	0.657	0	0	0.873
MLOC_59510.1	MLOC_3653.1	1274468	1266901	4513.MLOC_59510.1	4513.MLOC_3653.1	0	0	0	0	0.868	0.079	0	0	0.873
MLOC_6058.2	MLOC_44046.1	1274956	1269005	4513.MLOC_6058.2	4513.MLOC_44046.1	0	0	0	0	0.863	0.111	0	0	0.873
MLOC_6851.1	MLOC_44046.1	1278715	1269005	4513.MLOC_6851.1	4513.MLOC_44046.1	0	0	0	0	0.864	0.109	0	0	0.873
MLOC_6851.1	MLOC_67824.1	1278715	1278399	4513.MLOC_6851.1	4513.MLOC_67824.1	0	0	0	0	0.868	0.078	0	0	0.873
MLOC_58967.2	MLOC_44046.1	1274217	1269005	4513.MLOC_58967.2	4513.MLOC_44046.1	0	0	0	0	0.647	0.657	0	0	0.873
MLOC_47103.1	MLOC_36634.2	1269788	1266963	4513.MLOC_47103.1	4513.MLOC_36634.2	0	0	0	0	0.863	0.114	0	0	0.873
MLOC_67256.3	MLOC_12687.1	1278170	1261040	4513.MLOC_67256.3	4513.MLOC_12687.1	0	0	0	0	0.869	0.065	0	0	0.872
MLOC_74483.1	MLOC_70817.1	1281273	1279756	4513.MLOC_74483.1	4513.MLOC_70817.1	0	0	0	0	0.872	0	0	0	0.872
MLOC_58873.1	MLOC_36749.1	1274166	1267027	4513.MLOC_58873.1	4513.MLOC_36749.1	0	0	0	0	0.872	0	0	0	0.872
MLOC_77678.1	MLOC_10224.2	1282356	1259909	4513.MLOC_77678.1	4513.MLOC_10224.2	0	0	0	0	0.851	0.178	0	0	0.872
MLOC_8225.1	MLOC_58999.1	1283602	1274231	4513.MLOC_8225.1	4513.MLOC_58999.1	0	0	0	0	0.872	0	0	0	0.872
MLOC_63336.1	MLOC_4644.4	1276293	1269686	4513.MLOC_63336.1	4513.MLOC_4644.4	0	0	0	0	0.869	0.065	0	0	0.872
MLOC_4381.1	MLOC_15360.1	1268927	1262155	4513.MLOC_4381.1	4513.MLOC_15360.1	0	0	0	0	0.867	0.082	0	0	0.872
MLOC_50296.1	MLOC_18813.1	1270315	1263359	4513.MLOC_50296.1	4513.MLOC_18813.1	0	0	0	0	0.863	0.107	0	0	0.872
MLOC_67854.1	MLOC_57061.1	1278418	1273248	4513.MLOC_67854.1	4513.MLOC_57061.1	0	0	0	0	0.872	0	0	0	0.872
MLOC_50296.1	MLOC_4381.1	1270315	1268927	4513.MLOC_50296.1	4513.MLOC_4381.1	0	0	0	0	0.867	0.082	0	0	0.872
MLOC_80246.1	MLOC_10224.2	1283066	1259909	4513.MLOC_80246.1	4513.MLOC_10224.2	0	0	0	0	0.851	0.178	0	0	0.872
MLOC_36301.1	MLOC_15998.1	1266789	1262407	4513.MLOC_36301.1	4513.MLOC_15998.1	0	0	0	0	0.869	0.065	0	0	0.872
MLOC_63336.1	MLOC_57467.3	1276293	1273472	4513.MLOC_63336.1	4513.MLOC_57467.3	0	0	0	0	0.869	0.069	0	0	0.872
MLOC_66074.2	MLOC_58958.2	1277641	1274213	4513.MLOC_66074.2	4513.MLOC_58958.2	0	0	0	0	0.872	0	0	0	0.872
MLOC_36301.1	MLOC_12687.1	1266789	1261040	4513.MLOC_36301.1	4513.MLOC_12687.1	0	0	0	0	0.869	0.065	0	0	0.872
MLOC_18308.3	MLOC_11961.1	1263208	1260709	4513.MLOC_18308.3	4513.MLOC_11961.1	0	0	0	0	0.872	0	0	0	0.872
MLOC_67256.3	MLOC_15998.1	1278170	1262407	4513.MLOC_67256.3	4513.MLOC_15998.1	0	0	0	0	0.869	0.065	0	0	0.872
MLOC_64906.1	MLOC_2310.1	1277071	1264503	4513.MLOC_64906.1	4513.MLOC_2310.1	0	0	0	0	0.87	0.058	0	0	0.872
MLOC_6851.1	MLOC_6058.2	1278715	1274956	4513.MLOC_6851.1	4513.MLOC_6058.2	0	0	0	0	0.872	0	0	0	0.872
MLOC_74483.1	MLOC_70816.1	1281273	1279755	4513.MLOC_74483.1	4513.MLOC_70816.1	0	0	0	0	0.872	0	0	0	0.872
MLOC_60235.1	MLOC_2310.1	1274801	1264503	4513.MLOC_60235.1	4513.MLOC_2310.1	0	0	0	0	0.87	0.058	0	0	0.872
MLOC_70022.3	MLOC_57909.2	1279389	1273700	4513.MLOC_70022.3	4513.MLOC_57909.2	0	0	0	0	0.872	0	0	0	0.872
MLOC_18813.1	MLOC_15360.1	1263359	1262155	4513.MLOC_18813.1	4513.MLOC_15360.1	0	0	0	0	0.863	0.107	0	0	0.872
MLOC_57467.3	MLOC_36634.2	1273472	1266963	4513.MLOC_57467.3	4513.MLOC_36634.2	0	0	0	0	0.869	0.069	0	0	0.872
MLOC_54712.1	MLOC_44641.1	1272086	1269270	4513.MLOC_54712.1	4513.MLOC_44641.1	0	0	0	0	0.85	0.179	0	0	0.871
MLOC_66074.2	MLOC_6256.2	1277641	1275936	4513.MLOC_66074.2	4513.MLOC_6256.2	0	0	0	0	0.871	0	0	0	0.871
MLOC_23596.1	MLOC_12687.1	1264579	1261040	4513.MLOC_23596.1	4513.MLOC_12687.1	0	0	0	0	0.868	0.065	0	0	0.871
MLOC_23596.1	MLOC_15998.1	1264579	1262407	4513.MLOC_23596.1	4513.MLOC_15998.1	0	0	0	0	0.868	0.065	0	0	0.871
MLOC_71397.1	MLOC_65066.3	1280004	1277151	4513.MLOC_71397.1	4513.MLOC_65066.3	0	0	0	0	0.871	0	0	0	0.871
MLOC_65066.3	psbK	1277151	1259728	4513.MLOC_65066.3	4513.AGP50738	0	0	0	0	0	0.871	0	0	0.871
MLOC_67854.1	MLOC_52444.1	1278418	1271099	4513.MLOC_67854.1	4513.MLOC_52444.1	0	0	0	0	0.871	0	0	0	0.871
MLOC_63002.1	MLOC_12687.1	1276151	1261040	4513.MLOC_63002.1	4513.MLOC_12687.1	0	0	0	0	0.851	0.171	0	0	0.871
MLOC_56305.2	MLOC_15998.1	1272883	1262407	4513.MLOC_56305.2	4513.MLOC_15998.1	0	0	0	0	0.851	0.171	0	0	0.871
MLOC_57909.2	MLOC_12687.1	1273700	1261040	4513.MLOC_57909.2	4513.MLOC_12687.1	0	0	0	0	0.869	0.056	0	0	0.871
MLOC_51793.3	MLOC_10314.1	1270801	1259945	4513.MLOC_51793.3	4513.MLOC_10314.1	0	0	0	0	0.871	0	0	0	0.871
MLOC_73052.1	MLOC_49483.1	1280681	1270175	4513.MLOC_73052.1	4513.MLOC_49483.1	0	0	0	0	0.871	0	0	0	0.871
MLOC_69499.1	MLOC_54712.1	1279156	1272086	4513.MLOC_69499.1	4513.MLOC_54712.1	0	0	0	0	0.871	0	0	0	0.871
MLOC_69499.1	MLOC_59170.1	1279156	1274306	4513.MLOC_69499.1	4513.MLOC_59170.1	0	0	0	0	0.871	0	0	0	0.871
MLOC_52678.1	MLOC_17360.1	1271194	1262881	4513.MLOC_52678.1	4513.MLOC_17360.1	0	0	0	0	0.866	0.083	0	0	0.871
MLOC_69499.1	MLOC_64189.3	1279156	1276693	4513.MLOC_69499.1	4513.MLOC_64189.3	0	0	0	0	0.871	0	0	0	0.871
MLOC_69499.1	MLOC_66195.1	1279156	1277686	4513.MLOC_69499.1	4513.MLOC_66195.1	0	0	0	0	0.871	0	0	0	0.871
MLOC_71397.1	MLOC_66074.2	1280004	1277641	4513.MLOC_71397.1	4513.MLOC_66074.2	0	0	0	0	0.871	0	0	0	0.871
MLOC_58873.1	MLOC_15360.1	1274166	1262155	4513.MLOC_58873.1	4513.MLOC_15360.1	0	0	0	0	0.865	0.085	0	0	0.871
MLOC_57467.3	MLOC_10224.2	1273472	1259909	4513.MLOC_57467.3	4513.MLOC_10224.2	0	0	0	0	0.868	0.069	0	0	0.871
MLOC_66195.1	MLOC_44641.1	1277686	1269270	4513.MLOC_66195.1	4513.MLOC_44641.1	0	0	0	0	0.85	0.179	0	0	0.871
MLOC_15214.4	MLOC_11961.1	1262102	1260709	4513.MLOC_15214.4	4513.MLOC_11961.1	0	0	0	0	0.871	0	0	0	0.871
MLOC_58999.1	MLOC_18308.3	1274231	1263208	4513.MLOC_58999.1	4513.MLOC_18308.3	0	0	0	0	0.871	0	0	0	0.871
MLOC_56305.2	MLOC_12687.1	1272883	1261040	4513.MLOC_56305.2	4513.MLOC_12687.1	0	0	0	0	0.851	0.171	0	0	0.871
MLOC_71570.1	MLOC_70480.1	1280076	1279593	4513.MLOC_71570.1	4513.MLOC_70480.1	0	0	0	0.978	0.871	0	0	0	0.871
MLOC_4717.5	MLOC_18813.1	1269798	1263359	4513.MLOC_4717.5	4513.MLOC_18813.1	0	0	0	0	0.871	0	0	0	0.871
MLOC_70022.3	MLOC_58873.1	1279389	1274166	4513.MLOC_70022.3	4513.MLOC_58873.1	0	0	0	0	0.871	0	0	0	0.871
MLOC_59170.1	MLOC_44641.1	1274306	1269270	4513.MLOC_59170.1	4513.MLOC_44641.1	0	0	0	0	0.85	0.179	0	0	0.871
MLOC_52515.2	MLOC_20487.1	1271128	1263839	4513.MLOC_52515.2	4513.MLOC_20487.1	0	0	0	0	0.871	0	0	0	0.871
MLOC_71329.5	MLOC_6058.2	1279979	1274956	4513.MLOC_71329.5	4513.MLOC_6058.2	0	0	0	0	0.866	0.083	0	0	0.871
MLOC_67854.1	MLOC_44511.1	1278418	1269216	4513.MLOC_67854.1	4513.MLOC_44511.1	0	0	0	0	0.871	0	0	0	0.871
MLOC_15998.1	MLOC_10314.1	1262407	1259945	4513.MLOC_15998.1	4513.MLOC_10314.1	0	0	0	0	0.868	0.065	0	0	0.871
MLOC_74483.1	MLOC_1304.1	1281273	1261199	4513.MLOC_74483.1	4513.MLOC_1304.1	0	0	0	0	0.871	0	0	0	0.871
MLOC_6256.2	MLOC_22512.2	1275936	1264393	4513.MLOC_6256.2	4513.MLOC_22512.2	0	0	0	0	0.871	0	0	0	0.871
MLOC_63002.1	MLOC_15998.1	1276151	1262407	4513.MLOC_63002.1	4513.MLOC_15998.1	0	0	0	0	0.851	0.171	0	0	0.871
MLOC_74483.1	MLOC_52515.2	1281273	1271128	4513.MLOC_74483.1	4513.MLOC_52515.2	0	0	0	0	0.871	0	0	0	0.871
MLOC_57909.2	MLOC_56933.3	1273700	1273192	4513.MLOC_57909.2	4513.MLOC_56933.3	0	0	0	0	0.871	0	0	0	0.871
MLOC_57909.2	MLOC_15998.1	1273700	1262407	4513.MLOC_57909.2	4513.MLOC_15998.1	0	0	0	0	0.869	0.056	0	0	0.871
MLOC_70480.1	MLOC_58581.1	1279593	1274035	4513.MLOC_70480.1	4513.MLOC_58581.1	0	0	0	0	0.871	0	0	0	0.871
MLOC_70817.1	MLOC_49483.1	1279756	1270175	4513.MLOC_70817.1	4513.MLOC_49483.1	0	0	0	0	0.871	0	0	0	0.871
MLOC_6256.2	MLOC_11961.1	1275936	1260709	4513.MLOC_6256.2	4513.MLOC_11961.1	0	0	0	0	0.871	0	0	0	0.871
MLOC_78084.2	MLOC_71570.1	1282482	1280076	4513.MLOC_78084.2	4513.MLOC_71570.1	0	0	0	0	0.871	0	0	0	0.871
MLOC_70816.1	MLOC_69460.2	1279755	1279139	4513.MLOC_70816.1	4513.MLOC_69460.2	0	0	0	0	0.871	0	0	0	0.871
MLOC_76055.1	MLOC_58581.1	1281881	1274035	4513.MLOC_76055.1	4513.MLOC_58581.1	0	0	0	0	0.871	0	0	0	0.871
MLOC_69499.1	MLOC_15011.1	1279156	1262023	4513.MLOC_69499.1	4513.MLOC_15011.1	0	0	0	0	0.871	0	0	0	0.871
MLOC_74679.2	MLOC_71570.1	1281352	1280076	4513.MLOC_74679.2	4513.MLOC_71570.1	0	0	0	0	0.871	0	0	0	0.871
MLOC_72691.1	MLOC_71397.1	1280544	1280004	4513.MLOC_72691.1	4513.MLOC_71397.1	0	0	0	0	0.871	0	0	0	0.871
MLOC_70816.1	MLOC_49483.1	1279755	1270175	4513.MLOC_70816.1	4513.MLOC_49483.1	0	0	0	0	0.871	0	0	0	0.871
MLOC_71570.1	MLOC_66074.2	1280076	1277641	4513.MLOC_71570.1	4513.MLOC_66074.2	0	0	0	0	0.871	0	0	0	0.871
MLOC_70817.1	MLOC_69460.2	1279756	1279139	4513.MLOC_70817.1	4513.MLOC_69460.2	0	0	0	0	0.871	0	0	0	0.871
MLOC_12687.1	MLOC_10314.1	1261040	1259945	4513.MLOC_12687.1	4513.MLOC_10314.1	0	0	0	0	0.868	0.065	0	0	0.871
MLOC_64189.3	MLOC_44641.1	1276693	1269270	4513.MLOC_64189.3	4513.MLOC_44641.1	0	0	0	0	0.85	0.179	0	0	0.871
MLOC_58873.1	MLOC_56933.3	1274166	1273192	4513.MLOC_58873.1	4513.MLOC_56933.3	0	0	0	0	0.871	0	0	0	0.871
MLOC_44641.1	MLOC_15011.1	1269270	1262023	4513.MLOC_44641.1	4513.MLOC_15011.1	0	0	0	0	0.85	0.179	0	0	0.871
MLOC_73052.1	MLOC_22512.2	1280681	1264393	4513.MLOC_73052.1	4513.MLOC_22512.2	0	0	0	0	0.871	0	0	0	0.871
MLOC_67824.1	MLOC_57467.3	1278399	1273472	4513.MLOC_67824.1	4513.MLOC_57467.3	0	0	0	0	0.868	0.069	0	0	0.871
MLOC_58873.1	MLOC_50296.1	1274166	1270315	4513.MLOC_58873.1	4513.MLOC_50296.1	0	0	0	0	0.865	0.085	0	0	0.871
MLOC_62317.1	MLOC_18308.3	1275806	1263208	4513.MLOC_62317.1	4513.MLOC_18308.3	0	0	0	0	0.871	0	0	0	0.871
MLOC_9899.1	MLOC_44641.1	1283942	1269270	4513.MLOC_9899.1	4513.MLOC_44641.1	0	0	0	0	0.87	0	0	0	0.87
MLOC_74118.1	MLOC_47103.1	1281114	1269788	4513.MLOC_74118.1	4513.MLOC_47103.1	0	0	0	0	0.87	0	0	0	0.87
MLOC_47103.1	MLOC_2310.1	1269788	1264503	4513.MLOC_47103.1	4513.MLOC_2310.1	0	0	0	0	0.87	0	0	0	0.87
MLOC_47103.1	MLOC_15360.1	1269788	1262155	4513.MLOC_47103.1	4513.MLOC_15360.1	0	0	0	0	0.863	0.091	0	0	0.87
MLOC_58999.1	MLOC_49468.1	1274231	1270171	4513.MLOC_58999.1	4513.MLOC_49468.1	0	0	0	0	0.87	0	0	0	0.87
MLOC_57909.2	MLOC_12979.3	1273700	1261174	4513.MLOC_57909.2	4513.MLOC_12979.3	0	0	0	0	0.87	0	0	0	0.87
MLOC_78630.1	psbF	1282631	1259760	4513.MLOC_78630.1	4513.AGP50770	0	0	0	0	0.042	0.87	0	0	0.87
MLOC_71329.5	MLOC_57909.2	1279979	1273700	4513.MLOC_71329.5	4513.MLOC_57909.2	0	0	0	0	0.87	0	0	0	0.87
MLOC_15360.1	MLOC_15081.1	1262155	1262051	4513.MLOC_15360.1	4513.MLOC_15081.1	0	0	0	0	0.863	0.091	0	0	0.87
MLOC_74118.1	MLOC_15081.1	1281114	1262051	4513.MLOC_74118.1	4513.MLOC_15081.1	0	0	0	0	0.87	0	0	0	0.87
MLOC_81416.1	MLOC_57061.1	1283387	1273248	4513.MLOC_81416.1	4513.MLOC_57061.1	0	0	0	0	0.87	0	0	0	0.87
MLOC_80246.1	MLOC_69499.1	1283066	1279156	4513.MLOC_80246.1	4513.MLOC_69499.1	0	0	0	0	0.87	0	0	0	0.87
MLOC_70817.1	MLOC_58958.2	1279756	1274213	4513.MLOC_70817.1	4513.MLOC_58958.2	0	0	0	0	0.87	0	0	0	0.87
MLOC_58873.1	MLOC_12979.3	1274166	1261174	4513.MLOC_58873.1	4513.MLOC_12979.3	0	0	0	0	0.87	0	0	0	0.87
MLOC_57909.2	MLOC_21009.1	1273700	1263989	4513.MLOC_57909.2	4513.MLOC_21009.1	0	0	0	0	0.87	0	0	0	0.87
MLOC_8225.1	MLOC_78084.2	1283602	1282482	4513.MLOC_8225.1	4513.MLOC_78084.2	0	0	0	0	0.87	0	0	0	0.87
MLOC_58958.2	MLOC_20487.1	1274213	1263839	4513.MLOC_58958.2	4513.MLOC_20487.1	0	0	0	0	0.87	0	0	0	0.87
MLOC_62317.1	MLOC_15227.2	1275806	1262107	4513.MLOC_62317.1	4513.MLOC_15227.2	0	0	0	0	0.87	0	0	0	0.87
MLOC_70816.1	MLOC_58958.2	1279755	1274213	4513.MLOC_70816.1	4513.MLOC_58958.2	0	0	0	0	0.87	0	0	0	0.87
MLOC_70817.1	MLOC_22512.2	1279756	1264393	4513.MLOC_70817.1	4513.MLOC_22512.2	0	0	0	0	0.87	0	0	0	0.87
MLOC_66074.2	MLOC_49468.1	1277641	1270171	4513.MLOC_66074.2	4513.MLOC_49468.1	0	0	0	0	0.87	0	0	0	0.87
MLOC_74118.1	MLOC_3653.1	1281114	1266901	4513.MLOC_74118.1	4513.MLOC_3653.1	0	0	0	0	0.87	0	0	0	0.87
MLOC_3545.4	MLOC_10314.1	1266679	1259945	4513.MLOC_3545.4	4513.MLOC_10314.1	0	0	0	0	0.87	0	0	0	0.87
MLOC_52444.1	MLOC_49468.1	1271099	1270171	4513.MLOC_52444.1	4513.MLOC_49468.1	0	0	0	0	0.87	0	0	0	0.87
MLOC_58873.1	MLOC_36301.1	1274166	1266789	4513.MLOC_58873.1	4513.MLOC_36301.1	0	0	0	0	0.87	0	0	0	0.87
MLOC_81884.2	MLOC_69499.1	1283519	1279156	4513.MLOC_81884.2	4513.MLOC_69499.1	0	0	0	0	0.87	0	0	0	0.87
MLOC_67256.3	MLOC_3545.4	1278170	1266679	4513.MLOC_67256.3	4513.MLOC_3545.4	0	0	0	0	0.87	0	0	0	0.87
MLOC_71570.1	MLOC_62317.1	1280076	1275806	4513.MLOC_71570.1	4513.MLOC_62317.1	0	0	0	0	0.87	0	0	0	0.87
MLOC_80541.2	MLOC_3653.1	1283156	1266901	4513.MLOC_80541.2	4513.MLOC_3653.1	0	0	0	0	0.87	0	0	0	0.87
MLOC_66074.2	MLOC_18308.3	1277641	1263208	4513.MLOC_66074.2	4513.MLOC_18308.3	0	0	0	0	0.87	0	0	0	0.87
MLOC_6851.1	MLOC_52678.1	1278715	1271194	4513.MLOC_6851.1	4513.MLOC_52678.1	0	0	0	0	0.87	0	0	0	0.87
MLOC_70816.1	MLOC_6135.1	1279755	1275328	4513.MLOC_70816.1	4513.MLOC_6135.1	0	0	0	0	0.87	0	0	0	0.87
MLOC_69499.1	MLOC_54756.1	1279156	1272101	4513.MLOC_69499.1	4513.MLOC_54756.1	0	0	0	0	0.87	0	0	0	0.87
MLOC_50296.1	MLOC_47103.1	1270315	1269788	4513.MLOC_50296.1	4513.MLOC_47103.1	0	0	0	0	0.863	0.091	0	0	0.87
MLOC_47103.1	MLOC_3653.1	1269788	1266901	4513.MLOC_47103.1	4513.MLOC_3653.1	0	0	0	0	0.87	0	0	0	0.87
MLOC_57467.3	MLOC_18813.1	1273472	1263359	4513.MLOC_57467.3	4513.MLOC_18813.1	0	0	0	0	0.867	0.065	0	0	0.87
MLOC_69499.1	MLOC_38749.6	1279156	1267894	4513.MLOC_69499.1	4513.MLOC_38749.6	0	0	0	0	0.87	0	0	0	0.87
MLOC_52678.1	MLOC_3545.4	1271194	1266679	4513.MLOC_52678.1	4513.MLOC_3545.4	0	0	0	0	0.87	0	0	0	0.87
MLOC_50296.1	MLOC_15081.1	1270315	1262051	4513.MLOC_50296.1	4513.MLOC_15081.1	0	0	0	0	0.863	0.091	0	0	0.87
MLOC_81416.1	MLOC_73052.1	1283387	1280681	4513.MLOC_81416.1	4513.MLOC_73052.1	0	0	0	0	0.87	0	0	0	0.87
MLOC_58873.1	MLOC_3653.1	1274166	1266901	4513.MLOC_58873.1	4513.MLOC_3653.1	0	0	0	0	0.87	0	0	0	0.87
MLOC_69499.1	MLOC_62544.2	1279156	1275926	4513.MLOC_69499.1	4513.MLOC_62544.2	0	0	0	0	0.87	0	0	0	0.87
MLOC_75066.1	MLOC_11961.1	1281521	1260709	4513.MLOC_75066.1	4513.MLOC_11961.1	0	0	0	0	0.87	0	0	0	0.87
MLOC_78630.1	AGP50739	1282631	1259729	4513.MLOC_78630.1	4513.AGP50739	0	0	0	0	0	0.87	0	0	0.87
MLOC_6851.1	MLOC_44641.1	1278715	1269270	4513.MLOC_6851.1	4513.MLOC_44641.1	0	0	0	0	0.87	0	0	0	0.87
MLOC_74483.1	MLOC_54528.1	1281273	1272004	4513.MLOC_74483.1	4513.MLOC_54528.1	0	0	0	0	0.87	0	0	0	0.87
MLOC_71397.1	MLOC_45193.1	1280004	1269451	4513.MLOC_71397.1	4513.MLOC_45193.1	0	0	0	0	0.87	0	0	0	0.87
MLOC_8225.1	MLOC_52515.2	1283602	1271128	4513.MLOC_8225.1	4513.MLOC_52515.2	0	0	0	0	0.848	0.181	0	0	0.87
MLOC_8225.1	MLOC_71570.1	1283602	1280076	4513.MLOC_8225.1	4513.MLOC_71570.1	0	0	0	0	0.87	0	0	0	0.87
MLOC_44641.1	MLOC_36634.2	1269270	1266963	4513.MLOC_44641.1	4513.MLOC_36634.2	0	0	0	0	0.863	0.09	0	0	0.87
MLOC_63336.1	MLOC_44641.1	1276293	1269270	4513.MLOC_63336.1	4513.MLOC_44641.1	0	0	0	0	0.863	0.09	0	0	0.87
MLOC_2310.1	MLOC_15081.1	1264503	1262051	4513.MLOC_2310.1	4513.MLOC_15081.1	0	0	0	0	0.87	0	0	0	0.87
MLOC_57909.2	MLOC_36749.1	1273700	1267027	4513.MLOC_57909.2	4513.MLOC_36749.1	0	0	0	0	0.87	0	0	0	0.87
MLOC_14881.1	MLOC_10224.2	1261965	1259909	4513.MLOC_14881.1	4513.MLOC_10224.2	0	0	0	0	0.87	0	0	0	0.87
MLOC_78630.1	MLOC_74679.2	1282631	1281352	4513.MLOC_78630.1	4513.MLOC_74679.2	0	0	0	0	0.87	0	0	0	0.87
MLOC_74483.1	MLOC_45193.1	1281273	1269451	4513.MLOC_74483.1	4513.MLOC_45193.1	0	0	0	0	0.87	0	0	0	0.87
MLOC_74483.1	MLOC_71397.1	1281273	1280004	4513.MLOC_74483.1	4513.MLOC_71397.1	0	0	0	0	0.87	0	0	0	0.87
MLOC_70817.1	MLOC_6135.1	1279756	1275328	4513.MLOC_70817.1	4513.MLOC_6135.1	0	0	0	0	0.87	0	0	0	0.87
MLOC_49468.1	MLOC_11961.1	1270171	1260709	4513.MLOC_49468.1	4513.MLOC_11961.1	0	0	0	0	0.87	0	0	0	0.87
MLOC_71397.1	MLOC_6738.1	1280004	1278229	4513.MLOC_71397.1	4513.MLOC_6738.1	0	0	0	0	0.87	0	0	0	0.87
MLOC_70816.1	MLOC_22512.2	1279755	1264393	4513.MLOC_70816.1	4513.MLOC_22512.2	0	0	0	0	0.87	0	0	0	0.87
MLOC_3653.1	MLOC_15081.1	1266901	1262051	4513.MLOC_3653.1	4513.MLOC_15081.1	0	0	0	0	0.87	0	0	0	0.87
MLOC_76055.1	MLOC_6738.1	1281881	1278229	4513.MLOC_76055.1	4513.MLOC_6738.1	0	0	0	0	0.87	0	0	0	0.87
MLOC_77678.1	MLOC_69499.1	1282356	1279156	4513.MLOC_77678.1	4513.MLOC_69499.1	0	0	0	0	0.87	0	0	0	0.87
MLOC_73052.1	MLOC_69460.2	1280681	1279139	4513.MLOC_73052.1	4513.MLOC_69460.2	0	0	0	0	0.87	0	0	0	0.87
MLOC_43140.1	MLOC_37312.2	1268752	1267283	4513.MLOC_43140.1	4513.MLOC_37312.2	0	0	0	0	0.87	0	0	0	0.87
MLOC_6851.1	MLOC_4644.4	1278715	1269686	4513.MLOC_6851.1	4513.MLOC_4644.4	0	0	0	0	0.87	0	0	0	0.87
MLOC_58873.1	MLOC_21009.1	1274166	1263989	4513.MLOC_58873.1	4513.MLOC_21009.1	0	0	0	0	0.87	0	0	0	0.87
MLOC_52678.1	MLOC_44046.1	1271194	1269005	4513.MLOC_52678.1	4513.MLOC_44046.1	0	0	0	0	0.864	0.083	0	0	0.869
MLOC_58873.1	MLOC_10314.1	1274166	1259945	4513.MLOC_58873.1	4513.MLOC_10314.1	0	0	0	0	0.869	0	0	0	0.869
MLOC_6851.1	MLOC_47103.1	1278715	1269788	4513.MLOC_6851.1	4513.MLOC_47103.1	0	0	0	0	0.869	0	0	0	0.869
MLOC_77678.1	MLOC_67256.3	1282356	1278170	4513.MLOC_77678.1	4513.MLOC_67256.3	0	0	0	0	0.707	0.573	0	0	0.869
MLOC_80246.1	MLOC_67256.3	1283066	1278170	4513.MLOC_80246.1	4513.MLOC_67256.3	0	0	0	0	0.707	0.573	0	0	0.869
MLOC_69499.1	MLOC_4381.1	1279156	1268927	4513.MLOC_69499.1	4513.MLOC_4381.1	0	0	0	0	0.869	0	0	0	0.869
MLOC_74118.1	MLOC_60235.1	1281114	1274801	4513.MLOC_74118.1	4513.MLOC_60235.1	0	0	0	0	0.869	0	0	0	0.869
MLOC_67824.1	MLOC_52332.1	1278399	1271048	4513.MLOC_67824.1	4513.MLOC_52332.1	0	0	0	0	0.869	0	0	0	0.869
MLOC_4644.4	MLOC_10224.2	1269686	1259909	4513.MLOC_4644.4	4513.MLOC_10224.2	0	0	0	0	0.866	0.065	0	0	0.869
MLOC_67256.3	MLOC_38749.6	1278170	1267894	4513.MLOC_67256.3	4513.MLOC_38749.6	0	0	0	0	0.707	0.573	0	0	0.869
MLOC_70816.1	MLOC_44511.1	1279755	1269216	4513.MLOC_70816.1	4513.MLOC_44511.1	0	0	0	0	0.869	0	0	0	0.869
MLOC_78630.1	MLOC_62317.1	1282631	1275806	4513.MLOC_78630.1	4513.MLOC_62317.1	0	0	0	0	0.869	0	0	0	0.869
MLOC_63336.1	MLOC_52332.1	1276293	1271048	4513.MLOC_63336.1	4513.MLOC_52332.1	0	0	0	0	0.869	0	0	0	0.869
MLOC_71329.5	MLOC_47103.1	1279979	1269788	4513.MLOC_71329.5	4513.MLOC_47103.1	0	0	0	0	0.869	0	0	0	0.869
MLOC_58999.1	MLOC_52444.1	1274231	1271099	4513.MLOC_58999.1	4513.MLOC_52444.1	0	0	0	0	0.869	0	0	0	0.869
MLOC_52332.1	MLOC_10224.2	1271048	1259909	4513.MLOC_52332.1	4513.MLOC_10224.2	0	0	0	0	0.869	0	0	0	0.869
MLOC_67824.1	MLOC_4644.4	1278399	1269686	4513.MLOC_67824.1	4513.MLOC_4644.4	0	0	0	0	0.866	0.065	0	0	0.869
MLOC_71570.1	MLOC_58581.1	1280076	1274035	4513.MLOC_71570.1	4513.MLOC_58581.1	0	0	0	0	0.869	0	0	0	0.869
MLOC_60122.1	MLOC_58581.1	1274749	1274035	4513.MLOC_60122.1	4513.MLOC_58581.1	0	0	0	0	0.869	0	0	0	0.869
MLOC_36634.2	MLOC_14881.1	1266963	1261965	4513.MLOC_36634.2	4513.MLOC_14881.1	0	0	0	0	0.869	0	0	0	0.869
MLOC_58581.1	MLOC_49468.1	1274035	1270171	4513.MLOC_58581.1	4513.MLOC_49468.1	0	0	0	0	0.869	0	0	0	0.869
MLOC_52678.1	MLOC_36347.1	1271194	1266809	4513.MLOC_52678.1	4513.MLOC_36347.1	0	0	0	0	0.864	0.083	0	0	0.869
MLOC_67256.3	MLOC_54756.1	1278170	1272101	4513.MLOC_67256.3	4513.MLOC_54756.1	0	0	0	0	0.707	0.573	0	0	0.869
MLOC_57909.2	MLOC_36301.1	1273700	1266789	4513.MLOC_57909.2	4513.MLOC_36301.1	0	0	0	0	0.869	0	0	0	0.869
MLOC_57061.1	MLOC_22512.2	1273248	1264393	4513.MLOC_57061.1	4513.MLOC_22512.2	0	0	0	0	0.869	0	0	0	0.869
MLOC_70817.1	MLOC_66074.2	1279756	1277641	4513.MLOC_70817.1	4513.MLOC_66074.2	0	0	0	0	0.869	0	0	0	0.869
MLOC_52332.1	MLOC_14881.1	1271048	1261965	4513.MLOC_52332.1	4513.MLOC_14881.1	0	0	0	0	0.869	0	0	0	0.869
MLOC_71570.1	MLOC_1304.1	1280076	1261199	4513.MLOC_71570.1	4513.MLOC_1304.1	0	0	0	0	0.869	0	0	0	0.869
MLOC_81416.1	MLOC_74679.2	1283387	1281352	4513.MLOC_81416.1	4513.MLOC_74679.2	0	0	0	0	0.869	0	0	0	0.869
MLOC_63153.1	MLOC_52678.1	1276220	1271194	4513.MLOC_63153.1	4513.MLOC_52678.1	0	0	0	0	0.864	0.083	0	0	0.869
MLOC_44641.1	MLOC_21009.1	1269270	1263989	4513.MLOC_44641.1	4513.MLOC_21009.1	0	0	0	0	0.869	0	0	0	0.869
MLOC_70817.1	MLOC_44511.1	1279756	1269216	4513.MLOC_70817.1	4513.MLOC_44511.1	0	0	0	0	0.869	0	0	0	0.869
MLOC_74118.1	MLOC_64906.1	1281114	1277071	4513.MLOC_74118.1	4513.MLOC_64906.1	0	0	0	0	0.869	0	0	0	0.869
MLOC_70816.1	MLOC_66074.2	1279755	1277641	4513.MLOC_70816.1	4513.MLOC_66074.2	0	0	0	0	0.869	0	0	0	0.869
MLOC_52332.1	MLOC_36749.1	1271048	1267027	4513.MLOC_52332.1	4513.MLOC_36749.1	0	0	0	0	0.869	0	0	0	0.869
MLOC_60122.1	MLOC_52444.1	1274749	1271099	4513.MLOC_60122.1	4513.MLOC_52444.1	0	0	0	0	0.869	0	0	0	0.869
MLOC_6851.1	MLOC_15081.1	1278715	1262051	4513.MLOC_6851.1	4513.MLOC_15081.1	0	0	0	0	0.869	0	0	0	0.869
MLOC_67256.3	MLOC_62544.2	1278170	1275926	4513.MLOC_67256.3	4513.MLOC_62544.2	0	0	0	0	0.707	0.573	0	0	0.869
MLOC_57467.3	MLOC_4644.4	1273472	1269686	4513.MLOC_57467.3	4513.MLOC_4644.4	0	0	0	0	0.869	0	0	0	0.869
MLOC_9899.1	MLOC_57909.2	1283942	1273700	4513.MLOC_9899.1	4513.MLOC_57909.2	0	0	0	0	0.869	0	0	0	0.869
MLOC_71329.5	MLOC_15081.1	1279979	1262051	4513.MLOC_71329.5	4513.MLOC_15081.1	0	0	0	0	0.869	0	0	0	0.869
MLOC_71329.5	MLOC_57467.3	1279979	1273472	4513.MLOC_71329.5	4513.MLOC_57467.3	0	0	0	0	0.864	0.082	0	0	0.869
MLOC_71397.1	MLOC_22512.2	1280004	1264393	4513.MLOC_71397.1	4513.MLOC_22512.2	0	0	0	0	0.869	0	0	0	0.869
MLOC_70022.3	MLOC_36301.1	1279389	1266789	4513.MLOC_70022.3	4513.MLOC_36301.1	0	0	0	0	0.869	0	0	0	0.869
MLOC_52332.1	MLOC_36634.2	1271048	1266963	4513.MLOC_52332.1	4513.MLOC_36634.2	0	0	0	0	0.869	0	0	0	0.869
MLOC_8225.1	MLOC_74679.2	1283602	1281352	4513.MLOC_8225.1	4513.MLOC_74679.2	0	0	0	0	0.869	0	0	0	0.869
MLOC_76055.1	MLOC_15227.2	1281881	1262107	4513.MLOC_76055.1	4513.MLOC_15227.2	0	0	0	0	0.869	0	0	0	0.869
MLOC_3545.4	MLOC_12979.3	1266679	1261174	4513.MLOC_3545.4	4513.MLOC_12979.3	0	0	0	0	0.869	0	0	0	0.869
MLOC_78630.1	MLOC_76055.1	1282631	1281881	4513.MLOC_78630.1	4513.MLOC_76055.1	0	0	0	0	0.869	0	0	0	0.869
MLOC_4381.1	MLOC_23596.1	1268927	1264579	4513.MLOC_4381.1	4513.MLOC_23596.1	0	0	0	0	0.869	0	0	0	0.869
MLOC_3545.4	MLOC_21009.1	1266679	1263989	4513.MLOC_3545.4	4513.MLOC_21009.1	0	0	0	0	0.869	0	0	0	0.869
MLOC_44641.1	MLOC_12979.3	1269270	1261174	4513.MLOC_44641.1	4513.MLOC_12979.3	0	0	0	0	0.869	0	0	0	0.869
MLOC_74118.1	MLOC_63336.1	1281114	1276293	4513.MLOC_74118.1	4513.MLOC_63336.1	0	0	0	0	0.869	0	0	0	0.869
MLOC_74118.1	MLOC_36634.2	1281114	1266963	4513.MLOC_74118.1	4513.MLOC_36634.2	0	0	0	0	0.869	0	0	0	0.869
MLOC_71397.1	MLOC_67854.1	1280004	1278418	4513.MLOC_71397.1	4513.MLOC_67854.1	0	0	0	0	0.869	0	0	0	0.869
MLOC_78630.1	MLOC_52515.2	1282631	1271128	4513.MLOC_78630.1	4513.MLOC_52515.2	0	0	0	0	0.868	0	0	0	0.868
MLOC_58581.1	MLOC_11961.1	1274035	1260709	4513.MLOC_58581.1	4513.MLOC_11961.1	0	0	0	0	0.868	0	0	0	0.868
MLOC_45193.1	MLOC_15227.2	1269451	1262107	4513.MLOC_45193.1	4513.MLOC_15227.2	0	0	0	0	0.868	0	0	0	0.868
MLOC_57467.3	MLOC_47103.1	1273472	1269788	4513.MLOC_57467.3	4513.MLOC_47103.1	0	0	0	0	0.868	0	0	0	0.868
MLOC_78630.1	MLOC_22512.2	1282631	1264393	4513.MLOC_78630.1	4513.MLOC_22512.2	0	0	0	0	0.868	0	0	0	0.868
MLOC_15752.1	MLOC_10314.1	1262324	1259945	4513.MLOC_15752.1	4513.MLOC_10314.1	0	0	0	0	0.868	0	0	0	0.868
MLOC_9899.1	MLOC_67256.3	1283942	1278170	4513.MLOC_9899.1	4513.MLOC_67256.3	0	0	0	0	0.868	0	0	0	0.868
MLOC_6256.2	MLOC_60122.1	1275936	1274749	4513.MLOC_6256.2	4513.MLOC_60122.1	0	0	0	0	0.868	0	0	0	0.868
MLOC_22512.2	MLOC_20487.1	1264393	1263839	4513.MLOC_22512.2	4513.MLOC_20487.1	0	0	0	0	0.868	0	0	0	0.868
MLOC_6851.1	MLOC_57909.2	1278715	1273700	4513.MLOC_6851.1	4513.MLOC_57909.2	0	0	0	0	0.868	0	0	0	0.868
MLOC_6851.1	MLOC_59510.1	1278715	1274468	4513.MLOC_6851.1	4513.MLOC_59510.1	0	0	0	0	0.868	0	0	0	0.868
MLOC_74118.1	MLOC_14881.1	1281114	1261965	4513.MLOC_74118.1	4513.MLOC_14881.1	0	0	0	0	0.868	0	0	0	0.868
MLOC_9899.1	MLOC_69499.1	1283942	1279156	4513.MLOC_9899.1	4513.MLOC_69499.1	0	0	0	0	0.868	0	0	0	0.868
MLOC_78084.2	MLOC_56337.2	1282482	1272894	4513.MLOC_78084.2	4513.MLOC_56337.2	0	0	0	0	0.868	0	0	0	0.868
MLOC_4644.4	MLOC_21009.1	1269686	1263989	4513.MLOC_4644.4	4513.MLOC_21009.1	0	0	0	0	0.868	0	0	0	0.868
MLOC_52678.1	MLOC_12687.1	1271194	1261040	4513.MLOC_52678.1	4513.MLOC_12687.1	0	0	0	0	0.865	0.066	0	0	0.868
MLOC_52678.1	MLOC_15998.1	1271194	1262407	4513.MLOC_52678.1	4513.MLOC_15998.1	0	0	0	0	0.865	0.066	0	0	0.868
MLOC_73052.1	MLOC_6135.1	1280681	1275328	4513.MLOC_73052.1	4513.MLOC_6135.1	0	0	0	0	0.868	0	0	0	0.868
MLOC_6851.1	MLOC_17320.1	1278715	1262869	4513.MLOC_6851.1	4513.MLOC_17320.1	0	0	0	0	0.868	0	0	0	0.868
MLOC_60235.1	MLOC_52678.1	1274801	1271194	4513.MLOC_60235.1	4513.MLOC_52678.1	0	0	0	0	0.865	0.068	0	0	0.868
MLOC_62317.1	MLOC_60122.1	1275806	1274749	4513.MLOC_62317.1	4513.MLOC_60122.1	0	0	0	0	0.868	0	0	0	0.868
MLOC_4644.4	MLOC_12979.3	1269686	1261174	4513.MLOC_4644.4	4513.MLOC_12979.3	0	0	0	0	0.868	0	0	0	0.868
MLOC_74679.2	MLOC_72691.1	1281352	1280544	4513.MLOC_74679.2	4513.MLOC_72691.1	0	0	0	0	0.868	0	0	0	0.868
MLOC_69460.2	MLOC_52515.2	1279139	1271128	4513.MLOC_69460.2	4513.MLOC_52515.2	0	0	0	0	0.868	0	0	0	0.868
MLOC_74118.1	MLOC_67824.1	1281114	1278399	4513.MLOC_74118.1	4513.MLOC_67824.1	0	0	0	0	0.868	0	0	0	0.868
MLOC_70817.1	MLOC_65066.3	1279756	1277151	4513.MLOC_70817.1	4513.MLOC_65066.3	0	0	0	0	0.868	0	0	0	0.868
MLOC_59510.1	MLOC_58873.1	1274468	1274166	4513.MLOC_59510.1	4513.MLOC_58873.1	0	0	0	0	0.868	0	0	0	0.868
MLOC_57061.1	MLOC_49468.1	1273248	1270171	4513.MLOC_57061.1	4513.MLOC_49468.1	0	0	0	0	0.868	0	0	0	0.868
MLOC_65066.3	MLOC_15214.4	1277151	1262102	4513.MLOC_65066.3	4513.MLOC_15214.4	0	0	0	0	0.868	0	0	0	0.868
MLOC_52444.1	MLOC_49483.1	1271099	1270175	4513.MLOC_52444.1	4513.MLOC_49483.1	0	0	0	0	0.868	0	0	0	0.868
MLOC_69460.2	MLOC_58581.1	1279139	1274035	4513.MLOC_69460.2	4513.MLOC_58581.1	0	0	0	0	0.868	0	0	0	0.868
MLOC_52444.1	MLOC_45193.1	1271099	1269451	4513.MLOC_52444.1	4513.MLOC_45193.1	0	0	0	0	0.868	0	0	0	0.868
MLOC_37312.2	MLOC_11961.1	1267283	1260709	4513.MLOC_37312.2	4513.MLOC_11961.1	0	0	0	0	0.868	0	0	0	0.868
MLOC_52332.1	MLOC_44641.1	1271048	1269270	4513.MLOC_52332.1	4513.MLOC_44641.1	0	0	0	0	0.868	0	0	0	0.868
MLOC_58873.1	MLOC_17320.1	1274166	1262869	4513.MLOC_58873.1	4513.MLOC_17320.1	0	0	0	0	0.868	0	0	0	0.868
MLOC_81416.1	MLOC_17002.1	1283387	1262763	4513.MLOC_81416.1	4513.MLOC_17002.1	0	0	0	0	0.868	0	0	0	0.868
MLOC_9899.1	MLOC_58873.1	1283942	1274166	4513.MLOC_9899.1	4513.MLOC_58873.1	0	0	0	0	0.868	0	0	0	0.868
MLOC_8225.1	MLOC_66074.2	1283602	1277641	4513.MLOC_8225.1	4513.MLOC_66074.2	0	0	0	0	0.868	0	0	0	0.868
MLOC_11591.1	MLOC_10314.1	1260540	1259945	4513.MLOC_11591.1	4513.MLOC_10314.1	0	0	0	0	0.868	0	0	0	0.868
MLOC_74483.1	MLOC_56337.2	1281273	1272894	4513.MLOC_74483.1	4513.MLOC_56337.2	0	0	0	0	0.868	0	0	0	0.868
MLOC_57467.3	MLOC_15081.1	1273472	1262051	4513.MLOC_57467.3	4513.MLOC_15081.1	0	0	0	0	0.868	0	0	0	0.868
MLOC_81416.1	MLOC_6256.2	1283387	1275936	4513.MLOC_81416.1	4513.MLOC_6256.2	0	0	0	0	0.868	0	0	0	0.868
MLOC_6851.1	MLOC_58873.1	1278715	1274166	4513.MLOC_6851.1	4513.MLOC_58873.1	0	0	0	0	0.868	0	0	0	0.868
MLOC_74118.1	MLOC_10224.2	1281114	1259909	4513.MLOC_74118.1	4513.MLOC_10224.2	0	0	0	0	0.868	0	0	0	0.868
MLOC_64906.1	MLOC_52678.1	1277071	1271194	4513.MLOC_64906.1	4513.MLOC_52678.1	0	0	0	0	0.865	0.068	0	0	0.868
MLOC_6851.1	MLOC_18813.1	1278715	1263359	4513.MLOC_6851.1	4513.MLOC_18813.1	0	0	0	0	0.865	0.067	0	0	0.868
MLOC_74679.2	MLOC_49483.1	1281352	1270175	4513.MLOC_74679.2	4513.MLOC_49483.1	0	0	0	0	0.868	0	0	0	0.868
MLOC_78084.2	MLOC_58958.2	1282482	1274213	4513.MLOC_78084.2	4513.MLOC_58958.2	0	0	0	0	0.868	0	0	0	0.868
MLOC_70816.1	MLOC_65066.3	1279755	1277151	4513.MLOC_70816.1	4513.MLOC_65066.3	0	0	0	0	0.868	0	0	0	0.868
MLOC_78084.2	MLOC_45193.1	1282482	1269451	4513.MLOC_78084.2	4513.MLOC_45193.1	0	0	0	0	0.868	0	0	0	0.868
MLOC_78630.1	MLOC_6256.2	1282631	1275936	4513.MLOC_78630.1	4513.MLOC_6256.2	0	0	0	0	0.867	0	0	0	0.867
MLOC_70480.1	MLOC_1304.1	1279593	1261199	4513.MLOC_70480.1	4513.MLOC_1304.1	0	0	0	0	0.867	0	0	0	0.867
MLOC_9899.1	MLOC_70022.3	1283942	1279389	4513.MLOC_9899.1	4513.MLOC_70022.3	0	0	0	0	0.867	0	0	0	0.867
MLOC_74118.1	MLOC_44641.1	1281114	1269270	4513.MLOC_74118.1	4513.MLOC_44641.1	0	0	0	0	0.867	0	0	0	0.867
MLOC_73052.1	MLOC_66074.2	1280681	1277641	4513.MLOC_73052.1	4513.MLOC_66074.2	0	0	0	0	0.867	0	0	0	0.867
MLOC_4717.5	MLOC_47103.1	1269798	1269788	4513.MLOC_4717.5	4513.MLOC_47103.1	0	0	0	0	0.867	0	0	0	0.867
MLOC_78630.1	MLOC_70817.1	1282631	1279756	4513.MLOC_78630.1	4513.MLOC_70817.1	0	0	0	0	0.867	0	0	0	0.867
MLOC_60122.1	MLOC_49468.1	1274749	1270171	4513.MLOC_60122.1	4513.MLOC_49468.1	0	0	0	0	0.867	0	0	0	0.867
MLOC_4381.1	MLOC_3653.1	1268927	1266901	4513.MLOC_4381.1	4513.MLOC_3653.1	0	0	0	0	0.867	0	0	0	0.867
MLOC_52444.1	MLOC_11961.1	1271099	1260709	4513.MLOC_52444.1	4513.MLOC_11961.1	0	0	0	0	0.867	0	0	0	0.867
MLOC_6256.2	MLOC_58581.1	1275936	1274035	4513.MLOC_6256.2	4513.MLOC_58581.1	0	0	0	0	0.867	0	0	0	0.867
MLOC_73052.1	MLOC_70816.1	1280681	1279755	4513.MLOC_73052.1	4513.MLOC_70816.1	0	0	0	0	0.867	0	0	0	0.867
MLOC_73052.1	MLOC_70817.1	1280681	1279756	4513.MLOC_73052.1	4513.MLOC_70817.1	0	0	0	0	0.867	0	0	0	0.867
MLOC_70816.1	MLOC_58581.1	1279755	1274035	4513.MLOC_70816.1	4513.MLOC_58581.1	0	0	0	0	0.865	0.057	0	0	0.867
MLOC_4381.1	MLOC_12687.1	1268927	1261040	4513.MLOC_4381.1	4513.MLOC_12687.1	0	0	0	0	0.865	0.056	0	0	0.867
MLOC_78630.1	MLOC_45193.1	1282631	1269451	4513.MLOC_78630.1	4513.MLOC_45193.1	0	0	0	0	0.867	0	0	0	0.867
MLOC_74349.1	MLOC_44641.1	1281220	1269270	4513.MLOC_74349.1	4513.MLOC_44641.1	0	0	0	0	0.867	0	0	0	0.867
MLOC_52678.1	MLOC_47103.1	1271194	1269788	4513.MLOC_52678.1	4513.MLOC_47103.1	0	0	0	0	0.867	0	0	0	0.867
MLOC_78630.1	MLOC_58958.2	1282631	1274213	4513.MLOC_78630.1	4513.MLOC_58958.2	0	0	0	0	0.867	0	0	0	0.867
MLOC_44511.1	MLOC_20487.1	1269216	1263839	4513.MLOC_44511.1	4513.MLOC_20487.1	0	0	0	0	0.867	0	0	0	0.867
MLOC_57909.2	MLOC_18813.1	1273700	1263359	4513.MLOC_57909.2	4513.MLOC_18813.1	0	0	0	0	0.867	0	0	0	0.867
MLOC_6135.1	MLOC_1304.1	1275328	1261199	4513.MLOC_6135.1	4513.MLOC_1304.1	0	0	0	0	0.867	0	0	0	0.867
MLOC_59510.1	MLOC_52332.1	1274468	1271048	4513.MLOC_59510.1	4513.MLOC_52332.1	0	0	0	0	0.867	0	0	0	0.867
MLOC_49468.1	MLOC_15214.4	1270171	1262102	4513.MLOC_49468.1	4513.MLOC_15214.4	0	0	0	0	0.867	0	0	0	0.867
MLOC_4717.5	MLOC_15081.1	1269798	1262051	4513.MLOC_4717.5	4513.MLOC_15081.1	0	0	0	0	0.867	0	0	0	0.867
MLOC_50296.1	MLOC_44641.1	1270315	1269270	4513.MLOC_50296.1	4513.MLOC_44641.1	0	0	0	0	0.867	0	0	0	0.867
MLOC_78630.1	MLOC_70816.1	1282631	1279755	4513.MLOC_78630.1	4513.MLOC_70816.1	0	0	0	0	0.867	0	0	0	0.867
MLOC_78630.1	MLOC_71397.1	1282631	1280004	4513.MLOC_78630.1	4513.MLOC_71397.1	0	0	0	0	0.867	0	0	0	0.867
MLOC_58581.1	MLOC_56337.2	1274035	1272894	4513.MLOC_58581.1	4513.MLOC_56337.2	0	0	0	0	0.867	0	0	0	0.867
MLOC_60122.1	MLOC_44511.1	1274749	1269216	4513.MLOC_60122.1	4513.MLOC_44511.1	0	0	0	0	0.867	0	0	0	0.867
MLOC_71329.5	MLOC_52332.1	1279979	1271048	4513.MLOC_71329.5	4513.MLOC_52332.1	0	0	0	0	0.867	0	0	0	0.867
MLOC_44641.1	MLOC_15360.1	1269270	1262155	4513.MLOC_44641.1	4513.MLOC_15360.1	0	0	0	0	0.867	0	0	0	0.867
MLOC_75066.1	MLOC_72691.1	1281521	1280544	4513.MLOC_75066.1	4513.MLOC_72691.1	0	0	0	0	0.867	0	0	0	0.867
MLOC_66074.2	MLOC_54528.1	1277641	1272004	4513.MLOC_66074.2	4513.MLOC_54528.1	0	0	0	0	0.867	0	0	0	0.867
MLOC_6058.2	MLOC_57467.3	1274956	1273472	4513.MLOC_6058.2	4513.MLOC_57467.3	0	0	0	0	0.867	0	0	0	0.867
MLOC_69460.2	MLOC_52444.1	1279139	1271099	4513.MLOC_69460.2	4513.MLOC_52444.1	0	0	0	0	0.867	0	0	0	0.867
MLOC_4381.1	MLOC_15998.1	1268927	1262407	4513.MLOC_4381.1	4513.MLOC_15998.1	0	0	0	0	0.865	0.056	0	0	0.867
MLOC_78630.1	MLOC_55253.3	1282631	1272358	4513.MLOC_78630.1	4513.MLOC_55253.3	0	0	0	0	0.867	0	0	0	0.867
MLOC_58581.1	MLOC_17002.1	1274035	1262763	4513.MLOC_58581.1	4513.MLOC_17002.1	0	0	0	0	0.867	0	0	0	0.867
MLOC_72691.1	MLOC_58999.1	1280544	1274231	4513.MLOC_72691.1	4513.MLOC_58999.1	0	0	0	0	0.867	0	0	0	0.867
MLOC_75066.1	MLOC_6256.2	1281521	1275936	4513.MLOC_75066.1	4513.MLOC_6256.2	0	0	0	0	0.867	0	0	0	0.867
MLOC_69499.1	MLOC_33876.4	1279156	1266255	4513.MLOC_69499.1	4513.MLOC_33876.4	0	0	0	0	0.867	0	0	0	0.867
MLOC_73052.1	MLOC_37312.2	1280681	1267283	4513.MLOC_73052.1	4513.MLOC_37312.2	0	0	0	0	0.867	0	0	0	0.867
MLOC_75066.1	MLOC_22512.2	1281521	1264393	4513.MLOC_75066.1	4513.MLOC_22512.2	0	0	0	0	0.867	0	0	0	0.867
MLOC_74679.2	MLOC_70480.1	1281352	1279593	4513.MLOC_74679.2	4513.MLOC_70480.1	0	0	0	0	0.867	0	0	0	0.867
MLOC_70817.1	MLOC_58581.1	1279756	1274035	4513.MLOC_70817.1	4513.MLOC_58581.1	0	0	0	0	0.865	0.057	0	0	0.867
MLOC_52678.1	MLOC_15081.1	1271194	1262051	4513.MLOC_52678.1	4513.MLOC_15081.1	0	0	0	0	0.867	0	0	0	0.867
MLOC_56337.2	MLOC_15227.2	1272894	1262107	4513.MLOC_56337.2	4513.MLOC_15227.2	0	0	0	0	0.867	0	0	0	0.867
MLOC_76055.1	MLOC_70480.1	1281881	1279593	4513.MLOC_76055.1	4513.MLOC_70480.1	0	0	0	0	0.867	0	0	0	0.867
MLOC_74349.1	MLOC_52332.1	1281220	1271048	4513.MLOC_74349.1	4513.MLOC_52332.1	0	0	0	0	0.867	0	0	0	0.867
MLOC_52332.1	MLOC_17320.1	1271048	1262869	4513.MLOC_52332.1	4513.MLOC_17320.1	0	0	0	0	0.867	0	0	0	0.867
MLOC_6851.1	MLOC_33876.4	1278715	1266255	4513.MLOC_6851.1	4513.MLOC_33876.4	0	0	0	0	0.859	0.102	0	0	0.867
MLOC_8225.1	MLOC_76055.1	1283602	1281881	4513.MLOC_8225.1	4513.MLOC_76055.1	0	0	0	0	0.848	0.159	0	0	0.866
MLOC_80541.2	MLOC_52332.1	1283156	1271048	4513.MLOC_80541.2	4513.MLOC_52332.1	0	0	0	0	0.866	0	0	0	0.866
MLOC_74349.1	MLOC_12979.3	1281220	1261174	4513.MLOC_74349.1	4513.MLOC_12979.3	0	0	0	0	0.866	0	0	0	0.866
MLOC_75066.1	MLOC_70817.1	1281521	1279756	4513.MLOC_75066.1	4513.MLOC_70817.1	0	0	0	0	0.866	0	0	0	0.866
MLOC_69499.1	MLOC_15752.1	1279156	1262324	4513.MLOC_69499.1	4513.MLOC_15752.1	0	0	0	0	0.866	0	0	0	0.866
MLOC_75066.1	MLOC_70816.1	1281521	1279755	4513.MLOC_75066.1	4513.MLOC_70816.1	0	0	0	0	0.866	0	0	0	0.866
MLOC_36749.1	MLOC_17211.14	1267027	1262841	4513.MLOC_36749.1	4513.MLOC_17211.14	0	0	0	0	0.866	0	0	0	0.866
MLOC_57467.3	MLOC_52332.1	1273472	1271048	4513.MLOC_57467.3	4513.MLOC_52332.1	0	0	0	0	0.866	0	0	0	0.866
MLOC_69499.1	MLOC_51793.3	1279156	1270801	4513.MLOC_69499.1	4513.MLOC_51793.3	0	0	0	0	0.866	0	0	0	0.866
MLOC_52332.1	MLOC_43415.1	1271048	1268817	4513.MLOC_52332.1	4513.MLOC_43415.1	0	0	0	0	0.866	0	0	0	0.866
MLOC_49483.1	MLOC_49468.1	1270175	1270171	4513.MLOC_49483.1	4513.MLOC_49468.1	0	0	0	0	0.866	0	0	0	0.866
MLOC_76055.1	MLOC_22512.2	1281881	1264393	4513.MLOC_76055.1	4513.MLOC_22512.2	0	0	0	0	0.866	0	0	0	0.866
MLOC_4644.4	MLOC_15752.1	1269686	1262324	4513.MLOC_4644.4	4513.MLOC_15752.1	0	0	0	0	0.849	0.155	0	0	0.866
MLOC_71329.5	MLOC_17360.1	1279979	1262881	4513.MLOC_71329.5	4513.MLOC_17360.1	0	0	0	0	0.841	0.197	0	0	0.866
MLOC_74118.1	MLOC_36347.1	1281114	1266809	4513.MLOC_74118.1	4513.MLOC_36347.1	0	0	0	0	0.866	0	0	0	0.866
MLOC_58581.1	MLOC_57061.1	1274035	1273248	4513.MLOC_58581.1	4513.MLOC_57061.1	0	0	0	0	0.866	0	0	0	0.866
MLOC_63902.1	MLOC_52332.1	1276563	1271048	4513.MLOC_63902.1	4513.MLOC_52332.1	0	0	0	0	0.866	0	0	0	0.866
MLOC_74118.1	MLOC_17360.1	1281114	1262881	4513.MLOC_74118.1	4513.MLOC_17360.1	0	0	0	0	0.866	0	0	0	0.866
MLOC_71329.5	MLOC_3545.4	1279979	1266679	4513.MLOC_71329.5	4513.MLOC_3545.4	0	0	0	0	0.866	0	0	0	0.866
MLOC_59510.1	MLOC_57467.3	1274468	1273472	4513.MLOC_59510.1	4513.MLOC_57467.3	0	0	0	0	0.866	0	0	0	0.866
MLOC_4381.1	MLOC_36634.2	1268927	1266963	4513.MLOC_4381.1	4513.MLOC_36634.2	0	0	0	0	0.866	0	0	0	0.866
MLOC_44641.1	MLOC_18813.1	1269270	1263359	4513.MLOC_44641.1	4513.MLOC_18813.1	0	0	0	0	0.866	0	0	0	0.866
MLOC_74349.1	MLOC_21009.1	1281220	1263989	4513.MLOC_74349.1	4513.MLOC_21009.1	0	0	0	0	0.866	0	0	0	0.866
MLOC_63336.1	MLOC_4381.1	1276293	1268927	4513.MLOC_63336.1	4513.MLOC_4381.1	0	0	0	0	0.866	0	0	0	0.866
MLOC_69499.1	MLOC_11591.1	1279156	1260540	4513.MLOC_69499.1	4513.MLOC_11591.1	0	0	0	0	0.866	0	0	0	0.866
MLOC_58999.1	MLOC_15227.2	1274231	1262107	4513.MLOC_58999.1	4513.MLOC_15227.2	0	0	0	0	0.865	0.049	0	0	0.866
MLOC_74118.1	MLOC_63153.1	1281114	1276220	4513.MLOC_74118.1	4513.MLOC_63153.1	0	0	0	0	0.866	0	0	0	0.866
MLOC_58999.1	MLOC_15214.4	1274231	1262102	4513.MLOC_58999.1	4513.MLOC_15214.4	0	0	0	0	0.866	0	0	0	0.866
MLOC_58581.1	MLOC_15227.2	1274035	1262107	4513.MLOC_58581.1	4513.MLOC_15227.2	0	0	0	0	0.866	0	0	0	0.866
MLOC_4644.4	MLOC_11591.1	1269686	1260540	4513.MLOC_4644.4	4513.MLOC_11591.1	0	0	0	0	0.849	0.155	0	0	0.866
MLOC_67854.1	MLOC_58999.1	1278418	1274231	4513.MLOC_67854.1	4513.MLOC_58999.1	0	0	0	0	0.866	0	0	0	0.866
MLOC_73052.1	MLOC_17002.1	1280681	1262763	4513.MLOC_73052.1	4513.MLOC_17002.1	0	0	0	0	0.866	0	0	0	0.866
MLOC_57467.3	MLOC_17320.1	1273472	1262869	4513.MLOC_57467.3	4513.MLOC_17320.1	0	0	0	0	0.866	0	0	0	0.866
MLOC_58581.1	MLOC_49483.1	1274035	1270175	4513.MLOC_58581.1	4513.MLOC_49483.1	0	0	0	0	0.866	0	0	0	0.866
MLOC_56337.2	MLOC_1304.1	1272894	1261199	4513.MLOC_56337.2	4513.MLOC_1304.1	0	0	0	0	0.866	0	0	0	0.866
MLOC_74118.1	MLOC_44046.1	1281114	1269005	4513.MLOC_74118.1	4513.MLOC_44046.1	0	0	0	0	0.866	0	0	0	0.866
MLOC_4644.4	MLOC_2310.1	1269686	1264503	4513.MLOC_4644.4	4513.MLOC_2310.1	0	0	0	0	0.866	0	0	0	0.866
MLOC_3545.4	MLOC_17320.1	1266679	1262869	4513.MLOC_3545.4	4513.MLOC_17320.1	0	0	0	0	0.865	0	0	0	0.865
MLOC_76055.1	MLOC_6256.2	1281881	1275936	4513.MLOC_76055.1	4513.MLOC_6256.2	0	0	0	0	0.865	0	0	0	0.865
MLOC_58958.2	MLOC_49483.1	1274213	1270175	4513.MLOC_58958.2	4513.MLOC_49483.1	0	0	0	0	0.865	0	0	0	0.865
MLOC_45193.1	MLOC_1304.1	1269451	1261199	4513.MLOC_45193.1	4513.MLOC_1304.1	0	0	0	0	0.865	0	0	0	0.865
MLOC_43415.1	MLOC_10314.1	1268817	1259945	4513.MLOC_43415.1	4513.MLOC_10314.1	0	0	0	0	0.865	0	0	0	0.865
MLOC_63902.1	MLOC_10314.1	1276563	1259945	4513.MLOC_63902.1	4513.MLOC_10314.1	0	0	0	0	0.865	0	0	0	0.865
MLOC_58999.1	MLOC_56337.2	1274231	1272894	4513.MLOC_58999.1	4513.MLOC_56337.2	0	0	0	0	0.865	0	0	0	0.865
MLOC_17211.14	MLOC_10314.1	1262841	1259945	4513.MLOC_17211.14	4513.MLOC_10314.1	0	0	0	0	0.865	0	0	0	0.865
MLOC_45193.1	MLOC_11961.1	1269451	1260709	4513.MLOC_45193.1	4513.MLOC_11961.1	0	0	0	0	0.865	0	0	0	0.865
MLOC_71397.1	MLOC_44511.1	1280004	1269216	4513.MLOC_71397.1	4513.MLOC_44511.1	0	0	0	0	0.865	0	0	0	0.865
MLOC_18308.3	MLOC_15227.2	1263208	1262107	4513.MLOC_18308.3	4513.MLOC_15227.2	0	0	0	0	0.865	0	0	0	0.865
MLOC_58873.1	MLOC_47103.1	1274166	1269788	4513.MLOC_58873.1	4513.MLOC_47103.1	0	0	0	0	0.865	0	0	0	0.865
MLOC_47103.1	MLOC_4381.1	1269788	1268927	4513.MLOC_47103.1	4513.MLOC_4381.1	0	0	0	0	0.865	0	0	0	0.865
MLOC_8225.1	MLOC_78630.1	1283602	1282631	4513.MLOC_8225.1	4513.MLOC_78630.1	0	0	0	0	0.865	0	0	0	0.865
MLOC_6135.1	MLOC_49468.1	1275328	1270171	4513.MLOC_6135.1	4513.MLOC_49468.1	0	0	0	0	0.865	0	0	0	0.865
MLOC_67256.3	MLOC_4717.5	1278170	1269798	4513.MLOC_67256.3	4513.MLOC_4717.5	0	0	0	0	0.865	0	0	0	0.865
MLOC_61201.1	MLOC_3653.1	1275266	1266901	4513.MLOC_61201.1	4513.MLOC_3653.1	0	0	0	0	0.865	0	0	0	0.865
MLOC_58958.2	MLOC_57061.1	1274213	1273248	4513.MLOC_58958.2	4513.MLOC_57061.1	0	0	0	0	0.865	0	0	0	0.865
MLOC_74679.2	MLOC_52515.2	1281352	1271128	4513.MLOC_74679.2	4513.MLOC_52515.2	0	0	0	0	0.865	0	0	0	0.865
MLOC_43140.1	MLOC_1304.1	1268752	1261199	4513.MLOC_43140.1	4513.MLOC_1304.1	0	0	0	0	0.865	0	0	0	0.865
MLOC_59510.1	MLOC_57909.2	1274468	1273700	4513.MLOC_59510.1	4513.MLOC_57909.2	0	0	0	0	0.865	0	0	0	0.865
MLOC_70022.3	MLOC_3545.4	1279389	1266679	4513.MLOC_70022.3	4513.MLOC_3545.4	0	0	0	0	0.865	0	0	0	0.865
MLOC_70817.1	MLOC_52444.1	1279756	1271099	4513.MLOC_70817.1	4513.MLOC_52444.1	0	0	0	0	0.865	0	0	0	0.865
MLOC_70816.1	MLOC_52444.1	1279755	1271099	4513.MLOC_70816.1	4513.MLOC_52444.1	0	0	0	0	0.865	0	0	0	0.865
MLOC_52678.1	MLOC_17320.1	1271194	1262869	4513.MLOC_52678.1	4513.MLOC_17320.1	0	0	0	0	0.865	0	0	0	0.865
MLOC_37312.2	MLOC_1304.1	1267283	1261199	4513.MLOC_37312.2	4513.MLOC_1304.1	0	0	0	0	0.865	0	0	0	0.865
MLOC_4717.5	MLOC_23596.1	1269798	1264579	4513.MLOC_4717.5	4513.MLOC_23596.1	0	0	0	0	0.865	0	0	0	0.865
MLOC_72691.1	MLOC_44511.1	1280544	1269216	4513.MLOC_72691.1	4513.MLOC_44511.1	0	0	0	0	0.865	0	0	0	0.865
MLOC_74483.1	MLOC_18308.3	1281273	1263208	4513.MLOC_74483.1	4513.MLOC_18308.3	0	0	0	0	0.865	0	0	0	0.865
MLOC_70022.3	MLOC_50296.1	1279389	1270315	4513.MLOC_70022.3	4513.MLOC_50296.1	0	0	0	0	0.865	0	0	0	0.865
MLOC_71397.1	MLOC_49483.1	1280004	1270175	4513.MLOC_71397.1	4513.MLOC_49483.1	0	0	0	0	0.865	0	0	0	0.865
MLOC_78630.1	MLOC_60122.1	1282631	1274749	4513.MLOC_78630.1	4513.MLOC_60122.1	0	0	0	0	0.865	0	0	0	0.865
MLOC_44755.2	MLOC_22512.2	1269311	1264393	4513.MLOC_44755.2	4513.MLOC_22512.2	0	0	0	0	0.865	0	0	0	0.865
MLOC_57909.2	MLOC_17320.1	1273700	1262869	4513.MLOC_57909.2	4513.MLOC_17320.1	0	0	0	0	0.865	0	0	0	0.865
MLOC_3653.1	MLOC_12687.1	1266901	1261040	4513.MLOC_3653.1	4513.MLOC_12687.1	0	0	0	0	0.865	0	0	0	0.865
MLOC_36749.1	MLOC_15998.1	1267027	1262407	4513.MLOC_36749.1	4513.MLOC_15998.1	0	0	0	0	0.859	0.083	0	0	0.865
MLOC_36749.1	MLOC_12687.1	1267027	1261040	4513.MLOC_36749.1	4513.MLOC_12687.1	0	0	0	0	0.859	0.083	0	0	0.865
MLOC_73052.1	MLOC_20487.1	1280681	1263839	4513.MLOC_73052.1	4513.MLOC_20487.1	0	0	0	0	0.865	0	0	0	0.865
MLOC_58958.2	MLOC_11961.1	1274213	1260709	4513.MLOC_58958.2	4513.MLOC_11961.1	0	0	0	0	0.865	0	0	0	0.865
MLOC_72691.1	MLOC_44755.2	1280544	1269311	4513.MLOC_72691.1	4513.MLOC_44755.2	0	0	0	0	0.865	0	0	0	0.865
MLOC_58873.1	MLOC_15081.1	1274166	1262051	4513.MLOC_58873.1	4513.MLOC_15081.1	0	0	0	0	0.865	0	0	0	0.865
MLOC_36301.1	MLOC_11591.1	1266789	1260540	4513.MLOC_36301.1	4513.MLOC_11591.1	0	0	0	0	0.865	0	0	0	0.865
MLOC_59510.1	MLOC_3545.4	1274468	1266679	4513.MLOC_59510.1	4513.MLOC_3545.4	0	0	0	0	0.865	0	0	0	0.865
MLOC_945.1	MLOC_75066.1	1283843	1281521	4513.MLOC_945.1	4513.MLOC_75066.1	0	0	0	0	0.865	0	0	0	0.865
MLOC_71570.1	MLOC_22512.2	1280076	1264393	4513.MLOC_71570.1	4513.MLOC_22512.2	0	0	0	0	0.865	0	0	0	0.865
MLOC_4381.1	MLOC_15081.1	1268927	1262051	4513.MLOC_4381.1	4513.MLOC_15081.1	0	0	0	0	0.865	0	0	0	0.865
MLOC_56933.3	MLOC_21009.1	1273192	1263989	4513.MLOC_56933.3	4513.MLOC_21009.1	0	0	0	0	0.865	0	0	0	0.865
MLOC_70022.3	MLOC_15360.1	1279389	1262155	4513.MLOC_70022.3	4513.MLOC_15360.1	0	0	0	0	0.865	0	0	0	0.865
MLOC_56933.3	MLOC_52332.1	1273192	1271048	4513.MLOC_56933.3	4513.MLOC_52332.1	0	0	0	0	0.863	0.06	0	0	0.865
MLOC_3653.1	MLOC_17348.1	1266901	1262877	4513.MLOC_3653.1	4513.MLOC_17348.1	0	0	0	0	0.865	0	0	0	0.865
MLOC_80541.2	MLOC_67256.3	1283156	1278170	4513.MLOC_80541.2	4513.MLOC_67256.3	0	0	0	0	0.865	0	0	0	0.865
MLOC_3653.1	MLOC_15998.1	1266901	1262407	4513.MLOC_3653.1	4513.MLOC_15998.1	0	0	0	0	0.865	0	0	0	0.865
MLOC_78630.1	MLOC_15214.4	1282631	1262102	4513.MLOC_78630.1	4513.MLOC_15214.4	0	0	0	0	0.865	0	0	0	0.865
MLOC_76055.1	MLOC_71570.1	1281881	1280076	4513.MLOC_76055.1	4513.MLOC_71570.1	0	0	0	0	0.865	0	0	0	0.865
MLOC_6738.1	MLOC_45193.1	1278229	1269451	4513.MLOC_6738.1	4513.MLOC_45193.1	0	0	0	0	0.865	0	0	0	0.865
MLOC_59510.1	MLOC_52678.1	1274468	1271194	4513.MLOC_59510.1	4513.MLOC_52678.1	0	0	0	0	0.865	0	0	0	0.865
MLOC_78084.2	MLOC_70480.1	1282482	1279593	4513.MLOC_78084.2	4513.MLOC_70480.1	0	0	0	0	0.865	0	0	0	0.865
MLOC_56933.3	MLOC_12979.3	1273192	1261174	4513.MLOC_56933.3	4513.MLOC_12979.3	0	0	0	0	0.865	0	0	0	0.865
MLOC_36301.1	MLOC_15752.1	1266789	1262324	4513.MLOC_36301.1	4513.MLOC_15752.1	0	0	0	0	0.865	0	0	0	0.865
MLOC_63188.2	MLOC_11961.1	1276233	1260709	4513.MLOC_63188.2	4513.MLOC_11961.1	0	0	0	0	0.865	0	0	0	0.865
MLOC_74483.1	MLOC_63188.2	1281273	1276233	4513.MLOC_74483.1	4513.MLOC_63188.2	0	0	0	0	0.864	0	0	0	0.864
MLOC_44641.1	MLOC_17320.1	1269270	1262869	4513.MLOC_44641.1	4513.MLOC_17320.1	0	0	0	0	0.864	0	0	0	0.864
MLOC_81109.1	MLOC_65066.3	1283297	1277151	4513.MLOC_81109.1	4513.MLOC_65066.3	0	0	0	0.737	0.62	0.657	0	0	0.864
MLOC_65066.3	MLOC_41838.1	1277151	1268543	4513.MLOC_65066.3	4513.MLOC_41838.1	0	0	0	0.818	0.62	0.657	0	0	0.864
MLOC_72691.1	MLOC_15227.2	1280544	1262107	4513.MLOC_72691.1	4513.MLOC_15227.2	0	0	0	0	0.864	0	0	0	0.864
MLOC_81416.1	MLOC_67854.1	1283387	1278418	4513.MLOC_81416.1	4513.MLOC_67854.1	0	0	0	0	0.864	0	0	0	0.864
petB	AGP50783	1259774	1259773	4513.AGP50784	4513.AGP50783	0	0	0	0	0.864	0	0	0	0.864
MLOC_52444.1	MLOC_18308.3	1271099	1263208	4513.MLOC_52444.1	4513.MLOC_18308.3	0	0	0	0	0.864	0	0	0	0.864
MLOC_67012.1	MLOC_65066.3	1278056	1277151	4513.MLOC_67012.1	4513.MLOC_65066.3	0	0	0	0.897	0.62	0.657	0	0	0.864
MLOC_58999.1	MLOC_20487.1	1274231	1263839	4513.MLOC_58999.1	4513.MLOC_20487.1	0	0	0	0	0.864	0	0	0	0.864
MLOC_24730.1	AGP50783	1264758	1259773	4513.MLOC_24730.1	4513.AGP50783	0	0	0	0	0.864	0	0	0	0.864
MLOC_6851.1	MLOC_4381.1	1278715	1268927	4513.MLOC_6851.1	4513.MLOC_4381.1	0	0	0	0	0.864	0	0	0	0.864
MLOC_80541.2	MLOC_36347.1	1283156	1266809	4513.MLOC_80541.2	4513.MLOC_36347.1	0	0	0	0	0.864	0	0	0	0.864
MLOC_81416.1	MLOC_71397.1	1283387	1280004	4513.MLOC_81416.1	4513.MLOC_71397.1	0	0	0	0	0.864	0	0	0	0.864
MLOC_57909.2	MLOC_50296.1	1273700	1270315	4513.MLOC_57909.2	4513.MLOC_50296.1	0	0	0	0	0.864	0	0	0	0.864
MLOC_47103.1	MLOC_44641.1	1269788	1269270	4513.MLOC_47103.1	4513.MLOC_44641.1	0	0	0	0	0.864	0	0	0	0.864
MLOC_57909.2	MLOC_15360.1	1273700	1262155	4513.MLOC_57909.2	4513.MLOC_15360.1	0	0	0	0	0.864	0	0	0	0.864
MLOC_74118.1	MLOC_43415.1	1281114	1268817	4513.MLOC_74118.1	4513.MLOC_43415.1	0	0	0	0	0.864	0	0	0	0.864
MLOC_52332.1	MLOC_18813.1	1271048	1263359	4513.MLOC_52332.1	4513.MLOC_18813.1	0	0	0	0	0.864	0	0	0	0.864
MLOC_78084.2	MLOC_6256.2	1282482	1275936	4513.MLOC_78084.2	4513.MLOC_6256.2	0	0	0	0	0.864	0	0	0	0.864
MLOC_58873.1	MLOC_18813.1	1274166	1263359	4513.MLOC_58873.1	4513.MLOC_18813.1	0	0	0	0	0.864	0	0	0	0.864
MLOC_65066.3	MLOC_18308.3	1277151	1263208	4513.MLOC_65066.3	4513.MLOC_18308.3	0	0	0	0	0.864	0	0	0	0.864
MLOC_6058.2	MLOC_52678.1	1274956	1271194	4513.MLOC_6058.2	4513.MLOC_52678.1	0	0	0	0	0.864	0	0	0	0.864
MLOC_2310.1	MLOC_11591.1	1264503	1260540	4513.MLOC_2310.1	4513.MLOC_11591.1	0	0	0	0	0.864	0	0	0	0.864
MLOC_69498.1	MLOC_65066.3	1279155	1277151	4513.MLOC_69498.1	4513.MLOC_65066.3	0	0	0	0.752	0.62	0.657	0	0	0.864
MLOC_9899.1	MLOC_3545.4	1283942	1266679	4513.MLOC_9899.1	4513.MLOC_3545.4	0	0	0	0	0.864	0	0	0	0.864
MLOC_65066.3	MLOC_29257.1	1277151	1265487	4513.MLOC_65066.3	4513.MLOC_29257.1	0	0	0	0.712	0.62	0.657	0	0	0.864
MLOC_69499.1	MLOC_63153.1	1279156	1276220	4513.MLOC_69499.1	4513.MLOC_63153.1	0	0	0	0	0.864	0	0	0	0.864
MLOC_72691.1	MLOC_60122.1	1280544	1274749	4513.MLOC_72691.1	4513.MLOC_60122.1	0	0	0	0	0.864	0	0	0	0.864
MLOC_2310.1	MLOC_15752.1	1264503	1262324	4513.MLOC_2310.1	4513.MLOC_15752.1	0	0	0	0	0.864	0	0	0	0.864
MLOC_80541.2	MLOC_44046.1	1283156	1269005	4513.MLOC_80541.2	4513.MLOC_44046.1	0	0	0	0	0.864	0	0	0	0.864
MLOC_74118.1	MLOC_63902.1	1281114	1276563	4513.MLOC_74118.1	4513.MLOC_63902.1	0	0	0	0	0.864	0	0	0	0.864
MLOC_73052.1	MLOC_58581.1	1280681	1274035	4513.MLOC_73052.1	4513.MLOC_58581.1	0	0	0	0	0.864	0	0	0	0.864
MLOC_69499.1	MLOC_36347.1	1279156	1266809	4513.MLOC_69499.1	4513.MLOC_36347.1	0	0	0	0	0.864	0	0	0	0.864
MLOC_44511.1	MLOC_17002.1	1269216	1262763	4513.MLOC_44511.1	4513.MLOC_17002.1	0	0	0	0	0.864	0	0	0	0.864
MLOC_65066.3	MLOC_56051.1	1277151	1272754	4513.MLOC_65066.3	4513.MLOC_56051.1	0	0	0	0.755	0.62	0.657	0	0	0.864
MLOC_72290.1	MLOC_65066.3	1280377	1277151	4513.MLOC_72290.1	4513.MLOC_65066.3	0	0	0	0.752	0.62	0.657	0	0	0.864
MLOC_63188.2	MLOC_57061.1	1276233	1273248	4513.MLOC_63188.2	4513.MLOC_57061.1	0	0	0	0	0.864	0	0	0	0.864
MLOC_57909.2	MLOC_10314.1	1273700	1259945	4513.MLOC_57909.2	4513.MLOC_10314.1	0	0	0	0	0.864	0	0	0	0.864
MLOC_44641.1	MLOC_17211.14	1269270	1262841	4513.MLOC_44641.1	4513.MLOC_17211.14	0	0	0	0	0.864	0	0	0	0.864
MLOC_80541.2	MLOC_63153.1	1283156	1276220	4513.MLOC_80541.2	4513.MLOC_63153.1	0	0	0	0	0.864	0	0	0	0.864
MLOC_78630.1	MLOC_67854.1	1282631	1278418	4513.MLOC_78630.1	4513.MLOC_67854.1	0	0	0	0	0.864	0	0	0	0.864
MLOC_59510.1	MLOC_44641.1	1274468	1269270	4513.MLOC_59510.1	4513.MLOC_44641.1	0	0	0	0	0.864	0	0	0	0.864
MLOC_69499.1	MLOC_44046.1	1279156	1269005	4513.MLOC_69499.1	4513.MLOC_44046.1	0	0	0	0	0.864	0	0	0	0.864
MLOC_44641.1	MLOC_2310.1	1269270	1264503	4513.MLOC_44641.1	4513.MLOC_2310.1	0	0	0	0	0.864	0	0	0	0.864
MLOC_6851.1	MLOC_15752.1	1278715	1262324	4513.MLOC_6851.1	4513.MLOC_15752.1	0	0	0	0	0.864	0	0	0	0.864
MLOC_44641.1	MLOC_15081.1	1269270	1262051	4513.MLOC_44641.1	4513.MLOC_15081.1	0	0	0	0	0.864	0	0	0	0.864
MLOC_52332.1	MLOC_3545.4	1271048	1266679	4513.MLOC_52332.1	4513.MLOC_3545.4	0	0	0	0	0.864	0	0	0	0.864
MLOC_58999.1	MLOC_11961.1	1274231	1260709	4513.MLOC_58999.1	4513.MLOC_11961.1	0	0	0	0	0.864	0	0	0	0.864
MLOC_9033.1	MLOC_65066.3	1283763	1277151	4513.MLOC_9033.1	4513.MLOC_65066.3	0	0	0	0.891	0.62	0.657	0	0	0.864
MLOC_6851.1	MLOC_11591.1	1278715	1260540	4513.MLOC_6851.1	4513.MLOC_11591.1	0	0	0	0	0.864	0	0	0	0.864
MLOC_54528.1	MLOC_44755.2	1272004	1269311	4513.MLOC_54528.1	4513.MLOC_44755.2	0	0	0	0	0.864	0	0	0	0.864
MLOC_65066.3	MLOC_56052.1	1277151	1272755	4513.MLOC_65066.3	4513.MLOC_56052.1	0	0	0	0.754	0.62	0.657	0	0	0.864
MLOC_65066.3	MLOC_63188.2	1277151	1276233	4513.MLOC_65066.3	4513.MLOC_63188.2	0	0	0	0	0.864	0	0	0	0.864
MLOC_65066.3	MLOC_44067.1	1277151	1269016	4513.MLOC_65066.3	4513.MLOC_44067.1	0	0	0	0.745	0.62	0.657	0	0	0.864
MLOC_71329.5	MLOC_21009.1	1279979	1263989	4513.MLOC_71329.5	4513.MLOC_21009.1	0	0	0	0	0.863	0	0	0	0.863
MLOC_63902.1	MLOC_2310.1	1276563	1264503	4513.MLOC_63902.1	4513.MLOC_2310.1	0	0	0	0	0.863	0	0	0	0.863
MLOC_81416.1	MLOC_70816.1	1283387	1279755	4513.MLOC_81416.1	4513.MLOC_70816.1	0	0	0	0	0.863	0	0	0	0.863
MLOC_70022.3	MLOC_56305.2	1279389	1272883	4513.MLOC_70022.3	4513.MLOC_56305.2	0	0	0	0	0.863	0	0	0	0.863
MLOC_67256.3	MLOC_17211.14	1278170	1262841	4513.MLOC_67256.3	4513.MLOC_17211.14	0	0	0	0	0.863	0	0	0	0.863
MLOC_74349.1	MLOC_10314.1	1281220	1259945	4513.MLOC_74349.1	4513.MLOC_10314.1	0	0	0	0	0.863	0	0	0	0.863
MLOC_70817.1	MLOC_11961.1	1279756	1260709	4513.MLOC_70817.1	4513.MLOC_11961.1	0	0	0	0	0.863	0	0	0	0.863
MLOC_36749.1	MLOC_12979.3	1267027	1261174	4513.MLOC_36749.1	4513.MLOC_12979.3	0	0	0	0	0.863	0	0	0	0.863
MLOC_3545.4	MLOC_15998.1	1266679	1262407	4513.MLOC_3545.4	4513.MLOC_15998.1	0	0	0	0	0.863	0	0	0	0.863
MLOC_70480.1	MLOC_22512.2	1279593	1264393	4513.MLOC_70480.1	4513.MLOC_22512.2	0	0	0	0	0.863	0	0	0	0.863
MLOC_70816.1	MLOC_57061.1	1279755	1273248	4513.MLOC_70816.1	4513.MLOC_57061.1	0	0	0	0	0.863	0	0	0	0.863
MLOC_36749.1	MLOC_21009.1	1267027	1263989	4513.MLOC_36749.1	4513.MLOC_21009.1	0	0	0	0	0.863	0	0	0	0.863
MLOC_72691.1	MLOC_67854.1	1280544	1278418	4513.MLOC_72691.1	4513.MLOC_67854.1	0	0	0	0	0.863	0	0	0	0.863
MLOC_78630.1	MLOC_63188.2	1282631	1276233	4513.MLOC_78630.1	4513.MLOC_63188.2	0	0	0	0	0.863	0	0	0	0.863
MLOC_70022.3	MLOC_52678.1	1279389	1271194	4513.MLOC_70022.3	4513.MLOC_52678.1	0	0	0	0	0.863	0	0	0	0.863
MLOC_52332.1	MLOC_11591.1	1271048	1260540	4513.MLOC_52332.1	4513.MLOC_11591.1	0	0	0	0	0.863	0	0	0	0.863
MLOC_9899.1	MLOC_23596.1	1283942	1264579	4513.MLOC_9899.1	4513.MLOC_23596.1	0	0	0	0	0.863	0	0	0	0.863
MLOC_70022.3	MLOC_63002.1	1279389	1276151	4513.MLOC_70022.3	4513.MLOC_63002.1	0	0	0	0	0.863	0	0	0	0.863
MLOC_67256.3	MLOC_14881.1	1278170	1261965	4513.MLOC_67256.3	4513.MLOC_14881.1	0	0	0	0	0.863	0	0	0	0.863
MLOC_71329.5	MLOC_12979.3	1279979	1261174	4513.MLOC_71329.5	4513.MLOC_12979.3	0	0	0	0	0.863	0	0	0	0.863
MLOC_945.1	MLOC_22512.2	1283843	1264393	4513.MLOC_945.1	4513.MLOC_22512.2	0	0	0	0	0.863	0	0	0	0.863
MLOC_74118.1	MLOC_15752.1	1281114	1262324	4513.MLOC_74118.1	4513.MLOC_15752.1	0	0	0	0	0.863	0	0	0	0.863
MLOC_3653.1	MLOC_17211.14	1266901	1262841	4513.MLOC_3653.1	4513.MLOC_17211.14	0	0	0	0	0.863	0	0	0	0.863
MLOC_56933.3	MLOC_10314.1	1273192	1259945	4513.MLOC_56933.3	4513.MLOC_10314.1	0	0	0	0	0.853	0.11	0	0	0.863
MLOC_65066.3	MLOC_60122.1	1277151	1274749	4513.MLOC_65066.3	4513.MLOC_60122.1	0	0	0	0	0.863	0	0	0	0.863
MLOC_23596.1	MLOC_17211.14	1264579	1262841	4513.MLOC_23596.1	4513.MLOC_17211.14	0	0	0	0	0.863	0	0	0	0.863
MLOC_75066.1	MLOC_54528.1	1281521	1272004	4513.MLOC_75066.1	4513.MLOC_54528.1	0	0	0	0	0.863	0	0	0	0.863
MLOC_23596.1	MLOC_15752.1	1264579	1262324	4513.MLOC_23596.1	4513.MLOC_15752.1	0	0	0	0	0.863	0	0	0	0.863
MLOC_60122.1	MLOC_58999.1	1274749	1274231	4513.MLOC_60122.1	4513.MLOC_58999.1	0	0	0	0	0.863	0	0	0	0.863
MLOC_2310.1	MLOC_12687.1	1264503	1261040	4513.MLOC_2310.1	4513.MLOC_12687.1	0	0	0	0	0.863	0	0	0	0.863
MLOC_2310.1	MLOC_15998.1	1264503	1262407	4513.MLOC_2310.1	4513.MLOC_15998.1	0	0	0	0	0.863	0	0	0	0.863
MLOC_3545.4	MLOC_12687.1	1266679	1261040	4513.MLOC_3545.4	4513.MLOC_12687.1	0	0	0	0	0.863	0	0	0	0.863
MLOC_74118.1	MLOC_11591.1	1281114	1260540	4513.MLOC_74118.1	4513.MLOC_11591.1	0	0	0	0	0.863	0	0	0	0.863
MLOC_3545.4	MLOC_23596.1	1266679	1264579	4513.MLOC_3545.4	4513.MLOC_23596.1	0	0	0	0	0.863	0	0	0	0.863
MLOC_23596.1	MLOC_11591.1	1264579	1260540	4513.MLOC_23596.1	4513.MLOC_11591.1	0	0	0	0	0.863	0	0	0	0.863
MLOC_36301.1	MLOC_17211.14	1266789	1262841	4513.MLOC_36301.1	4513.MLOC_17211.14	0	0	0	0	0.863	0	0	0	0.863
MLOC_58873.1	MLOC_52332.1	1274166	1271048	4513.MLOC_58873.1	4513.MLOC_52332.1	0	0	0	0	0.863	0	0	0	0.863
MLOC_4717.5	MLOC_10314.1	1269798	1259945	4513.MLOC_4717.5	4513.MLOC_10314.1	0	0	0	0	0.863	0	0	0	0.863
MLOC_81416.1	MLOC_70817.1	1283387	1279756	4513.MLOC_81416.1	4513.MLOC_70817.1	0	0	0	0	0.863	0	0	0	0.863
MLOC_70817.1	MLOC_57061.1	1279756	1273248	4513.MLOC_70817.1	4513.MLOC_57061.1	0	0	0	0	0.863	0	0	0	0.863
MLOC_43415.1	MLOC_2310.1	1268817	1264503	4513.MLOC_43415.1	4513.MLOC_2310.1	0	0	0	0	0.863	0	0	0	0.863
MLOC_8225.1	MLOC_6135.1	1283602	1275328	4513.MLOC_8225.1	4513.MLOC_6135.1	0	0	0	0	0.863	0	0	0	0.863
MLOC_71397.1	MLOC_69460.2	1280004	1279139	4513.MLOC_71397.1	4513.MLOC_69460.2	0	0	0	0	0.863	0	0	0	0.863
MLOC_52332.1	MLOC_15752.1	1271048	1262324	4513.MLOC_52332.1	4513.MLOC_15752.1	0	0	0	0	0.863	0	0	0	0.863
MLOC_70816.1	MLOC_11961.1	1279755	1260709	4513.MLOC_70816.1	4513.MLOC_11961.1	0	0	0	0	0.863	0	0	0	0.863
MLOC_63336.1	MLOC_33876.4	1276293	1266255	4513.MLOC_63336.1	4513.MLOC_33876.4	0	0	0	0	0.621	0.653	0	0	0.862
MLOC_61201.1	MLOC_36749.1	1275266	1267027	4513.MLOC_61201.1	4513.MLOC_36749.1	0	0	0	0	0.851	0.112	0	0	0.862
MLOC_6135.1	MLOC_52444.1	1275328	1271099	4513.MLOC_6135.1	4513.MLOC_52444.1	0	0	0	0	0.862	0	0	0	0.862
MLOC_78084.2	MLOC_60122.1	1282482	1274749	4513.MLOC_78084.2	4513.MLOC_60122.1	0	0	0	0	0.862	0	0	0	0.862
MLOC_4644.4	MLOC_17320.1	1269686	1262869	4513.MLOC_4644.4	4513.MLOC_17320.1	0	0	0	0	0.862	0	0	0	0.862
MLOC_21009.1	MLOC_10314.1	1263989	1259945	4513.MLOC_21009.1	4513.MLOC_10314.1	0	0	0	0	0.862	0	0	0	0.862
MLOC_58581.1	MLOC_37312.2	1274035	1267283	4513.MLOC_58581.1	4513.MLOC_37312.2	0	0	0	0	0.862	0	0	0	0.862
MLOC_36749.1	MLOC_17348.1	1267027	1262877	4513.MLOC_36749.1	4513.MLOC_17348.1	0	0	0	0	0.851	0.112	0	0	0.862
MLOC_59510.1	MLOC_4644.4	1274468	1269686	4513.MLOC_59510.1	4513.MLOC_4644.4	0	0	0	0	0.862	0	0	0	0.862
MLOC_12979.3	MLOC_10314.1	1261174	1259945	4513.MLOC_12979.3	4513.MLOC_10314.1	0	0	0	0	0.862	0	0	0	0.862
MLOC_78084.2	MLOC_49468.1	1282482	1270171	4513.MLOC_78084.2	4513.MLOC_49468.1	0	0	0	0	0.862	0	0	0	0.862
MLOC_56933.3	MLOC_51793.3	1273192	1270801	4513.MLOC_56933.3	4513.MLOC_51793.3	0	0	0	0	0.862	0	0	0	0.862
MLOC_56305.2	MLOC_15081.1	1272883	1262051	4513.MLOC_56305.2	4513.MLOC_15081.1	0	0	0	0	0.854	0.091	0	0	0.861
MLOC_57909.2	MLOC_15011.1	1273700	1262023	4513.MLOC_57909.2	4513.MLOC_15011.1	0	0	0	0	0.85	0.112	0	0	0.861
MLOC_63002.1	MLOC_47103.1	1276151	1269788	4513.MLOC_63002.1	4513.MLOC_47103.1	0	0	0	0	0.854	0.091	0	0	0.861
MLOC_66195.1	MLOC_57909.2	1277686	1273700	4513.MLOC_66195.1	4513.MLOC_57909.2	0	0	0	0	0.85	0.112	0	0	0.861
MLOC_73052.1	MLOC_58999.1	1280681	1274231	4513.MLOC_73052.1	4513.MLOC_58999.1	0	0	0	0	0.861	0	0	0	0.861
MLOC_56305.2	MLOC_47103.1	1272883	1269788	4513.MLOC_56305.2	4513.MLOC_47103.1	0	0	0	0	0.854	0.091	0	0	0.861
MLOC_57909.2	MLOC_54712.1	1273700	1272086	4513.MLOC_57909.2	4513.MLOC_54712.1	0	0	0	0	0.85	0.112	0	0	0.861
MLOC_58873.1	MLOC_2310.1	1274166	1264503	4513.MLOC_58873.1	4513.MLOC_2310.1	0	0	0	0	0.861	0	0	0	0.861
MLOC_63002.1	MLOC_15081.1	1276151	1262051	4513.MLOC_63002.1	4513.MLOC_15081.1	0	0	0	0	0.854	0.091	0	0	0.861
MLOC_58873.1	MLOC_17211.14	1274166	1262841	4513.MLOC_58873.1	4513.MLOC_17211.14	0	0	0	0	0.854	0.091	0	0	0.861
MLOC_59170.1	MLOC_57909.2	1274306	1273700	4513.MLOC_59170.1	4513.MLOC_57909.2	0	0	0	0	0.85	0.112	0	0	0.861
MLOC_64189.3	MLOC_57909.2	1276693	1273700	4513.MLOC_64189.3	4513.MLOC_57909.2	0	0	0	0	0.85	0.112	0	0	0.861
MLOC_20714.1	AGP50783	1263892	1259773	4513.MLOC_20714.1	4513.AGP50783	0	0	0	0	0.589	0.674	0	0	0.86
MLOC_8225.1	MLOC_67854.1	1283602	1278418	4513.MLOC_8225.1	4513.MLOC_67854.1	0	0	0	0	0.86	0	0	0	0.86
MLOC_72691.1	MLOC_52444.1	1280544	1271099	4513.MLOC_72691.1	4513.MLOC_52444.1	0	0	0	0	0.86	0	0	0	0.86
AGP50783	4525075	1259773	1259770	4513.AGP50783	4513.AGP50780	0	0	0	0	0.589	0.674	0	0	0.86
MLOC_6738.1	MLOC_63188.2	1278229	1276233	4513.MLOC_6738.1	4513.MLOC_63188.2	0	0	0	0	0.86	0	0	0	0.86
MLOC_73052.1	MLOC_44755.2	1280681	1269311	4513.MLOC_73052.1	4513.MLOC_44755.2	0	0	0	0	0.86	0	0	0	0.86
psbB	AGP50783	1276192	1259773	4513.MLOC_63096.1	4513.AGP50783	0	0	0	0	0.589	0.674	0	0	0.86
MLOC_81884.2	MLOC_33876.4	1283519	1266255	4513.MLOC_81884.2	4513.MLOC_33876.4	0	0	0	0	0.67	0.591	0	0	0.859
MLOC_70817.1	MLOC_18308.3	1279756	1263208	4513.MLOC_70817.1	4513.MLOC_18308.3	0	0	0	0	0.859	0	0	0	0.859
MLOC_74118.1	MLOC_57467.3	1281114	1273472	4513.MLOC_74118.1	4513.MLOC_57467.3	0	0	0	0	0.859	0	0	0	0.859
MLOC_76055.1	MLOC_67854.1	1281881	1278418	4513.MLOC_76055.1	4513.MLOC_67854.1	0	0	0	0	0.859	0	0	0	0.859
MLOC_67824.1	MLOC_4381.1	1278399	1268927	4513.MLOC_67824.1	4513.MLOC_4381.1	0	0	0	0	0.859	0	0	0	0.859
MLOC_70816.1	MLOC_18308.3	1279755	1263208	4513.MLOC_70816.1	4513.MLOC_18308.3	0	0	0	0	0.859	0	0	0	0.859
MLOC_4381.1	MLOC_10224.2	1268927	1259909	4513.MLOC_4381.1	4513.MLOC_10224.2	0	0	0	0	0.859	0	0	0	0.859
MLOC_74118.1	MLOC_4644.4	1281114	1269686	4513.MLOC_74118.1	4513.MLOC_4644.4	0	0	0	0	0.859	0	0	0	0.859
MLOC_78630.1	MLOC_15227.2	1282631	1262107	4513.MLOC_78630.1	4513.MLOC_15227.2	0	0	0	0	0.859	0	0	0	0.859
MLOC_71329.5	MLOC_63002.1	1279979	1276151	4513.MLOC_71329.5	4513.MLOC_63002.1	0	0	0	0	0.848	0.107	0	0	0.858
MLOC_71329.5	MLOC_56305.2	1279979	1272883	4513.MLOC_71329.5	4513.MLOC_56305.2	0	0	0	0	0.848	0.107	0	0	0.858
MLOC_52678.1	MLOC_36749.1	1271194	1267027	4513.MLOC_52678.1	4513.MLOC_36749.1	0	0	0	0	0.848	0.105	0	0	0.858
MLOC_15227.2	MLOC_1304.1	1262107	1261199	4513.MLOC_15227.2	4513.MLOC_1304.1	0	0	0	0	0.858	0	0	0	0.858
MLOC_12979.3	MLOC_12687.1	1261174	1261040	4513.MLOC_12979.3	4513.MLOC_12687.1	0	0	0	0	0.858	0	0	0	0.858
MLOC_15998.1	MLOC_12979.3	1262407	1261174	4513.MLOC_15998.1	4513.MLOC_12979.3	0	0	0	0	0.858	0	0	0	0.858
MLOC_58873.1	MLOC_57467.3	1274166	1273472	4513.MLOC_58873.1	4513.MLOC_57467.3	0	0	0	0	0.858	0	0	0	0.858
MLOC_15081.1	MLOC_12687.1	1262051	1261040	4513.MLOC_15081.1	4513.MLOC_12687.1	0	0	0	0	0.85	0.096	0	0	0.858
MLOC_47103.1	MLOC_12687.1	1269788	1261040	4513.MLOC_47103.1	4513.MLOC_12687.1	0	0	0	0	0.85	0.096	0	0	0.858
MLOC_21009.1	MLOC_12687.1	1263989	1261040	4513.MLOC_21009.1	4513.MLOC_12687.1	0	0	0	0	0.858	0	0	0	0.858
MLOC_21009.1	MLOC_15998.1	1263989	1262407	4513.MLOC_21009.1	4513.MLOC_15998.1	0	0	0	0	0.858	0	0	0	0.858
MLOC_58581.1	MLOC_52515.2	1274035	1271128	4513.MLOC_58581.1	4513.MLOC_52515.2	0	0	0	0	0.858	0	0	0	0.858
MLOC_47103.1	MLOC_15998.1	1269788	1262407	4513.MLOC_47103.1	4513.MLOC_15998.1	0	0	0	0	0.85	0.096	0	0	0.858
MLOC_15998.1	MLOC_15081.1	1262407	1262051	4513.MLOC_15998.1	4513.MLOC_15081.1	0	0	0	0	0.85	0.096	0	0	0.858
MLOC_17360.1	MLOC_15081.1	1262881	1262051	4513.MLOC_17360.1	4513.MLOC_15081.1	0	0	0	0	0.857	0	0	0	0.857
MLOC_47103.1	MLOC_17360.1	1269788	1262881	4513.MLOC_47103.1	4513.MLOC_17360.1	0	0	0	0	0.857	0	0	0	0.857
MLOC_74679.2	MLOC_52444.1	1281352	1271099	4513.MLOC_74679.2	4513.MLOC_52444.1	0	0	0	0	0.857	0	0	0	0.857
MLOC_52332.1	MLOC_17360.1	1271048	1262881	4513.MLOC_52332.1	4513.MLOC_17360.1	0	0	0	0	0.856	0.049	0	0	0.857
MLOC_71329.5	MLOC_56933.3	1279979	1273192	4513.MLOC_71329.5	4513.MLOC_56933.3	0	0	0	0	0.848	0.095	0	0	0.856
MLOC_74118.1	MLOC_58873.1	1281114	1274166	4513.MLOC_74118.1	4513.MLOC_58873.1	0	0	0	0	0.856	0	0	0	0.856
MLOC_57909.2	MLOC_3653.1	1273700	1266901	4513.MLOC_57909.2	4513.MLOC_3653.1	0	0	0	0	0.856	0	0	0	0.856
MLOC_56933.3	MLOC_17320.1	1273192	1262869	4513.MLOC_56933.3	4513.MLOC_17320.1	0	0	0	0	0.856	0	0	0	0.856
MLOC_78084.2	MLOC_71397.1	1282482	1280004	4513.MLOC_78084.2	4513.MLOC_71397.1	0	0	0	0	0.856	0	0	0	0.856
MLOC_78630.1	MLOC_43140.1	1282631	1268752	4513.MLOC_78630.1	4513.MLOC_43140.1	0	0	0	0	0.856	0	0	0	0.856
MLOC_64189.3	MLOC_58873.1	1276693	1274166	4513.MLOC_64189.3	4513.MLOC_58873.1	0	0	0	0	0.849	0.091	0	0	0.856
MLOC_58873.1	MLOC_15011.1	1274166	1262023	4513.MLOC_58873.1	4513.MLOC_15011.1	0	0	0	0	0.849	0.091	0	0	0.856
MLOC_36749.1	MLOC_11591.1	1267027	1260540	4513.MLOC_36749.1	4513.MLOC_11591.1	0	0	0	0	0.856	0	0	0	0.856
MLOC_67854.1	MLOC_52515.2	1278418	1271128	4513.MLOC_67854.1	4513.MLOC_52515.2	0	0	0	0	0.856	0	0	0	0.856
MLOC_59170.1	MLOC_58873.1	1274306	1274166	4513.MLOC_59170.1	4513.MLOC_58873.1	0	0	0	0	0.849	0.091	0	0	0.856
MLOC_58873.1	MLOC_54712.1	1274166	1272086	4513.MLOC_58873.1	4513.MLOC_54712.1	0	0	0	0	0.849	0.091	0	0	0.856
MLOC_59510.1	MLOC_56933.3	1274468	1273192	4513.MLOC_59510.1	4513.MLOC_56933.3	0	0	0	0	0.856	0	0	0	0.856
MLOC_36749.1	MLOC_15752.1	1267027	1262324	4513.MLOC_36749.1	4513.MLOC_15752.1	0	0	0	0	0.856	0	0	0	0.856
MLOC_66195.1	MLOC_58873.1	1277686	1274166	4513.MLOC_66195.1	4513.MLOC_58873.1	0	0	0	0	0.849	0.091	0	0	0.856
MLOC_9899.1	MLOC_36301.1	1283942	1266789	4513.MLOC_9899.1	4513.MLOC_36301.1	0	0	0	0	0.855	0	0	0	0.855
MLOC_54528.1	MLOC_11961.1	1272004	1260709	4513.MLOC_54528.1	4513.MLOC_11961.1	0	0	0	0	0.855	0	0	0	0.855
MLOC_4381.1	MLOC_17320.1	1268927	1262869	4513.MLOC_4381.1	4513.MLOC_17320.1	0	0	0	0	0.855	0	0	0	0.855
MLOC_59510.1	MLOC_4381.1	1274468	1268927	4513.MLOC_59510.1	4513.MLOC_4381.1	0	0	0	0	0.855	0	0	0	0.855
MLOC_72691.1	MLOC_45193.1	1280544	1269451	4513.MLOC_72691.1	4513.MLOC_45193.1	0	0	0	0	0.855	0	0	0	0.855
MLOC_71570.1	MLOC_70817.1	1280076	1279756	4513.MLOC_71570.1	4513.MLOC_70817.1	0	0	0	0	0.854	0	0	0	0.854
MLOC_59170.1	MLOC_4644.4	1274306	1269686	4513.MLOC_59170.1	4513.MLOC_4644.4	0	0	0	0	0.85	0.071	0	0	0.854
MLOC_71570.1	MLOC_70816.1	1280076	1279755	4513.MLOC_71570.1	4513.MLOC_70816.1	0	0	0	0	0.854	0	0	0	0.854
MLOC_66195.1	MLOC_4644.4	1277686	1269686	4513.MLOC_66195.1	4513.MLOC_4644.4	0	0	0	0	0.85	0.071	0	0	0.854
MLOC_64189.3	MLOC_4644.4	1276693	1269686	4513.MLOC_64189.3	4513.MLOC_4644.4	0	0	0	0	0.85	0.071	0	0	0.854
MLOC_74118.1	MLOC_6058.2	1281114	1274956	4513.MLOC_74118.1	4513.MLOC_6058.2	0	0	0	0	0.854	0	0	0	0.854
MLOC_54712.1	MLOC_4644.4	1272086	1269686	4513.MLOC_54712.1	4513.MLOC_4644.4	0	0	0	0	0.85	0.071	0	0	0.854
MLOC_71397.1	MLOC_52444.1	1280004	1271099	4513.MLOC_71397.1	4513.MLOC_52444.1	0	0	0	0	0.854	0	0	0	0.854
MLOC_4644.4	MLOC_15011.1	1269686	1262023	4513.MLOC_4644.4	4513.MLOC_15011.1	0	0	0	0	0.85	0.071	0	0	0.854
MLOC_70817.1	MLOC_1304.1	1279756	1261199	4513.MLOC_70817.1	4513.MLOC_1304.1	0	0	0	0	0.853	0	0	0	0.853
MLOC_71397.1	MLOC_1304.1	1280004	1261199	4513.MLOC_71397.1	4513.MLOC_1304.1	0	0	0	0	0.853	0	0	0	0.853
MLOC_54528.1	MLOC_49483.1	1272004	1270175	4513.MLOC_54528.1	4513.MLOC_49483.1	0	0	0	0	0.853	0	0	0	0.853
MLOC_74483.1	MLOC_71570.1	1281273	1280076	4513.MLOC_74483.1	4513.MLOC_71570.1	0	0	0	0	0.853	0	0	0	0.853
MLOC_70816.1	MLOC_49468.1	1279755	1270171	4513.MLOC_70816.1	4513.MLOC_49468.1	0	0	0	0	0.853	0	0	0	0.853
MLOC_78084.2	MLOC_52444.1	1282482	1271099	4513.MLOC_78084.2	4513.MLOC_52444.1	0	0	0	0	0.853	0	0	0	0.853
MLOC_65066.3	MLOC_58581.1	1277151	1274035	4513.MLOC_65066.3	4513.MLOC_58581.1	0	0	0	0	0.853	0	0	0	0.853
MLOC_70816.1	MLOC_1304.1	1279755	1261199	4513.MLOC_70816.1	4513.MLOC_1304.1	0	0	0	0	0.853	0	0	0	0.853
MLOC_6256.2	MLOC_15214.4	1275936	1262102	4513.MLOC_6256.2	4513.MLOC_15214.4	0	0	0	0	0.853	0	0	0	0.853
MLOC_70817.1	MLOC_49468.1	1279756	1270171	4513.MLOC_70817.1	4513.MLOC_49468.1	0	0	0	0	0.853	0	0	0	0.853
MLOC_74349.1	MLOC_15752.1	1281220	1262324	4513.MLOC_74349.1	4513.MLOC_15752.1	0	0	0	0	0.852	0	0	0	0.852
MLOC_74679.2	MLOC_45193.1	1281352	1269451	4513.MLOC_74679.2	4513.MLOC_45193.1	0	0	0	0	0.852	0	0	0	0.852
MLOC_63336.1	MLOC_15998.1	1276293	1262407	4513.MLOC_63336.1	4513.MLOC_15998.1	0	0	0	0	0.849	0.065	0	0	0.852
MLOC_74349.1	MLOC_11591.1	1281220	1260540	4513.MLOC_74349.1	4513.MLOC_11591.1	0	0	0	0	0.852	0	0	0	0.852
MLOC_4717.5	MLOC_36749.1	1269798	1267027	4513.MLOC_4717.5	4513.MLOC_36749.1	0	0	0	0	0.852	0	0	0	0.852
MLOC_63336.1	MLOC_12687.1	1276293	1261040	4513.MLOC_63336.1	4513.MLOC_12687.1	0	0	0	0	0.849	0.065	0	0	0.852
MLOC_73052.1	MLOC_44511.1	1280681	1269216	4513.MLOC_73052.1	4513.MLOC_44511.1	0	0	0	0	0.852	0	0	0	0.852
MLOC_36634.2	MLOC_12687.1	1266963	1261040	4513.MLOC_36634.2	4513.MLOC_12687.1	0	0	0	0	0.849	0.065	0	0	0.852
MLOC_36634.2	MLOC_15998.1	1266963	1262407	4513.MLOC_36634.2	4513.MLOC_15998.1	0	0	0	0	0.849	0.065	0	0	0.852
MLOC_57467.3	MLOC_15998.1	1273472	1262407	4513.MLOC_57467.3	4513.MLOC_15998.1	0	0	0	0	0.851	0	0	0	0.851
MLOC_57467.3	MLOC_12687.1	1273472	1261040	4513.MLOC_57467.3	4513.MLOC_12687.1	0	0	0	0	0.851	0	0	0	0.851
MLOC_78084.2	MLOC_65066.3	1282482	1277151	4513.MLOC_78084.2	4513.MLOC_65066.3	0	0	0	0	0.851	0	0	0	0.851
MLOC_67256.3	MLOC_12979.3	1278170	1261174	4513.MLOC_67256.3	4513.MLOC_12979.3	0	0	0	0	0.851	0	0	0	0.851
MLOC_67256.3	MLOC_21009.1	1278170	1263989	4513.MLOC_67256.3	4513.MLOC_21009.1	0	0	0	0	0.851	0	0	0	0.851
MLOC_71570.1	MLOC_71397.1	1280076	1280004	4513.MLOC_71570.1	4513.MLOC_71397.1	0	0	0	0	0.85	0	0	0	0.85
MLOC_67256.3	MLOC_15752.1	1278170	1262324	4513.MLOC_67256.3	4513.MLOC_15752.1	0	0	0	0	0.85	0	0	0	0.85
MLOC_70817.1	MLOC_52515.2	1279756	1271128	4513.MLOC_70817.1	4513.MLOC_52515.2	0	0	0	0	0.85	0	0	0	0.85
MLOC_37312.2	MLOC_18308.3	1267283	1263208	4513.MLOC_37312.2	4513.MLOC_18308.3	0	0	0	0	0.85	0	0	0	0.85
MLOC_17320.1	MLOC_11591.1	1262869	1260540	4513.MLOC_17320.1	4513.MLOC_11591.1	0	0	0	0	0.85	0	0	0	0.85
MLOC_59510.1	MLOC_15752.1	1274468	1262324	4513.MLOC_59510.1	4513.MLOC_15752.1	0	0	0	0	0.85	0	0	0	0.85
MLOC_67256.3	MLOC_11591.1	1278170	1260540	4513.MLOC_67256.3	4513.MLOC_11591.1	0	0	0	0	0.85	0	0	0	0.85
MLOC_73052.1	MLOC_45193.1	1280681	1269451	4513.MLOC_73052.1	4513.MLOC_45193.1	0	0	0	0	0.85	0	0	0	0.85
MLOC_72691.1	MLOC_18308.3	1280544	1263208	4513.MLOC_72691.1	4513.MLOC_18308.3	0	0	0	0	0.85	0	0	0	0.85
MLOC_59510.1	MLOC_11591.1	1274468	1260540	4513.MLOC_59510.1	4513.MLOC_11591.1	0	0	0	0	0.85	0	0	0	0.85
MLOC_70816.1	MLOC_52515.2	1279755	1271128	4513.MLOC_70816.1	4513.MLOC_52515.2	0	0	0	0	0.85	0	0	0	0.85
MLOC_17320.1	MLOC_15752.1	1262869	1262324	4513.MLOC_17320.1	4513.MLOC_15752.1	0	0	0	0	0.85	0	0	0	0.85
MLOC_71329.5	MLOC_61201.1	1279979	1275266	4513.MLOC_71329.5	4513.MLOC_61201.1	0	0	0	0	0.845	0.067	0	0	0.849
MLOC_80541.2	MLOC_36634.2	1283156	1266963	4513.MLOC_80541.2	4513.MLOC_36634.2	0	0	0	0	0.849	0	0	0	0.849
MLOC_8225.1	MLOC_58581.1	1283602	1274035	4513.MLOC_8225.1	4513.MLOC_58581.1	0	0	0	0	0.849	0	0	0	0.849
MLOC_58873.1	MLOC_4381.1	1274166	1268927	4513.MLOC_58873.1	4513.MLOC_4381.1	0	0	0	0	0.849	0	0	0	0.849
MLOC_49468.1	MLOC_45193.1	1270171	1269451	4513.MLOC_49468.1	4513.MLOC_45193.1	0	0	0	0	0.849	0	0	0	0.849
MLOC_80541.2	MLOC_63336.1	1283156	1276293	4513.MLOC_80541.2	4513.MLOC_63336.1	0	0	0	0	0.849	0	0	0	0.849
MLOC_6058.2	MLOC_4644.4	1274956	1269686	4513.MLOC_6058.2	4513.MLOC_4644.4	0	0	0	0	0.849	0	0	0	0.849
MLOC_78630.1	psbK	1282631	1259728	4513.MLOC_78630.1	4513.AGP50738	0	0	0	0	0	0.849	0	0	0.849
MLOC_37312.2	MLOC_22512.2	1267283	1264393	4513.MLOC_37312.2	4513.MLOC_22512.2	0	0	0	0	0.849	0	0	0	0.849
MLOC_6135.1	MLOC_54528.1	1275328	1272004	4513.MLOC_6135.1	4513.MLOC_54528.1	0	0	0	0	0.849	0	0	0	0.849
MLOC_71329.5	MLOC_17348.1	1279979	1262877	4513.MLOC_71329.5	4513.MLOC_17348.1	0	0	0	0	0.845	0.067	0	0	0.849
MLOC_67256.3	MLOC_64189.3	1278170	1276693	4513.MLOC_67256.3	4513.MLOC_64189.3	0	0	0	0	0.848	0	0	0	0.848
MLOC_71329.5	MLOC_11046.1	1279979	1260296	4513.MLOC_71329.5	4513.MLOC_11046.1	0	0	0	0	0.647	0.588	0	0	0.848
MLOC_81884.2	MLOC_2310.1	1283519	1264503	4513.MLOC_81884.2	4513.MLOC_2310.1	0	0	0	0	0.837	0.107	0	0	0.848
MLOC_80246.1	MLOC_2310.1	1283066	1264503	4513.MLOC_80246.1	4513.MLOC_2310.1	0	0	0	0	0.837	0.107	0	0	0.848
MLOC_67256.3	MLOC_54712.1	1278170	1272086	4513.MLOC_67256.3	4513.MLOC_54712.1	0	0	0	0	0.848	0	0	0	0.848
MLOC_67256.3	MLOC_66195.1	1278170	1277686	4513.MLOC_67256.3	4513.MLOC_66195.1	0	0	0	0	0.848	0	0	0	0.848
MLOC_17002.1	MLOC_15214.4	1262763	1262102	4513.MLOC_17002.1	4513.MLOC_15214.4	0	0	0	0	0.848	0	0	0	0.848
MLOC_71329.5	MLOC_4843.1	1279979	1270010	4513.MLOC_71329.5	4513.MLOC_4843.1	0	0	0	0	0.647	0.588	0	0	0.848
MLOC_54756.1	MLOC_2310.1	1272101	1264503	4513.MLOC_54756.1	4513.MLOC_2310.1	0	0	0	0	0.837	0.107	0	0	0.848
MLOC_71329.5	MLOC_17012.1	1279979	1262768	4513.MLOC_71329.5	4513.MLOC_17012.1	0	0	0	0	0.647	0.588	0	0	0.848
MLOC_71329.5	MLOC_55312.1	1279979	1272384	4513.MLOC_71329.5	4513.MLOC_55312.1	0	0	0	0	0.647	0.588	0	0	0.848
MLOC_76220.1	MLOC_71329.5	1281914	1279979	4513.MLOC_76220.1	4513.MLOC_71329.5	0	0	0	0	0.647	0.588	0	0	0.848
MLOC_38749.6	MLOC_2310.1	1267894	1264503	4513.MLOC_38749.6	4513.MLOC_2310.1	0	0	0	0	0.837	0.107	0	0	0.848
MLOC_62544.2	MLOC_2310.1	1275926	1264503	4513.MLOC_62544.2	4513.MLOC_2310.1	0	0	0	0	0.837	0.107	0	0	0.848
MLOC_74679.2	MLOC_65066.3	1281352	1277151	4513.MLOC_74679.2	4513.MLOC_65066.3	0	0	0	0	0.848	0	0	0	0.848
MLOC_6738.1	MLOC_15214.4	1278229	1262102	4513.MLOC_6738.1	4513.MLOC_15214.4	0	0	0	0	0.848	0	0	0	0.848
MLOC_67256.3	MLOC_59170.1	1278170	1274306	4513.MLOC_67256.3	4513.MLOC_59170.1	0	0	0	0	0.848	0	0	0	0.848
MLOC_77678.1	MLOC_2310.1	1282356	1264503	4513.MLOC_77678.1	4513.MLOC_2310.1	0	0	0	0	0.837	0.107	0	0	0.848
MLOC_71329.5	MLOC_15791.1	1279979	1262341	4513.MLOC_71329.5	4513.MLOC_15791.1	0	0	0	0	0.647	0.588	0	0	0.848
MLOC_67256.3	MLOC_15011.1	1278170	1262023	4513.MLOC_67256.3	4513.MLOC_15011.1	0	0	0	0	0.848	0	0	0	0.848
MLOC_4381.1	MLOC_18813.1	1268927	1263359	4513.MLOC_4381.1	4513.MLOC_18813.1	0	0	0	0	0.847	0	0	0	0.847
MLOC_71329.5	MLOC_70022.3	1279979	1279389	4513.MLOC_71329.5	4513.MLOC_70022.3	0	0	0	0	0.847	0	0	0	0.847
MLOC_64189.3	MLOC_10314.1	1276693	1259945	4513.MLOC_64189.3	4513.MLOC_10314.1	0	0	0	0	0.847	0	0	0	0.847
MLOC_8225.1	MLOC_70480.1	1283602	1279593	4513.MLOC_8225.1	4513.MLOC_70480.1	0	0	0	0	0.847	0	0	0	0.847
MLOC_54712.1	MLOC_10314.1	1272086	1259945	4513.MLOC_54712.1	4513.MLOC_10314.1	0	0	0	0	0.847	0	0	0	0.847
MLOC_66195.1	MLOC_10314.1	1277686	1259945	4513.MLOC_66195.1	4513.MLOC_10314.1	0	0	0	0	0.847	0	0	0	0.847
MLOC_15011.1	MLOC_10314.1	1262023	1259945	4513.MLOC_15011.1	4513.MLOC_10314.1	0	0	0	0	0.847	0	0	0	0.847
MLOC_73052.1	MLOC_1304.1	1280681	1261199	4513.MLOC_73052.1	4513.MLOC_1304.1	0	0	0	0	0.847	0	0	0	0.847
MLOC_59170.1	MLOC_10314.1	1274306	1259945	4513.MLOC_59170.1	4513.MLOC_10314.1	0	0	0	0	0.847	0	0	0	0.847
MLOC_73052.1	MLOC_60122.1	1280681	1274749	4513.MLOC_73052.1	4513.MLOC_60122.1	0	0	0	0	0.847	0	0	0	0.847
MLOC_66074.2	MLOC_60122.1	1277641	1274749	4513.MLOC_66074.2	4513.MLOC_60122.1	0	0	0	0	0.847	0	0	0	0.847
MLOC_38749.6	MLOC_23596.1	1267894	1264579	4513.MLOC_38749.6	4513.MLOC_23596.1	0	0	0	0	0.655	0.573	0	0	0.846
MLOC_66195.1	MLOC_56933.3	1277686	1273192	4513.MLOC_66195.1	4513.MLOC_56933.3	0	0	0	0	0.837	0.097	0	0	0.846
MLOC_64189.3	MLOC_56933.3	1276693	1273192	4513.MLOC_64189.3	4513.MLOC_56933.3	0	0	0	0	0.837	0.097	0	0	0.846
MLOC_59170.1	MLOC_56933.3	1274306	1273192	4513.MLOC_59170.1	4513.MLOC_56933.3	0	0	0	0	0.837	0.097	0	0	0.846
MLOC_56933.3	MLOC_15011.1	1273192	1262023	4513.MLOC_56933.3	4513.MLOC_15011.1	0	0	0	0	0.837	0.097	0	0	0.846
MLOC_66195.1	MLOC_36301.1	1277686	1266789	4513.MLOC_66195.1	4513.MLOC_36301.1	0	0	0	0	0.846	0	0	0	0.846
MLOC_52515.2	MLOC_22512.2	1271128	1264393	4513.MLOC_52515.2	4513.MLOC_22512.2	0	0	0	0	0.846	0	0	0	0.846
MLOC_77678.1	MLOC_14881.1	1282356	1261965	4513.MLOC_77678.1	4513.MLOC_14881.1	0	0	0	0	0.846	0	0	0	0.846
MLOC_80246.1	MLOC_14881.1	1283066	1261965	4513.MLOC_80246.1	4513.MLOC_14881.1	0	0	0	0	0.846	0	0	0	0.846
MLOC_59170.1	MLOC_36301.1	1274306	1266789	4513.MLOC_59170.1	4513.MLOC_36301.1	0	0	0	0	0.846	0	0	0	0.846
MLOC_54756.1	MLOC_23596.1	1272101	1264579	4513.MLOC_54756.1	4513.MLOC_23596.1	0	0	0	0	0.655	0.573	0	0	0.846
MLOC_62544.2	MLOC_23596.1	1275926	1264579	4513.MLOC_62544.2	4513.MLOC_23596.1	0	0	0	0	0.655	0.573	0	0	0.846
MLOC_54712.1	MLOC_23596.1	1272086	1264579	4513.MLOC_54712.1	4513.MLOC_23596.1	0	0	0	0	0.846	0	0	0	0.846
MLOC_66195.1	MLOC_23596.1	1277686	1264579	4513.MLOC_66195.1	4513.MLOC_23596.1	0	0	0	0	0.846	0	0	0	0.846
MLOC_81884.2	MLOC_23596.1	1283519	1264579	4513.MLOC_81884.2	4513.MLOC_23596.1	0	0	0	0	0.655	0.573	0	0	0.846
MLOC_56933.3	MLOC_54712.1	1273192	1272086	4513.MLOC_56933.3	4513.MLOC_54712.1	0	0	0	0	0.837	0.097	0	0	0.846
MLOC_59170.1	MLOC_23596.1	1274306	1264579	4513.MLOC_59170.1	4513.MLOC_23596.1	0	0	0	0	0.846	0	0	0	0.846
MLOC_64189.3	MLOC_23596.1	1276693	1264579	4513.MLOC_64189.3	4513.MLOC_23596.1	0	0	0	0	0.846	0	0	0	0.846
MLOC_23596.1	MLOC_15011.1	1264579	1262023	4513.MLOC_23596.1	4513.MLOC_15011.1	0	0	0	0	0.846	0	0	0	0.846
MLOC_64189.3	MLOC_36301.1	1276693	1266789	4513.MLOC_64189.3	4513.MLOC_36301.1	0	0	0	0	0.846	0	0	0	0.846
MLOC_6058.2	MLOC_58873.1	1274956	1274166	4513.MLOC_6058.2	4513.MLOC_58873.1	0	0	0	0	0.846	0	0	0	0.846
MLOC_80246.1	MLOC_23596.1	1283066	1264579	4513.MLOC_80246.1	4513.MLOC_23596.1	0	0	0	0	0.655	0.573	0	0	0.846
MLOC_36301.1	MLOC_15011.1	1266789	1262023	4513.MLOC_36301.1	4513.MLOC_15011.1	0	0	0	0	0.846	0	0	0	0.846
MLOC_77678.1	MLOC_23596.1	1282356	1264579	4513.MLOC_77678.1	4513.MLOC_23596.1	0	0	0	0	0.655	0.573	0	0	0.846
MLOC_54712.1	MLOC_36301.1	1272086	1266789	4513.MLOC_54712.1	4513.MLOC_36301.1	0	0	0	0	0.846	0	0	0	0.846
MLOC_56305.2	MLOC_4381.1	1272883	1268927	4513.MLOC_56305.2	4513.MLOC_4381.1	0	0	0	0	0.839	0.082	0	0	0.845
MLOC_63002.1	MLOC_4381.1	1276151	1268927	4513.MLOC_63002.1	4513.MLOC_4381.1	0	0	0	0	0.839	0.082	0	0	0.845
MLOC_9899.1	MLOC_10314.1	1283942	1259945	4513.MLOC_9899.1	4513.MLOC_10314.1	0	0	0	0	0.845	0	0	0	0.845
MLOC_76055.1	MLOC_74483.1	1281881	1281273	4513.MLOC_76055.1	4513.MLOC_74483.1	0	0	0	0	0.845	0	0	0	0.845
MLOC_71570.1	MLOC_6256.2	1280076	1275936	4513.MLOC_71570.1	4513.MLOC_6256.2	0	0	0	0	0.845	0	0	0	0.845
MLOC_63188.2	MLOC_49483.1	1276233	1270175	4513.MLOC_63188.2	4513.MLOC_49483.1	0	0	0	0	0.844	0	0	0	0.844
MLOC_52444.1	MLOC_15214.4	1271099	1262102	4513.MLOC_52444.1	4513.MLOC_15214.4	0	0	0	0	0.844	0	0	0	0.844
MLOC_76055.1	MLOC_45193.1	1281881	1269451	4513.MLOC_76055.1	4513.MLOC_45193.1	0	0	0	0	0.844	0	0	0	0.844
MLOC_18308.3	MLOC_17002.1	1263208	1262763	4513.MLOC_18308.3	4513.MLOC_17002.1	0	0	0	0	0.844	0	0	0	0.844
MLOC_71570.1	MLOC_58958.2	1280076	1274213	4513.MLOC_71570.1	4513.MLOC_58958.2	0	0	0	0	0.844	0	0	0	0.844
MLOC_80246.1	MLOC_33876.4	1283066	1266255	4513.MLOC_80246.1	4513.MLOC_33876.4	0	0	0	0	0.632	0.591	0	0	0.843
MLOC_4717.5	MLOC_44641.1	1269798	1269270	4513.MLOC_4717.5	4513.MLOC_44641.1	0	0	0	0	0.843	0	0	0	0.843
MLOC_78630.1	MLOC_71570.1	1282631	1280076	4513.MLOC_78630.1	4513.MLOC_71570.1	0	0	0	0	0.843	0	0	0	0.843
MLOC_77678.1	MLOC_33876.4	1282356	1266255	4513.MLOC_77678.1	4513.MLOC_33876.4	0	0	0	0	0.632	0.591	0	0	0.843
MLOC_6738.1	MLOC_60122.1	1278229	1274749	4513.MLOC_6738.1	4513.MLOC_60122.1	0	0	0	0	0.842	0	0	0	0.842
MLOC_52332.1	MLOC_3653.1	1271048	1266901	4513.MLOC_52332.1	4513.MLOC_3653.1	0	0	0	0	0.842	0	0	0	0.842
MLOC_57909.2	MLOC_56305.2	1273700	1272883	4513.MLOC_57909.2	4513.MLOC_56305.2	0	0	0	0	0.842	0	0	0	0.842
MLOC_6738.1	MLOC_54528.1	1278229	1272004	4513.MLOC_6738.1	4513.MLOC_54528.1	0	0	0	0	0.842	0	0	0	0.842
MLOC_8225.1	MLOC_6738.1	1283602	1278229	4513.MLOC_8225.1	4513.MLOC_6738.1	0	0	0	0	0.842	0	0	0	0.842
MLOC_81416.1	MLOC_52444.1	1283387	1271099	4513.MLOC_81416.1	4513.MLOC_52444.1	0	0	0	0	0.842	0	0	0	0.842
MLOC_63002.1	MLOC_57909.2	1276151	1273700	4513.MLOC_63002.1	4513.MLOC_57909.2	0	0	0	0	0.842	0	0	0	0.842
MLOC_6851.1	MLOC_43026.1	1278715	1268725	4513.MLOC_6851.1	4513.MLOC_43026.1	0	0	0	0	0.837	0.07	0	0	0.841
MLOC_49468.1	MLOC_37312.2	1270171	1267283	4513.MLOC_49468.1	4513.MLOC_37312.2	0	0	0	0	0.841	0	0	0	0.841
MLOC_69460.2	MLOC_58999.1	1279139	1274231	4513.MLOC_69460.2	4513.MLOC_58999.1	0	0	0	0	0.841	0	0	0	0.841
MLOC_6851.1	MLOC_13243.1	1278715	1261292	4513.MLOC_6851.1	4513.MLOC_13243.1	0	0	0	0	0.837	0.07	0	0	0.841
MLOC_22512.2	MLOC_17002.1	1264393	1262763	4513.MLOC_22512.2	4513.MLOC_17002.1	0	0	0	0	0.841	0	0	0	0.841
MLOC_63188.2	MLOC_22512.2	1276233	1264393	4513.MLOC_63188.2	4513.MLOC_22512.2	0	0	0	0	0.841	0	0	0	0.841
MLOC_7505.1	MLOC_6851.1	1281516	1278715	4513.MLOC_7505.1	4513.MLOC_6851.1	0	0	0	0	0.837	0.07	0	0	0.841
MLOC_71906.1	MLOC_6851.1	1280215	1278715	4513.MLOC_71906.1	4513.MLOC_6851.1	0	0	0	0	0.837	0.07	0	0	0.841
MLOC_6851.1	MLOC_58967.2	1278715	1274217	4513.MLOC_6851.1	4513.MLOC_58967.2	0	0	0	0	0.837	0.07	0	0	0.841
MLOC_6135.1	MLOC_18308.3	1275328	1263208	4513.MLOC_6135.1	4513.MLOC_18308.3	0	0	0	0	0.841	0	0	0	0.841
MLOC_6851.1	MLOC_56390.2	1278715	1272916	4513.MLOC_6851.1	4513.MLOC_56390.2	0	0	0	0	0.837	0.07	0	0	0.841
MLOC_59170.1	MLOC_3545.4	1274306	1266679	4513.MLOC_59170.1	4513.MLOC_3545.4	0	0	0	0	0.84	0	0	0	0.84
AGP50783	4525151	1259773	1259730	4513.AGP50783	4513.AGP50740	0	0	0	0	0.313	0.777	0	0	0.84
MLOC_52444.1	MLOC_1304.1	1271099	1261199	4513.MLOC_52444.1	4513.MLOC_1304.1	0	0	0	0	0.84	0	0	0	0.84
MLOC_52332.1	MLOC_44046.1	1271048	1269005	4513.MLOC_52332.1	4513.MLOC_44046.1	0	0	0	0	0.839	0.049	0	0	0.84
MLOC_66195.1	MLOC_3545.4	1277686	1266679	4513.MLOC_66195.1	4513.MLOC_3545.4	0	0	0	0	0.84	0	0	0	0.84
MLOC_63153.1	MLOC_52332.1	1276220	1271048	4513.MLOC_63153.1	4513.MLOC_52332.1	0	0	0	0	0.839	0.049	0	0	0.84
MLOC_36301.1	MLOC_3545.4	1266789	1266679	4513.MLOC_36301.1	4513.MLOC_3545.4	0	0	0	0	0.84	0	0	0	0.84
MLOC_64189.3	MLOC_3545.4	1276693	1266679	4513.MLOC_64189.3	4513.MLOC_3545.4	0	0	0	0	0.84	0	0	0	0.84
MLOC_67854.1	MLOC_6256.2	1278418	1275936	4513.MLOC_67854.1	4513.MLOC_6256.2	0	0	0	0	0.84	0	0	0	0.84
MLOC_54712.1	MLOC_3545.4	1272086	1266679	4513.MLOC_54712.1	4513.MLOC_3545.4	0	0	0	0	0.84	0	0	0	0.84
MLOC_3545.4	MLOC_15011.1	1266679	1262023	4513.MLOC_3545.4	4513.MLOC_15011.1	0	0	0	0	0.84	0	0	0	0.84
MLOC_78630.1	MLOC_37312.2	1282631	1267283	4513.MLOC_78630.1	4513.MLOC_37312.2	0	0	0	0	0.84	0	0	0	0.84
MLOC_6256.2	MLOC_20487.1	1275936	1263839	4513.MLOC_6256.2	4513.MLOC_20487.1	0	0	0	0	0.84	0	0	0	0.84
psbD	AGP50783	1266326	1259773	4513.MLOC_34266.1	4513.AGP50783	0	0	0	0	0.313	0.777	0	0	0.84
MLOC_52332.1	MLOC_36347.1	1271048	1266809	4513.MLOC_52332.1	4513.MLOC_36347.1	0	0	0	0	0.839	0.049	0	0	0.84
MLOC_17211.14	MLOC_10224.2	1262841	1259909	4513.MLOC_17211.14	4513.MLOC_10224.2	0	0	0	0	0.839	0	0	0	0.839
MLOC_56337.2	MLOC_52444.1	1272894	1271099	4513.MLOC_56337.2	4513.MLOC_52444.1	0	0	0	0	0.839	0	0	0	0.839
MLOC_80541.2	MLOC_17360.1	1283156	1262881	4513.MLOC_80541.2	4513.MLOC_17360.1	0	0	0	0	0.839	0	0	0	0.839
MLOC_70022.3	MLOC_52332.1	1279389	1271048	4513.MLOC_70022.3	4513.MLOC_52332.1	0	0	0	0	0.839	0	0	0	0.839
MLOC_67824.1	MLOC_17211.14	1278399	1262841	4513.MLOC_67824.1	4513.MLOC_17211.14	0	0	0	0	0.839	0	0	0	0.839
MLOC_70022.3	MLOC_17211.14	1279389	1262841	4513.MLOC_70022.3	4513.MLOC_17211.14	0	0	0	0	0.838	0	0	0	0.838
MLOC_73052.1	MLOC_15214.4	1280681	1262102	4513.MLOC_73052.1	4513.MLOC_15214.4	0	0	0	0	0.838	0	0	0	0.838
MLOC_57909.2	MLOC_52332.1	1273700	1271048	4513.MLOC_57909.2	4513.MLOC_52332.1	0	0	0	0	0.838	0	0	0	0.838
MLOC_58999.1	MLOC_4725.4	1274231	1269808	4513.MLOC_58999.1	4513.MLOC_4725.4	0	0	0	0	0.838	0	0	0	0.838
MLOC_59510.1	MLOC_4717.5	1274468	1269798	4513.MLOC_59510.1	4513.MLOC_4717.5	0	0	0	0	0.838	0	0	0	0.838
MLOC_4717.5	MLOC_17320.1	1269798	1262869	4513.MLOC_4717.5	4513.MLOC_17320.1	0	0	0	0	0.838	0	0	0	0.838
MLOC_54528.1	MLOC_22512.2	1272004	1264393	4513.MLOC_54528.1	4513.MLOC_22512.2	0	0	0	0	0.837	0	0	0	0.837
MLOC_58581.1	MLOC_20487.1	1274035	1263839	4513.MLOC_58581.1	4513.MLOC_20487.1	0	0	0	0	0.837	0	0	0	0.837
MLOC_36634.2	MLOC_17211.14	1266963	1262841	4513.MLOC_36634.2	4513.MLOC_17211.14	0	0	0	0	0.837	0	0	0	0.837
MLOC_63336.1	MLOC_17211.14	1276293	1262841	4513.MLOC_63336.1	4513.MLOC_17211.14	0	0	0	0	0.837	0	0	0	0.837
MLOC_6256.2	MLOC_62317.1	1275936	1275806	4513.MLOC_6256.2	4513.MLOC_62317.1	0	0	0	0	0.837	0	0	0	0.837
MLOC_78630.1	MLOC_1304.1	1282631	1261199	4513.MLOC_78630.1	4513.MLOC_1304.1	0	0	0	0	0.837	0	0	0	0.837
MLOC_67854.1	MLOC_56337.2	1278418	1272894	4513.MLOC_67854.1	4513.MLOC_56337.2	0	0	0	0	0.837	0	0	0	0.837
MLOC_6738.1	MLOC_62317.1	1278229	1275806	4513.MLOC_6738.1	4513.MLOC_62317.1	0	0	0	0	0.837	0	0	0	0.837
MLOC_81416.1	MLOC_63188.2	1283387	1276233	4513.MLOC_81416.1	4513.MLOC_63188.2	0	0	0	0	0.837	0	0	0	0.837
MLOC_6851.1	MLOC_15998.1	1278715	1262407	4513.MLOC_6851.1	4513.MLOC_15998.1	0	0	0	0	0.836	0	0	0	0.836
MLOC_18813.1	MLOC_15081.1	1263359	1262051	4513.MLOC_18813.1	4513.MLOC_15081.1	0	0	0	0	0.836	0	0	0	0.836
MLOC_47103.1	MLOC_18813.1	1269788	1263359	4513.MLOC_47103.1	4513.MLOC_18813.1	0	0	0	0	0.836	0	0	0	0.836
MLOC_37312.2	MLOC_17002.1	1267283	1262763	4513.MLOC_37312.2	4513.MLOC_17002.1	0	0	0	0	0.836	0	0	0	0.836
MLOC_69460.2	MLOC_18308.3	1279139	1263208	4513.MLOC_69460.2	4513.MLOC_18308.3	0	0	0	0	0.836	0	0	0	0.836
MLOC_74349.1	MLOC_64906.1	1281220	1277071	4513.MLOC_74349.1	4513.MLOC_64906.1	0	0	0	0	0.836	0	0	0	0.836
MLOC_74349.1	MLOC_60235.1	1281220	1274801	4513.MLOC_74349.1	4513.MLOC_60235.1	0	0	0	0	0.836	0	0	0	0.836
MLOC_6851.1	MLOC_12687.1	1278715	1261040	4513.MLOC_6851.1	4513.MLOC_12687.1	0	0	0	0	0.836	0	0	0	0.836
MLOC_58967.2	MLOC_10314.1	1274217	1259945	4513.MLOC_58967.2	4513.MLOC_10314.1	0	0	0	0	0.799	0.21	0	0	0.834
MLOC_56390.2	MLOC_10314.1	1272916	1259945	4513.MLOC_56390.2	4513.MLOC_10314.1	0	0	0	0	0.799	0.21	0	0	0.834
MLOC_13243.1	MLOC_10314.1	1261292	1259945	4513.MLOC_13243.1	4513.MLOC_10314.1	0	0	0	0	0.799	0.21	0	0	0.834
MLOC_7505.1	MLOC_10314.1	1281516	1259945	4513.MLOC_7505.1	4513.MLOC_10314.1	0	0	0	0	0.799	0.21	0	0	0.834
MLOC_43026.1	MLOC_10314.1	1268725	1259945	4513.MLOC_43026.1	4513.MLOC_10314.1	0	0	0	0	0.799	0.21	0	0	0.834
MLOC_71906.1	MLOC_10314.1	1280215	1259945	4513.MLOC_71906.1	4513.MLOC_10314.1	0	0	0	0	0.799	0.21	0	0	0.834
MLOC_67256.3	MLOC_13243.1	1278170	1261292	4513.MLOC_67256.3	4513.MLOC_13243.1	0	0	0	0	0.798	0.21	0	0	0.833
MLOC_7505.1	MLOC_67256.3	1281516	1278170	4513.MLOC_7505.1	4513.MLOC_67256.3	0	0	0	0	0.798	0.21	0	0	0.833
MLOC_67256.3	MLOC_43026.1	1278170	1268725	4513.MLOC_67256.3	4513.MLOC_43026.1	0	0	0	0	0.798	0.21	0	0	0.833
MLOC_67256.3	MLOC_58967.2	1278170	1274217	4513.MLOC_67256.3	4513.MLOC_58967.2	0	0	0	0	0.798	0.21	0	0	0.833
MLOC_71906.1	MLOC_67256.3	1280215	1278170	4513.MLOC_71906.1	4513.MLOC_67256.3	0	0	0	0	0.798	0.21	0	0	0.833
MLOC_67256.3	MLOC_56390.2	1278170	1272916	4513.MLOC_67256.3	4513.MLOC_56390.2	0	0	0	0	0.798	0.21	0	0	0.833
MLOC_74349.1	MLOC_11046.1	1281220	1260296	4513.MLOC_74349.1	4513.MLOC_11046.1	0	0	0	0	0.606	0.592	0	0	0.832
MLOC_57909.2	MLOC_11046.1	1273700	1260296	4513.MLOC_57909.2	4513.MLOC_11046.1	0	0	0	0	0.652	0.539	0	0	0.832
MLOC_74349.1	MLOC_55312.1	1281220	1272384	4513.MLOC_74349.1	4513.MLOC_55312.1	0	0	0	0	0.606	0.592	0	0	0.832
MLOC_57909.2	MLOC_4843.1	1273700	1270010	4513.MLOC_57909.2	4513.MLOC_4843.1	0	0	0	0	0.652	0.539	0	0	0.832
MLOC_57909.2	MLOC_15791.1	1273700	1262341	4513.MLOC_57909.2	4513.MLOC_15791.1	0	0	0	0	0.652	0.539	0	0	0.832
MLOC_76220.1	MLOC_74349.1	1281914	1281220	4513.MLOC_76220.1	4513.MLOC_74349.1	0	0	0	0	0.606	0.592	0	0	0.832
MLOC_76220.1	MLOC_57909.2	1281914	1273700	4513.MLOC_76220.1	4513.MLOC_57909.2	0	0	0	0	0.652	0.539	0	0	0.832
MLOC_57909.2	MLOC_17012.1	1273700	1262768	4513.MLOC_57909.2	4513.MLOC_17012.1	0	0	0	0	0.652	0.539	0	0	0.832
MLOC_50296.1	MLOC_17360.1	1270315	1262881	4513.MLOC_50296.1	4513.MLOC_17360.1	0	0	0	0	0.804	0.178	0	0	0.832
MLOC_74349.1	MLOC_17012.1	1281220	1262768	4513.MLOC_74349.1	4513.MLOC_17012.1	0	0	0	0	0.606	0.592	0	0	0.832
MLOC_74349.1	MLOC_4843.1	1281220	1270010	4513.MLOC_74349.1	4513.MLOC_4843.1	0	0	0	0	0.606	0.592	0	0	0.832
MLOC_57909.2	MLOC_55312.1	1273700	1272384	4513.MLOC_57909.2	4513.MLOC_55312.1	0	0	0	0	0.652	0.539	0	0	0.832
MLOC_17360.1	MLOC_15360.1	1262881	1262155	4513.MLOC_17360.1	4513.MLOC_15360.1	0	0	0	0	0.804	0.178	0	0	0.832
MLOC_74349.1	MLOC_15791.1	1281220	1262341	4513.MLOC_74349.1	4513.MLOC_15791.1	0	0	0	0	0.606	0.592	0	0	0.832
MLOC_945.1	MLOC_22471.2	1283843	1264384	4513.MLOC_945.1	4513.MLOC_22471.2	0	0	0	0.965	0.532	0.655	0	0	0.831
MLOC_57061.1	MLOC_56052.1	1273248	1272755	4513.MLOC_57061.1	4513.MLOC_56052.1	0	0	0	0.905	0.583	0.607	0	0	0.829
MLOC_17360.1	MLOC_17211.14	1262881	1262841	4513.MLOC_17360.1	4513.MLOC_17211.14	0	0	0	0	0.791	0.218	0	0	0.829
MLOC_9033.1	MLOC_57061.1	1283763	1273248	4513.MLOC_9033.1	4513.MLOC_57061.1	0	0	0	0.939	0.583	0.607	0	0	0.829
MLOC_57061.1	MLOC_41838.1	1273248	1268543	4513.MLOC_57061.1	4513.MLOC_41838.1	0	0	0	0.918	0.583	0.607	0	0	0.829
MLOC_69498.1	MLOC_57061.1	1279155	1273248	4513.MLOC_69498.1	4513.MLOC_57061.1	0	0	0	0.91	0.583	0.607	0	0	0.829
MLOC_57061.1	MLOC_56051.1	1273248	1272754	4513.MLOC_57061.1	4513.MLOC_56051.1	0	0	0	0.905	0.583	0.607	0	0	0.829
MLOC_81109.1	MLOC_57061.1	1283297	1273248	4513.MLOC_81109.1	4513.MLOC_57061.1	0	0	0	0.896	0.583	0.607	0	0	0.829
MLOC_57061.1	MLOC_29257.1	1273248	1265487	4513.MLOC_57061.1	4513.MLOC_29257.1	0	0	0	0.889	0.583	0.607	0	0	0.829
MLOC_57061.1	MLOC_44067.1	1273248	1269016	4513.MLOC_57061.1	4513.MLOC_44067.1	0	0	0	0.903	0.583	0.607	0	0	0.829
MLOC_67012.1	MLOC_57061.1	1278056	1273248	4513.MLOC_67012.1	4513.MLOC_57061.1	0	0	0	0.942	0.583	0.607	0	0	0.829
MLOC_22512.2	MLOC_15214.4	1264393	1262102	4513.MLOC_22512.2	4513.MLOC_15214.4	0	0	0	0	0.829	0	0	0	0.829
MLOC_72290.1	MLOC_57061.1	1280377	1273248	4513.MLOC_72290.1	4513.MLOC_57061.1	0	0	0	0.904	0.583	0.607	0	0	0.829
AGP50739	4525096	1259729	1259725	4513.AGP50739	4513.AGP50735	0	0	0	0	0.108	0.816	0	0	0.828
psbD	AGP50739	1266326	1259729	4513.MLOC_34266.1	4513.AGP50739	0	0	0	0	0.107	0.816	0	0	0.828
4525151	AGP50739	1259730	1259729	4513.AGP50740	4513.AGP50739	0	0	0	0	0.107	0.816	0	0	0.828
psbA	AGP50739	1283811	1259729	4513.MLOC_9279.1	4513.AGP50739	0	0	0	0	0.108	0.816	0	0	0.828
MLOC_945.1	MLOC_69498.1	1283843	1279155	4513.MLOC_945.1	4513.MLOC_69498.1	0	0	0	0.984	0	0.825	0	0	0.825
MLOC_7505.1	MLOC_36301.1	1281516	1266789	4513.MLOC_7505.1	4513.MLOC_36301.1	0	0	0	0	0.785	0.21	0	0	0.822
MLOC_56390.2	MLOC_36301.1	1272916	1266789	4513.MLOC_56390.2	4513.MLOC_36301.1	0	0	0	0	0.785	0.21	0	0	0.822
MLOC_58967.2	MLOC_36301.1	1274217	1266789	4513.MLOC_58967.2	4513.MLOC_36301.1	0	0	0	0	0.785	0.21	0	0	0.822
MLOC_36301.1	MLOC_13243.1	1266789	1261292	4513.MLOC_36301.1	4513.MLOC_13243.1	0	0	0	0	0.785	0.21	0	0	0.822
MLOC_71906.1	MLOC_36301.1	1280215	1266789	4513.MLOC_71906.1	4513.MLOC_36301.1	0	0	0	0	0.785	0.21	0	0	0.822
MLOC_43026.1	MLOC_36301.1	1268725	1266789	4513.MLOC_43026.1	4513.MLOC_36301.1	0	0	0	0	0.785	0.21	0	0	0.822
AGP50783	4525154	1259773	1259732	4513.AGP50783	4513.AGP50742	0	0	0	0	0.238	0.775	0	0	0.821
psbZ	AGP50783	1266319	1259773	4513.MLOC_34223.1	4513.AGP50783	0	0	0	0	0.238	0.775	0	0	0.821
MLOC_74483.1	MLOC_22471.2	1281273	1264384	4513.MLOC_74483.1	4513.MLOC_22471.2	0	0	0	0	0.27	0.764	0	0	0.82
MLOC_62544.2	MLOC_36301.1	1275926	1266789	4513.MLOC_62544.2	4513.MLOC_36301.1	0	0	0	0	0.789	0.178	0	0	0.819
MLOC_38749.6	MLOC_36301.1	1267894	1266789	4513.MLOC_38749.6	4513.MLOC_36301.1	0	0	0	0	0.789	0.178	0	0	0.819
MLOC_54756.1	MLOC_36301.1	1272101	1266789	4513.MLOC_54756.1	4513.MLOC_36301.1	0	0	0	0	0.789	0.178	0	0	0.819
MLOC_78630.1	psbD	1282631	1266326	4513.MLOC_78630.1	4513.MLOC_34266.1	0	0	0	0	0	0.818	0	0	0.818
MLOC_78630.1	4525151	1282631	1259730	4513.MLOC_78630.1	4513.AGP50740	0	0	0	0	0	0.818	0	0	0.818
psbF	4525151	1259760	1259730	4513.AGP50770	4513.AGP50740	0	0	0	0	0.05	0.816	0	0	0.817
psbA	psbF	1283811	1259760	4513.MLOC_9279.1	4513.AGP50770	0	0	0	0	0.048	0.816	0	0	0.817
psbD	psbF	1266326	1259760	4513.MLOC_34266.1	4513.AGP50770	0	0	0	0	0.05	0.816	0	0	0.817
4525090	AGP50739	1259733	1259729	4513.AGP50743	4513.AGP50739	0	0	0	0	0.186	0.785	0	0	0.817
psbF	4525096	1259760	1259725	4513.AGP50770	4513.AGP50735	0	0	0	0	0.048	0.816	0	0	0.817
psbZ	4525096	1266319	1259725	4513.MLOC_34223.1	4513.AGP50735	0	0	0	0	0.094	0.806	0	0	0.816
psbB	4525096	1276192	1259725	4513.MLOC_63096.1	4513.AGP50735	0	0	0	0	0.218	0.775	0	0	0.816
MLOC_20714.1	4525096	1263892	1259725	4513.MLOC_20714.1	4513.AGP50735	0	0	0	0	0.218	0.775	0	0	0.816
psbA	4525075	1283811	1259770	4513.MLOC_9279.1	4513.AGP50780	0	0	0	0	0.218	0.775	0	0	0.816
psbA	MLOC_20714.1	1283811	1263892	4513.MLOC_9279.1	4513.MLOC_20714.1	0	0	0	0	0.218	0.775	0	0	0.816
psbA	psbZ	1283811	1266319	4513.MLOC_9279.1	4513.MLOC_34223.1	0	0	0	0	0.094	0.806	0	0	0.816
MLOC_69460.2	MLOC_63188.2	1279139	1276233	4513.MLOC_69460.2	4513.MLOC_63188.2	0	0	0	0	0.816	0	0	0	0.816
psbA	psbB	1283811	1276192	4513.MLOC_9279.1	4513.MLOC_63096.1	0	0	0	0	0.218	0.775	0	0	0.816
4525075	4525096	1259770	1259725	4513.AGP50780	4513.AGP50735	0	0	0	0	0.218	0.775	0	0	0.816
4525154	4525096	1259732	1259725	4513.AGP50742	4513.AGP50735	0	0	0	0	0.094	0.806	0	0	0.816
psbA	4525154	1283811	1259732	4513.MLOC_9279.1	4513.AGP50742	0	0	0	0	0.094	0.806	0	0	0.816
AGP50783	psbK	1259773	1259728	4513.AGP50783	4513.AGP50738	0	0	0	0	0.179	0.785	0	0	0.815
MLOC_63002.1	MLOC_18813.1	1276151	1263359	4513.MLOC_63002.1	4513.MLOC_18813.1	0	0	0	0	0.801	0.107	0	0	0.814
MLOC_56305.2	MLOC_18813.1	1272883	1263359	4513.MLOC_56305.2	4513.MLOC_18813.1	0	0	0	0	0.801	0.107	0	0	0.814
MLOC_61201.1	MLOC_52678.1	1275266	1271194	4513.MLOC_61201.1	4513.MLOC_52678.1	0	0	0	0	0.813	0	0	0	0.813
MLOC_78630.1	4525096	1282631	1259725	4513.MLOC_78630.1	4513.AGP50735	0	0	0	0	0	0.813	0	0	0.813
MLOC_52678.1	MLOC_17348.1	1271194	1262877	4513.MLOC_52678.1	4513.MLOC_17348.1	0	0	0	0	0.813	0	0	0	0.813
psbA	MLOC_78630.1	1283811	1282631	4513.MLOC_9279.1	4513.MLOC_78630.1	0	0	0	0	0	0.813	0	0	0.813
MLOC_67256.3	MLOC_56933.3	1278170	1273192	4513.MLOC_67256.3	4513.MLOC_56933.3	0	0	0	0	0.797	0.11	0	0	0.811
psbA	4525151	1283811	1259730	4513.MLOC_9279.1	4513.AGP50740	0	0	0	0	0.189	0.775	0	0	0.809
psbB	psbF	1276192	1259760	4513.MLOC_63096.1	4513.AGP50770	0	0	0	0	0.129	0.79	0	0	0.809
MLOC_54528.1	MLOC_22471.2	1272004	1264384	4513.MLOC_54528.1	4513.MLOC_22471.2	0	0	0	0	0.57	0.576	0	0	0.809
psbA	psbD	1283811	1266326	4513.MLOC_9279.1	4513.MLOC_34266.1	0	0	0	0	0.189	0.775	0	0	0.809
MLOC_20714.1	psbF	1263892	1259760	4513.MLOC_20714.1	4513.AGP50770	0	0	0	0	0.129	0.79	0	0	0.809
psbD	4525096	1266326	1259725	4513.MLOC_34266.1	4513.AGP50735	0	0	0	0.903	0.189	0.775	0	0	0.809
4525075	psbF	1259770	1259760	4513.AGP50780	4513.AGP50770	0	0	0	0	0.129	0.79	0	0	0.809
4525151	4525096	1259730	1259725	4513.AGP50740	4513.AGP50735	0	0	0	0.764	0.189	0.775	0	0	0.809
MLOC_70816.1	MLOC_17002.1	1279755	1262763	4513.MLOC_70816.1	4513.MLOC_17002.1	0	0	0	0	0.808	0	0	0	0.808
MLOC_70817.1	MLOC_17002.1	1279756	1262763	4513.MLOC_70817.1	4513.MLOC_17002.1	0	0	0	0	0.808	0	0	0	0.808
MLOC_57061.1	AGP50783	1273248	1259773	4513.MLOC_57061.1	4513.AGP50783	0	0	0	0	0	0.807	0	0	0.807
MLOC_57061.1	4525152	1273248	1259731	4513.MLOC_57061.1	4513.AGP50741	0	0	0	0	0	0.807	0	0	0.807
MLOC_58873.1	MLOC_4717.5	1274166	1269798	4513.MLOC_58873.1	4513.MLOC_4717.5	0	0	0	0	0.807	0	0	0	0.807
MLOC_71906.1	MLOC_6058.2	1280215	1274956	4513.MLOC_71906.1	4513.MLOC_6058.2	0	0	0	0	0.79	0.111	0	0	0.805
MLOC_6058.2	MLOC_43026.1	1274956	1268725	4513.MLOC_6058.2	4513.MLOC_43026.1	0	0	0	0	0.79	0.111	0	0	0.805
MLOC_6058.2	MLOC_56390.2	1274956	1272916	4513.MLOC_6058.2	4513.MLOC_56390.2	0	0	0	0	0.79	0.111	0	0	0.805
MLOC_6058.2	MLOC_58967.2	1274956	1274217	4513.MLOC_6058.2	4513.MLOC_58967.2	0	0	0	0	0.79	0.111	0	0	0.805
MLOC_7505.1	MLOC_6058.2	1281516	1274956	4513.MLOC_7505.1	4513.MLOC_6058.2	0	0	0	0	0.79	0.111	0	0	0.805
MLOC_6058.2	MLOC_13243.1	1274956	1261292	4513.MLOC_6058.2	4513.MLOC_13243.1	0	0	0	0	0.79	0.111	0	0	0.805
MLOC_70022.3	MLOC_64189.3	1279389	1276693	4513.MLOC_70022.3	4513.MLOC_64189.3	0	0	0	0	0.804	0	0	0	0.804
MLOC_70022.3	MLOC_54712.1	1279389	1272086	4513.MLOC_70022.3	4513.MLOC_54712.1	0	0	0	0	0.804	0	0	0	0.804
MLOC_70022.3	MLOC_15011.1	1279389	1262023	4513.MLOC_70022.3	4513.MLOC_15011.1	0	0	0	0	0.804	0	0	0	0.804
MLOC_70022.3	MLOC_66195.1	1279389	1277686	4513.MLOC_70022.3	4513.MLOC_66195.1	0	0	0	0	0.804	0	0	0	0.804
MLOC_70022.3	MLOC_59170.1	1279389	1274306	4513.MLOC_70022.3	4513.MLOC_59170.1	0	0	0	0	0.804	0	0	0	0.804
AGP50783	psbL	1259773	1259759	4513.AGP50783	4513.AGP50769	0	0	0	0	0.124	0.786	0	0	0.804
psbF	4525090	1259760	1259733	4513.AGP50770	4513.AGP50743	0	0	0	0	0.127	0.785	0	0	0.804
MLOC_60122.1	MLOC_18308.3	1274749	1263208	4513.MLOC_60122.1	4513.MLOC_18308.3	0	0	0	0	0.804	0	0	0	0.804
MLOC_69499.1	MLOC_4717.5	1279156	1269798	4513.MLOC_69499.1	4513.MLOC_4717.5	0	0	0	0	0.803	0	0	0	0.803
MLOC_4644.4	MLOC_17211.14	1269686	1262841	4513.MLOC_4644.4	4513.MLOC_17211.14	0	0	0	0	0.777	0.152	0	0	0.802
MLOC_66074.2	MLOC_62317.1	1277641	1275806	4513.MLOC_66074.2	4513.MLOC_62317.1	0	0	0	0	0.802	0	0	0	0.802
MLOC_77678.1	MLOC_74118.1	1282356	1281114	4513.MLOC_77678.1	4513.MLOC_74118.1	0	0	0	0	0.801	0	0	0	0.801
MLOC_74118.1	MLOC_38749.6	1281114	1267894	4513.MLOC_74118.1	4513.MLOC_38749.6	0	0	0	0	0.801	0	0	0	0.801
MLOC_80246.1	MLOC_74118.1	1283066	1281114	4513.MLOC_80246.1	4513.MLOC_74118.1	0	0	0	0	0.801	0	0	0	0.801
MLOC_4644.4	MLOC_17348.1	1269686	1262877	4513.MLOC_4644.4	4513.MLOC_17348.1	0	0	0	0	0.801	0	0	0	0.801
MLOC_74118.1	MLOC_62544.2	1281114	1275926	4513.MLOC_74118.1	4513.MLOC_62544.2	0	0	0	0	0.801	0	0	0	0.801
psbF	psbK	1259760	1259728	4513.AGP50770	4513.AGP50738	0	0	0	0	0.107	0.787	0	0	0.801
MLOC_74118.1	MLOC_54756.1	1281114	1272101	4513.MLOC_74118.1	4513.MLOC_54756.1	0	0	0	0	0.801	0	0	0	0.801
MLOC_81884.2	MLOC_74118.1	1283519	1281114	4513.MLOC_81884.2	4513.MLOC_74118.1	0	0	0	0	0.801	0	0	0	0.801
MLOC_61201.1	MLOC_4644.4	1275266	1269686	4513.MLOC_61201.1	4513.MLOC_4644.4	0	0	0	0	0.801	0	0	0	0.801
MLOC_72290.1	MLOC_56052.1	1280377	1272755	4513.MLOC_72290.1	4513.MLOC_56052.1	0	0	0	0.985	0	0.8	0	0	0.8
MLOC_44067.1	MLOC_29257.1	1269016	1265487	4513.MLOC_44067.1	4513.MLOC_29257.1	0	0	0	0.984	0	0.8	0	0	0.8
MLOC_81109.1	MLOC_67012.1	1283297	1278056	4513.MLOC_81109.1	4513.MLOC_67012.1	0	0	0	0.984	0	0.8	0	0	0.8
MLOC_9033.1	MLOC_72290.1	1283763	1280377	4513.MLOC_9033.1	4513.MLOC_72290.1	0	0	0	0.983	0	0.8	0	0	0.8
MLOC_9033.1	MLOC_81109.1	1283763	1283297	4513.MLOC_9033.1	4513.MLOC_81109.1	0	0	0	0.983	0	0.8	0	0	0.8
MLOC_72290.1	MLOC_44067.1	1280377	1269016	4513.MLOC_72290.1	4513.MLOC_44067.1	0	0	0	0.985	0	0.8	0	0	0.8
MLOC_72290.1	MLOC_69498.1	1280377	1279155	4513.MLOC_72290.1	4513.MLOC_69498.1	0	0	0	0.983	0	0.8	0	0	0.8
MLOC_9033.1	MLOC_67012.1	1283763	1278056	4513.MLOC_9033.1	4513.MLOC_67012.1	0	0	0	0.982	0	0.8	0	0	0.8
MLOC_9033.1	MLOC_56051.1	1283763	1272754	4513.MLOC_9033.1	4513.MLOC_56051.1	0	0	0	0.983	0	0.8	0	0	0.8
MLOC_945.1	MLOC_81109.1	1283843	1283297	4513.MLOC_945.1	4513.MLOC_81109.1	0	0	0	0.981	0	0.8	0	0	0.8
MLOC_6058.2	MLOC_50296.1	1274956	1270315	4513.MLOC_6058.2	4513.MLOC_50296.1	0	0	0	0	0.756	0.214	0	0	0.8
MLOC_81109.1	MLOC_72290.1	1283297	1280377	4513.MLOC_81109.1	4513.MLOC_72290.1	0	0	0	0.986	0	0.8	0	0	0.8
MLOC_70817.1	MLOC_20487.1	1279756	1263839	4513.MLOC_70817.1	4513.MLOC_20487.1	0	0	0	0	0.8	0	0	0	0.8
MLOC_69498.1	MLOC_56051.1	1279155	1272754	4513.MLOC_69498.1	4513.MLOC_56051.1	0	0	0	0.984	0	0.8	0	0	0.8
MLOC_72290.1	MLOC_56051.1	1280377	1272754	4513.MLOC_72290.1	4513.MLOC_56051.1	0	0	0	0.986	0	0.8	0	0	0.8
MLOC_945.1	MLOC_72290.1	1283843	1280377	4513.MLOC_945.1	4513.MLOC_72290.1	0	0	0	0.986	0	0.8	0	0	0.8
MLOC_945.1	MLOC_9033.1	1283843	1283763	4513.MLOC_945.1	4513.MLOC_9033.1	0	0	0	0.983	0	0.8	0	0	0.8
MLOC_57061.1	MLOC_18308.3	1273248	1263208	4513.MLOC_57061.1	4513.MLOC_18308.3	0	0	0	0	0.8	0	0	0	0.8
MLOC_72290.1	MLOC_67012.1	1280377	1278056	4513.MLOC_72290.1	4513.MLOC_67012.1	0	0	0	0.983	0	0.8	0	0	0.8
MLOC_945.1	MLOC_56052.1	1283843	1272755	4513.MLOC_945.1	4513.MLOC_56052.1	0	0	0	0.985	0	0.8	0	0	0.8
MLOC_81109.1	MLOC_56051.1	1283297	1272754	4513.MLOC_81109.1	4513.MLOC_56051.1	0	0	0	0.986	0	0.8	0	0	0.8
MLOC_945.1	MLOC_41838.1	1283843	1268543	4513.MLOC_945.1	4513.MLOC_41838.1	0	0	0	0.985	0	0.8	0	0	0.8
MLOC_81109.1	MLOC_44067.1	1283297	1269016	4513.MLOC_81109.1	4513.MLOC_44067.1	0	0	0	0.986	0	0.8	0	0	0.8
MLOC_945.1	MLOC_44067.1	1283843	1269016	4513.MLOC_945.1	4513.MLOC_44067.1	0	0	0	0.985	0	0.8	0	0	0.8
MLOC_56052.1	MLOC_29257.1	1272755	1265487	4513.MLOC_56052.1	4513.MLOC_29257.1	0	0	0	0.985	0	0.8	0	0	0.8
MLOC_6058.2	MLOC_15360.1	1274956	1262155	4513.MLOC_6058.2	4513.MLOC_15360.1	0	0	0	0	0.756	0.214	0	0	0.8
MLOC_67012.1	MLOC_29257.1	1278056	1265487	4513.MLOC_67012.1	4513.MLOC_29257.1	0	0	0	0.94	0	0.8	0	0	0.8
MLOC_56051.1	MLOC_41838.1	1272754	1268543	4513.MLOC_56051.1	4513.MLOC_41838.1	0	0	0	0.985	0	0.8	0	0	0.8
MLOC_9033.1	MLOC_41838.1	1283763	1268543	4513.MLOC_9033.1	4513.MLOC_41838.1	0	0	0	0.982	0	0.8	0	0	0.8
MLOC_69498.1	MLOC_41838.1	1279155	1268543	4513.MLOC_69498.1	4513.MLOC_41838.1	0	0	0	0.985	0	0.8	0	0	0.8
MLOC_81109.1	MLOC_69498.1	1283297	1279155	4513.MLOC_81109.1	4513.MLOC_69498.1	0	0	0	0.984	0	0.8	0	0	0.8
MLOC_56052.1	MLOC_56051.1	1272755	1272754	4513.MLOC_56052.1	4513.MLOC_56051.1	0	0	0	0.986	0	0.8	0	0	0.8
MLOC_945.1	MLOC_67012.1	1283843	1278056	4513.MLOC_945.1	4513.MLOC_67012.1	0	0	0	0.984	0	0.8	0	0	0.8
MLOC_67012.1	MLOC_56052.1	1278056	1272755	4513.MLOC_67012.1	4513.MLOC_56052.1	0	0	0	0.983	0	0.8	0	0	0.8
MLOC_70816.1	MLOC_20487.1	1279755	1263839	4513.MLOC_70816.1	4513.MLOC_20487.1	0	0	0	0	0.8	0	0	0	0.8
MLOC_945.1	MLOC_56051.1	1283843	1272754	4513.MLOC_945.1	4513.MLOC_56051.1	0	0	0	0.986	0	0.8	0	0	0.8
MLOC_67012.1	MLOC_44067.1	1278056	1269016	4513.MLOC_67012.1	4513.MLOC_44067.1	0	0	0	0.983	0	0.8	0	0	0.8
MLOC_69498.1	MLOC_67012.1	1279155	1278056	4513.MLOC_69498.1	4513.MLOC_67012.1	0	0	0	0.983	0	0.8	0	0	0.8
MLOC_56051.1	MLOC_29257.1	1272754	1265487	4513.MLOC_56051.1	4513.MLOC_29257.1	0	0	0	0.985	0	0.8	0	0	0.8
MLOC_67854.1	MLOC_18308.3	1278418	1263208	4513.MLOC_67854.1	4513.MLOC_18308.3	0	0	0	0	0.8	0	0	0	0.8
MLOC_56051.1	MLOC_44067.1	1272754	1269016	4513.MLOC_56051.1	4513.MLOC_44067.1	0	0	0	0.985	0	0.8	0	0	0.8
MLOC_67012.1	MLOC_41838.1	1278056	1268543	4513.MLOC_67012.1	4513.MLOC_41838.1	0	0	0	0.983	0	0.8	0	0	0.8
MLOC_69498.1	MLOC_29257.1	1279155	1265487	4513.MLOC_69498.1	4513.MLOC_29257.1	0	0	0	0.98	0	0.8	0	0	0.8
MLOC_9033.1	MLOC_69498.1	1283763	1279155	4513.MLOC_9033.1	4513.MLOC_69498.1	0	0	0	0.983	0	0.8	0	0	0.8
MLOC_81109.1	MLOC_56052.1	1283297	1272755	4513.MLOC_81109.1	4513.MLOC_56052.1	0	0	0	0.985	0	0.8	0	0	0.8
MLOC_69498.1	MLOC_44067.1	1279155	1269016	4513.MLOC_69498.1	4513.MLOC_44067.1	0	0	0	0.983	0	0.8	0	0	0.8
MLOC_9033.1	MLOC_44067.1	1283763	1269016	4513.MLOC_9033.1	4513.MLOC_44067.1	0	0	0	0.983	0	0.8	0	0	0.8
MLOC_72290.1	MLOC_41838.1	1280377	1268543	4513.MLOC_72290.1	4513.MLOC_41838.1	0	0	0	0.985	0	0.8	0	0	0.8
MLOC_56052.1	MLOC_44067.1	1272755	1269016	4513.MLOC_56052.1	4513.MLOC_44067.1	0	0	0	0.985	0	0.8	0	0	0.8
MLOC_69498.1	MLOC_56052.1	1279155	1272755	4513.MLOC_69498.1	4513.MLOC_56052.1	0	0	0	0.984	0	0.8	0	0	0.8
MLOC_81109.1	MLOC_41838.1	1283297	1268543	4513.MLOC_81109.1	4513.MLOC_41838.1	0	0	0	0.985	0	0.8	0	0	0.8
MLOC_81109.1	MLOC_29257.1	1283297	1265487	4513.MLOC_81109.1	4513.MLOC_29257.1	0	0	0	0.985	0	0.8	0	0	0.8
MLOC_67012.1	MLOC_56051.1	1278056	1272754	4513.MLOC_67012.1	4513.MLOC_56051.1	0	0	0	0.984	0	0.8	0	0	0.8
MLOC_72290.1	MLOC_29257.1	1280377	1265487	4513.MLOC_72290.1	4513.MLOC_29257.1	0	0	0	0.986	0	0.8	0	0	0.8
MLOC_56052.1	MLOC_41838.1	1272755	1268543	4513.MLOC_56052.1	4513.MLOC_41838.1	0	0	0	0.985	0	0.8	0	0	0.8
MLOC_9033.1	MLOC_56052.1	1283763	1272755	4513.MLOC_9033.1	4513.MLOC_56052.1	0	0	0	0.984	0	0.8	0	0	0.8
MLOC_44067.1	MLOC_41838.1	1269016	1268543	4513.MLOC_44067.1	4513.MLOC_41838.1	0	0	0	0.985	0	0.8	0	0	0.8
MLOC_74118.1	MLOC_36749.1	1281114	1267027	4513.MLOC_74118.1	4513.MLOC_36749.1	0	0	0	0	0.8	0	0	0	0.8
MLOC_945.1	MLOC_29257.1	1283843	1265487	4513.MLOC_945.1	4513.MLOC_29257.1	0	0	0	0.985	0	0.8	0	0	0.8
MLOC_41838.1	MLOC_29257.1	1268543	1265487	4513.MLOC_41838.1	4513.MLOC_29257.1	0	0	0	0.97	0	0.8	0	0	0.8
MLOC_9033.1	MLOC_29257.1	1283763	1265487	4513.MLOC_9033.1	4513.MLOC_29257.1	0	0	0	0.938	0	0.8	0	0	0.8
MLOC_63153.1	MLOC_10224.2	1276220	1259909	4513.MLOC_63153.1	4513.MLOC_10224.2	0	0	0	0	0.757	0.21	0	0	0.799
MLOC_67824.1	MLOC_63153.1	1278399	1276220	4513.MLOC_67824.1	4513.MLOC_63153.1	0	0	0	0	0.757	0.21	0	0	0.799
MLOC_54712.1	MLOC_36749.1	1272086	1267027	4513.MLOC_54712.1	4513.MLOC_36749.1	0	0	0	0	0.797	0.054	0	0	0.799
MLOC_44046.1	MLOC_10224.2	1269005	1259909	4513.MLOC_44046.1	4513.MLOC_10224.2	0	0	0	0	0.757	0.21	0	0	0.799
MLOC_59170.1	MLOC_36749.1	1274306	1267027	4513.MLOC_59170.1	4513.MLOC_36749.1	0	0	0	0	0.797	0.054	0	0	0.799
MLOC_67824.1	MLOC_36347.1	1278399	1266809	4513.MLOC_67824.1	4513.MLOC_36347.1	0	0	0	0	0.757	0.21	0	0	0.799
MLOC_67824.1	MLOC_14881.1	1278399	1261965	4513.MLOC_67824.1	4513.MLOC_14881.1	0	0	0	0	0.799	0	0	0	0.799
MLOC_36749.1	MLOC_15011.1	1267027	1262023	4513.MLOC_36749.1	4513.MLOC_15011.1	0	0	0	0	0.797	0.054	0	0	0.799
MLOC_52678.1	MLOC_36634.2	1271194	1266963	4513.MLOC_52678.1	4513.MLOC_36634.2	0	0	0	0	0.784	0.112	0	0	0.799
MLOC_36347.1	MLOC_10224.2	1266809	1259909	4513.MLOC_36347.1	4513.MLOC_10224.2	0	0	0	0	0.757	0.21	0	0	0.799
MLOC_66195.1	MLOC_36749.1	1277686	1267027	4513.MLOC_66195.1	4513.MLOC_36749.1	0	0	0	0	0.797	0.054	0	0	0.799
MLOC_78084.2	MLOC_75066.1	1282482	1281521	4513.MLOC_78084.2	4513.MLOC_75066.1	0	0	0	0	0.799	0	0	0	0.799
MLOC_64906.1	MLOC_52332.1	1277071	1271048	4513.MLOC_64906.1	4513.MLOC_52332.1	0	0	0	0	0.799	0	0	0	0.799
MLOC_63336.1	MLOC_52678.1	1276293	1271194	4513.MLOC_63336.1	4513.MLOC_52678.1	0	0	0	0	0.784	0.112	0	0	0.799
MLOC_60235.1	MLOC_52332.1	1274801	1271048	4513.MLOC_60235.1	4513.MLOC_52332.1	0	0	0	0	0.799	0	0	0	0.799
MLOC_67824.1	MLOC_44046.1	1278399	1269005	4513.MLOC_67824.1	4513.MLOC_44046.1	0	0	0	0	0.757	0.21	0	0	0.799
MLOC_64189.3	MLOC_36749.1	1276693	1267027	4513.MLOC_64189.3	4513.MLOC_36749.1	0	0	0	0	0.797	0.054	0	0	0.799
psbL	psbK	1259759	1259728	4513.AGP50769	4513.AGP50738	0	0	0	0	0.094	0.787	0	0	0.798
MLOC_56933.3	MLOC_23596.1	1273192	1264579	4513.MLOC_56933.3	4513.MLOC_23596.1	0	0	0	0	0.783	0.11	0	0	0.798
MLOC_58999.1	MLOC_17002.1	1274231	1262763	4513.MLOC_58999.1	4513.MLOC_17002.1	0	0	0	0	0.797	0	0	0	0.797
MLOC_52515.2	MLOC_11961.1	1271128	1260709	4513.MLOC_52515.2	4513.MLOC_11961.1	0	0	0	0	0.797	0	0	0	0.797
MLOC_8225.1	MLOC_74483.1	1283602	1281273	4513.MLOC_8225.1	4513.MLOC_74483.1	0	0	0	0	0.797	0	0	0	0.797
4525152	psbK	1259731	1259728	4513.AGP50741	4513.AGP50738	0	0	0	0	0.091	0.785	0	0	0.796
psbZ	psbL	1266319	1259759	4513.MLOC_34223.1	4513.AGP50769	0	0	0	0	0.236	0.745	0	0	0.796
MLOC_71329.5	MLOC_66195.1	1279979	1277686	4513.MLOC_71329.5	4513.MLOC_66195.1	0	0	0	0	0.795	0.046	0	0	0.796
MLOC_71329.5	MLOC_64189.3	1279979	1276693	4513.MLOC_71329.5	4513.MLOC_64189.3	0	0	0	0	0.795	0.046	0	0	0.796
MLOC_71329.5	MLOC_59170.1	1279979	1274306	4513.MLOC_71329.5	4513.MLOC_59170.1	0	0	0	0	0.795	0.046	0	0	0.796
psbL	4525154	1259759	1259732	4513.AGP50769	4513.AGP50742	0	0	0	0	0.236	0.745	0	0	0.796
MLOC_71329.5	MLOC_54712.1	1279979	1272086	4513.MLOC_71329.5	4513.MLOC_54712.1	0	0	0	0	0.795	0.046	0	0	0.796
MLOC_71329.5	MLOC_15011.1	1279979	1262023	4513.MLOC_71329.5	4513.MLOC_15011.1	0	0	0	0	0.795	0.046	0	0	0.796
MLOC_52332.1	MLOC_4381.1	1271048	1268927	4513.MLOC_52332.1	4513.MLOC_4381.1	0	0	0	0	0.792	0.06	0	0	0.796
MLOC_70022.3	MLOC_4381.1	1279389	1268927	4513.MLOC_70022.3	4513.MLOC_4381.1	0	0	0	0	0.795	0	0	0	0.795
MLOC_17012.1	MLOC_10314.1	1262768	1259945	4513.MLOC_17012.1	4513.MLOC_10314.1	0	0	0	0	0.778	0.115	0	0	0.795
MLOC_4843.1	MLOC_10314.1	1270010	1259945	4513.MLOC_4843.1	4513.MLOC_10314.1	0	0	0	0	0.778	0.115	0	0	0.795
MLOC_76220.1	MLOC_10314.1	1281914	1259945	4513.MLOC_76220.1	4513.MLOC_10314.1	0	0	0	0	0.778	0.115	0	0	0.795
MLOC_55312.1	MLOC_10314.1	1272384	1259945	4513.MLOC_55312.1	4513.MLOC_10314.1	0	0	0	0	0.778	0.115	0	0	0.795
MLOC_11046.1	MLOC_10314.1	1260296	1259945	4513.MLOC_11046.1	4513.MLOC_10314.1	0	0	0	0	0.778	0.115	0	0	0.795
AGP50783	AGP50739	1259773	1259729	4513.AGP50783	4513.AGP50739	0	0	0	0	0.086	0.785	0	0	0.795
MLOC_15791.1	MLOC_10314.1	1262341	1259945	4513.MLOC_15791.1	4513.MLOC_10314.1	0	0	0	0	0.778	0.115	0	0	0.795
psbZ	4525075	1266319	1259770	4513.MLOC_34223.1	4513.AGP50780	0	0	0	0	0.125	0.775	0	0	0.794
psbB	psbZ	1276192	1266319	4513.MLOC_63096.1	4513.MLOC_34223.1	0	0	0	0	0.125	0.775	0	0	0.794
psbZ	MLOC_20714.1	1266319	1263892	4513.MLOC_34223.1	4513.MLOC_20714.1	0	0	0	0	0.125	0.775	0	0	0.794
4525075	4525154	1259770	1259732	4513.AGP50780	4513.AGP50742	0	0	0	0	0.125	0.775	0	0	0.794
MLOC_76055.1	MLOC_65066.3	1281881	1277151	4513.MLOC_76055.1	4513.MLOC_65066.3	0	0	0	0	0.794	0	0	0	0.794
psbB	4525154	1276192	1259732	4513.MLOC_63096.1	4513.AGP50742	0	0	0	0	0.125	0.775	0	0	0.794
MLOC_58581.1	MLOC_43140.1	1274035	1268752	4513.MLOC_58581.1	4513.MLOC_43140.1	0	0	0	0	0.794	0	0	0	0.794
MLOC_20714.1	4525154	1263892	1259732	4513.MLOC_20714.1	4513.AGP50742	0	0	0	0	0.125	0.775	0	0	0.794
MLOC_71397.1	MLOC_58958.2	1280004	1274213	4513.MLOC_71397.1	4513.MLOC_58958.2	0	0	0	0	0.793	0	0	0	0.793
MLOC_74349.1	MLOC_47103.1	1281220	1269788	4513.MLOC_74349.1	4513.MLOC_47103.1	0	0	0	0	0.793	0	0	0	0.793
MLOC_78630.1	MLOC_52444.1	1282631	1271099	4513.MLOC_78630.1	4513.MLOC_52444.1	0	0	0	0	0.793	0	0	0	0.793
MLOC_74349.1	MLOC_15081.1	1281220	1262051	4513.MLOC_74349.1	4513.MLOC_15081.1	0	0	0	0	0.793	0	0	0	0.793
MLOC_20714.1	AGP50739	1263892	1259729	4513.MLOC_20714.1	4513.AGP50739	0	0	0	0	0.051	0.79	0	0	0.792
4525075	AGP50739	1259770	1259729	4513.AGP50780	4513.AGP50739	0	0	0	0	0.051	0.79	0	0	0.792
psbB	AGP50739	1276192	1259729	4513.MLOC_63096.1	4513.AGP50739	0	0	0	0	0.051	0.79	0	0	0.792
MLOC_70022.3	MLOC_2310.1	1279389	1264503	4513.MLOC_70022.3	4513.MLOC_2310.1	0	0	0	0	0.791	0	0	0	0.791
MLOC_80541.2	MLOC_57467.3	1283156	1273472	4513.MLOC_80541.2	4513.MLOC_57467.3	0	0	0	0	0.791	0	0	0	0.791
MLOC_44641.1	MLOC_4381.1	1269270	1268927	4513.MLOC_44641.1	4513.MLOC_4381.1	0	0	0	0	0.791	0	0	0	0.791
psbJ	MLOC_20714.1	1283871	1263892	4513.MLOC_9691.1	4513.MLOC_20714.1	0	0	0	0	0.043	0.79	0	0	0.79
psbJ	psbB	1283871	1276192	4513.MLOC_9691.1	4513.MLOC_63096.1	0	0	0	0	0.043	0.79	0	0	0.79
MLOC_70816.1	MLOC_62317.1	1279755	1275806	4513.MLOC_70816.1	4513.MLOC_62317.1	0	0	0	0	0.79	0	0	0	0.79
psbJ	4525075	1283871	1259770	4513.MLOC_9691.1	4513.AGP50780	0	0	0	0	0.043	0.79	0	0	0.79
MLOC_2310.1	MLOC_14881.1	1264503	1261965	4513.MLOC_2310.1	4513.MLOC_14881.1	0	0	0	0	0.79	0	0	0	0.79
MLOC_70817.1	MLOC_62317.1	1279756	1275806	4513.MLOC_70817.1	4513.MLOC_62317.1	0	0	0	0	0.79	0	0	0	0.79
MLOC_56337.2	MLOC_49483.1	1272894	1270175	4513.MLOC_56337.2	4513.MLOC_49483.1	0	0	0	0	0.789	0	0	0	0.789
MLOC_69499.1	MLOC_55312.1	1279156	1272384	4513.MLOC_69499.1	4513.MLOC_55312.1	0	0	0	0	0.789	0	0	0	0.789
MLOC_63902.1	MLOC_36301.1	1276563	1266789	4513.MLOC_63902.1	4513.MLOC_36301.1	0	0	0	0	0.789	0	0	0	0.789
MLOC_43415.1	MLOC_36301.1	1268817	1266789	4513.MLOC_43415.1	4513.MLOC_36301.1	0	0	0	0	0.789	0	0	0	0.789
MLOC_69499.1	MLOC_17012.1	1279156	1262768	4513.MLOC_69499.1	4513.MLOC_17012.1	0	0	0	0	0.789	0	0	0	0.789
MLOC_69499.1	MLOC_11046.1	1279156	1260296	4513.MLOC_69499.1	4513.MLOC_11046.1	0	0	0	0	0.789	0	0	0	0.789
MLOC_69499.1	MLOC_4843.1	1279156	1270010	4513.MLOC_69499.1	4513.MLOC_4843.1	0	0	0	0	0.789	0	0	0	0.789
MLOC_44511.1	MLOC_18308.3	1269216	1263208	4513.MLOC_44511.1	4513.MLOC_18308.3	0	0	0	0	0.789	0	0	0	0.789
MLOC_76220.1	MLOC_69499.1	1281914	1279156	4513.MLOC_76220.1	4513.MLOC_69499.1	0	0	0	0	0.789	0	0	0	0.789
MLOC_69499.1	MLOC_15791.1	1279156	1262341	4513.MLOC_69499.1	4513.MLOC_15791.1	0	0	0	0	0.789	0	0	0	0.789
MLOC_6738.1	MLOC_1304.1	1278229	1261199	4513.MLOC_6738.1	4513.MLOC_1304.1	0	0	0	0	0.789	0	0	0	0.789
MLOC_63188.2	MLOC_6135.1	1276233	1275328	4513.MLOC_63188.2	4513.MLOC_6135.1	0	0	0	0	0.787	0	0	0	0.787
MLOC_52332.1	MLOC_38749.6	1271048	1267894	4513.MLOC_52332.1	4513.MLOC_38749.6	0	0	0	0	0.787	0	0	0	0.787
MLOC_54756.1	MLOC_52332.1	1272101	1271048	4513.MLOC_54756.1	4513.MLOC_52332.1	0	0	0	0	0.787	0	0	0	0.787
MLOC_77678.1	MLOC_52332.1	1282356	1271048	4513.MLOC_77678.1	4513.MLOC_52332.1	0	0	0	0	0.787	0	0	0	0.787
MLOC_78630.1	AGP50783	1282631	1259773	4513.MLOC_78630.1	4513.AGP50783	0	0	0	0	0.042	0.787	0	0	0.787
MLOC_62544.2	MLOC_52332.1	1275926	1271048	4513.MLOC_62544.2	4513.MLOC_52332.1	0	0	0	0	0.787	0	0	0	0.787
MLOC_6135.1	MLOC_56337.2	1275328	1272894	4513.MLOC_6135.1	4513.MLOC_56337.2	0	0	0	0	0.787	0	0	0	0.787
MLOC_81884.2	MLOC_52332.1	1283519	1271048	4513.MLOC_81884.2	4513.MLOC_52332.1	0	0	0	0	0.787	0	0	0	0.787
AGP50783	4525090	1259773	1259733	4513.AGP50783	4513.AGP50743	0	0	0	0	0.05	0.785	0	0	0.787
MLOC_80246.1	MLOC_52332.1	1283066	1271048	4513.MLOC_80246.1	4513.MLOC_52332.1	0	0	0	0	0.787	0	0	0	0.787
MLOC_57467.3	MLOC_11591.1	1273472	1260540	4513.MLOC_57467.3	4513.MLOC_11591.1	0	0	0	0	0.786	0	0	0	0.786
MLOC_57467.3	MLOC_15752.1	1273472	1262324	4513.MLOC_57467.3	4513.MLOC_15752.1	0	0	0	0	0.786	0	0	0	0.786
MLOC_78084.2	MLOC_72691.1	1282482	1280544	4513.MLOC_78084.2	4513.MLOC_72691.1	0	0	0	0	0.786	0	0	0	0.786
MLOC_76055.1	MLOC_1304.1	1281881	1261199	4513.MLOC_76055.1	4513.MLOC_1304.1	0	0	0	0	0.786	0	0	0	0.786
MLOC_17002.1	4525090	1262763	1259733	4513.MLOC_17002.1	4513.AGP50743	0	0	0	0	0	0.785	0	0	0.785
MLOC_9899.1	MLOC_59510.1	1283942	1274468	4513.MLOC_9899.1	4513.MLOC_59510.1	0	0	0	0	0.785	0	0	0	0.785
MLOC_11961.1	AGP50783	1260709	1259773	4513.MLOC_11961.1	4513.AGP50783	0	0	0	0	0	0.785	0	0	0.785
MLOC_11961.1	AGP50739	1260709	1259729	4513.MLOC_11961.1	4513.AGP50739	0	0	0	0	0	0.785	0	0	0.785
MLOC_11961.1	4525152	1260709	1259731	4513.MLOC_11961.1	4513.AGP50741	0	0	0	0	0	0.785	0	0	0.785
MLOC_9899.1	MLOC_17320.1	1283942	1262869	4513.MLOC_9899.1	4513.MLOC_17320.1	0	0	0	0	0.785	0	0	0	0.785
MLOC_11961.1	psbF	1260709	1259760	4513.MLOC_11961.1	4513.AGP50770	0	0	0	0	0	0.785	0	0	0.785
psbJ	AGP50783	1283871	1259773	4513.MLOC_9691.1	4513.AGP50783	0	0	0	0	0.095	0.773	0	0	0.785
MLOC_75066.1	MLOC_17002.1	1281521	1262763	4513.MLOC_75066.1	4513.MLOC_17002.1	0	0	0	0	0.785	0	0	0	0.785
MLOC_15227.2	MLOC_11961.1	1262107	1260709	4513.MLOC_15227.2	4513.MLOC_11961.1	0	0	0	0	0.785	0	0	0	0.785
4525090	4525152	1259733	1259731	4513.AGP50743	4513.AGP50741	0	0	0	0	0	0.785	0	0	0.785
MLOC_9899.1	MLOC_71329.5	1283942	1279979	4513.MLOC_9899.1	4513.MLOC_71329.5	0	0	0	0	0.779	0.067	0	0	0.784
MLOC_63336.1	MLOC_14881.1	1276293	1261965	4513.MLOC_63336.1	4513.MLOC_14881.1	0	0	0	0	0.784	0	0	0	0.784
MLOC_78630.1	MLOC_56337.2	1282631	1272894	4513.MLOC_78630.1	4513.MLOC_56337.2	0	0	0	0	0.784	0	0	0	0.784
psbZ	psbF	1266319	1259760	4513.MLOC_34223.1	4513.AGP50770	0	0	0	0	0.186	0.745	0	0	0.783
psbF	4525154	1259760	1259732	4513.AGP50770	4513.AGP50742	0	0	0	0	0.186	0.745	0	0	0.783
MLOC_74349.1	MLOC_64189.3	1281220	1276693	4513.MLOC_74349.1	4513.MLOC_64189.3	0	0	0	0	0.782	0	0	0	0.782
MLOC_74349.1	MLOC_54712.1	1281220	1272086	4513.MLOC_74349.1	4513.MLOC_54712.1	0	0	0	0	0.782	0	0	0	0.782
MLOC_72691.1	MLOC_58958.2	1280544	1274213	4513.MLOC_72691.1	4513.MLOC_58958.2	0	0	0	0	0.782	0	0	0	0.782
MLOC_74349.1	MLOC_15011.1	1281220	1262023	4513.MLOC_74349.1	4513.MLOC_15011.1	0	0	0	0	0.782	0	0	0	0.782
MLOC_74349.1	MLOC_66195.1	1281220	1277686	4513.MLOC_74349.1	4513.MLOC_66195.1	0	0	0	0	0.782	0	0	0	0.782
MLOC_74349.1	MLOC_59170.1	1281220	1274306	4513.MLOC_74349.1	4513.MLOC_59170.1	0	0	0	0	0.782	0	0	0	0.782
MLOC_57467.3	MLOC_36347.1	1273472	1266809	4513.MLOC_57467.3	4513.MLOC_36347.1	0	0	0	0	0.763	0.117	0	0	0.781
MLOC_52515.2	MLOC_45193.1	1271128	1269451	4513.MLOC_52515.2	4513.MLOC_45193.1	0	0	0	0	0.781	0	0	0	0.781
MLOC_63153.1	MLOC_57467.3	1276220	1273472	4513.MLOC_63153.1	4513.MLOC_57467.3	0	0	0	0	0.763	0.117	0	0	0.781
MLOC_65066.3	MLOC_49468.1	1277151	1270171	4513.MLOC_65066.3	4513.MLOC_49468.1	0	0	0	0	0.781	0	0	0	0.781
4525154	psbK	1259732	1259728	4513.AGP50742	4513.AGP50738	0	0	0	0	0.177	0.745	0	0	0.781
MLOC_6058.2	MLOC_44641.1	1274956	1269270	4513.MLOC_6058.2	4513.MLOC_44641.1	0	0	0	0	0.781	0	0	0	0.781
MLOC_70480.1	MLOC_43140.1	1279593	1268752	4513.MLOC_70480.1	4513.MLOC_43140.1	0	0	0	0	0.781	0	0	0	0.781
psbZ	psbK	1266319	1259728	4513.MLOC_34223.1	4513.AGP50738	0	0	0	0	0.177	0.745	0	0	0.781
MLOC_57467.3	MLOC_44046.1	1273472	1269005	4513.MLOC_57467.3	4513.MLOC_44046.1	0	0	0	0	0.763	0.117	0	0	0.781
MLOC_52332.1	MLOC_15998.1	1271048	1262407	4513.MLOC_52332.1	4513.MLOC_15998.1	0	0	0	0	0.754	0.146	0	0	0.78
MLOC_52332.1	MLOC_12687.1	1271048	1261040	4513.MLOC_52332.1	4513.MLOC_12687.1	0	0	0	0	0.754	0.146	0	0	0.78
MLOC_56933.3	MLOC_36347.1	1273192	1266809	4513.MLOC_56933.3	4513.MLOC_36347.1	0	0	0	0	0.77	0.079	0	0	0.779
MLOC_6851.1	MLOC_3545.4	1278715	1266679	4513.MLOC_6851.1	4513.MLOC_3545.4	0	0	0	0	0.779	0	0	0	0.779
MLOC_75066.1	MLOC_56337.2	1281521	1272894	4513.MLOC_75066.1	4513.MLOC_56337.2	0	0	0	0	0.779	0	0	0	0.779
MLOC_49483.1	MLOC_18308.3	1270175	1263208	4513.MLOC_49483.1	4513.MLOC_18308.3	0	0	0	0	0.779	0	0	0	0.779
MLOC_56933.3	MLOC_44046.1	1273192	1269005	4513.MLOC_56933.3	4513.MLOC_44046.1	0	0	0	0	0.77	0.079	0	0	0.779
MLOC_63002.1	MLOC_44641.1	1276151	1269270	4513.MLOC_63002.1	4513.MLOC_44641.1	0	0	0	0	0.779	0	0	0	0.779
MLOC_56305.2	MLOC_44641.1	1272883	1269270	4513.MLOC_56305.2	4513.MLOC_44641.1	0	0	0	0	0.779	0	0	0	0.779
MLOC_63153.1	MLOC_56933.3	1276220	1273192	4513.MLOC_63153.1	4513.MLOC_56933.3	0	0	0	0	0.77	0.079	0	0	0.779
MLOC_62317.1	MLOC_6135.1	1275806	1275328	4513.MLOC_62317.1	4513.MLOC_6135.1	0	0	0	0	0.779	0	0	0	0.779
MLOC_9899.1	MLOC_52332.1	1283942	1271048	4513.MLOC_9899.1	4513.MLOC_52332.1	0	0	0	0	0.779	0	0	0	0.779
MLOC_69460.2	MLOC_6256.2	1279139	1275936	4513.MLOC_69460.2	4513.MLOC_6256.2	0	0	0	0	0.778	0	0	0	0.778
MLOC_78630.1	4525075	1282631	1259770	4513.MLOC_78630.1	4513.AGP50780	0	0	0	0	0	0.778	0	0	0.778
MLOC_58967.2	MLOC_52678.1	1274217	1271194	4513.MLOC_58967.2	4513.MLOC_52678.1	0	0	0	0	0.768	0.083	0	0	0.778
MLOC_52678.1	MLOC_10224.2	1271194	1259909	4513.MLOC_52678.1	4513.MLOC_10224.2	0	0	0	0	0.761	0.112	0	0	0.778
MLOC_7505.1	MLOC_52678.1	1281516	1271194	4513.MLOC_7505.1	4513.MLOC_52678.1	0	0	0	0	0.768	0.083	0	0	0.778
MLOC_67824.1	MLOC_52678.1	1278399	1271194	4513.MLOC_67824.1	4513.MLOC_52678.1	0	0	0	0	0.761	0.112	0	0	0.778
MLOC_78630.1	psbB	1282631	1276192	4513.MLOC_78630.1	4513.MLOC_63096.1	0	0	0	0	0	0.778	0	0	0.778
MLOC_52678.1	MLOC_13243.1	1271194	1261292	4513.MLOC_52678.1	4513.MLOC_13243.1	0	0	0	0	0.768	0.083	0	0	0.778
MLOC_56390.2	MLOC_52678.1	1272916	1271194	4513.MLOC_56390.2	4513.MLOC_52678.1	0	0	0	0	0.768	0.083	0	0	0.778
MLOC_78630.1	MLOC_20714.1	1282631	1263892	4513.MLOC_78630.1	4513.MLOC_20714.1	0	0	0	0	0	0.778	0	0	0.778
MLOC_71906.1	MLOC_52678.1	1280215	1271194	4513.MLOC_71906.1	4513.MLOC_52678.1	0	0	0	0	0.768	0.083	0	0	0.778
MLOC_52678.1	MLOC_43026.1	1271194	1268725	4513.MLOC_52678.1	4513.MLOC_43026.1	0	0	0	0	0.768	0.083	0	0	0.778
MLOC_58581.1	MLOC_52444.1	1274035	1271099	4513.MLOC_58581.1	4513.MLOC_52444.1	0	0	0	0	0.777	0	0	0	0.777
MLOC_74679.2	MLOC_37312.2	1281352	1267283	4513.MLOC_74679.2	4513.MLOC_37312.2	0	0	0	0	0.777	0	0	0	0.777
MLOC_3545.4	MLOC_18813.1	1266679	1263359	4513.MLOC_3545.4	4513.MLOC_18813.1	0	0	0	0	0.777	0	0	0	0.777
MLOC_62317.1	MLOC_45193.1	1275806	1269451	4513.MLOC_62317.1	4513.MLOC_45193.1	0	0	0	0	0.777	0	0	0	0.777
MLOC_60235.1	MLOC_36301.1	1274801	1266789	4513.MLOC_60235.1	4513.MLOC_36301.1	0	0	0	0	0.773	0.057	0	0	0.776
MLOC_78630.1	psbL	1282631	1259759	4513.MLOC_78630.1	4513.AGP50769	0	0	0	0	0	0.776	0	0	0.776
MLOC_67824.1	MLOC_15998.1	1278399	1262407	4513.MLOC_67824.1	4513.MLOC_15998.1	0	0	0	0	0.771	0.065	0	0	0.776
MLOC_9899.1	MLOC_21009.1	1283942	1263989	4513.MLOC_9899.1	4513.MLOC_21009.1	0	0	0	0	0.773	0.055	0	0	0.776
MLOC_9899.1	MLOC_12979.3	1283942	1261174	4513.MLOC_9899.1	4513.MLOC_12979.3	0	0	0	0	0.773	0.055	0	0	0.776
MLOC_64906.1	MLOC_36301.1	1277071	1266789	4513.MLOC_64906.1	4513.MLOC_36301.1	0	0	0	0	0.773	0.057	0	0	0.776
MLOC_67824.1	MLOC_12687.1	1278399	1261040	4513.MLOC_67824.1	4513.MLOC_12687.1	0	0	0	0	0.771	0.065	0	0	0.776
MLOC_15998.1	MLOC_10224.2	1262407	1259909	4513.MLOC_15998.1	4513.MLOC_10224.2	0	0	0	0	0.771	0.065	0	0	0.776
MLOC_58999.1	MLOC_57061.1	1274231	1273248	4513.MLOC_58999.1	4513.MLOC_57061.1	0	0	0	0	0.776	0	0	0	0.776
MLOC_12687.1	MLOC_10224.2	1261040	1259909	4513.MLOC_12687.1	4513.MLOC_10224.2	0	0	0	0	0.771	0.065	0	0	0.776
MLOC_74118.1	MLOC_13243.1	1281114	1261292	4513.MLOC_74118.1	4513.MLOC_13243.1	0	0	0	0	0.775	0	0	0	0.775
MLOC_74118.1	MLOC_56390.2	1281114	1272916	4513.MLOC_74118.1	4513.MLOC_56390.2	0	0	0	0	0.775	0	0	0	0.775
MLOC_57909.2	MLOC_36634.2	1273700	1266963	4513.MLOC_57909.2	4513.MLOC_36634.2	0	0	0	0	0.775	0	0	0	0.775
MLOC_74118.1	MLOC_71906.1	1281114	1280215	4513.MLOC_74118.1	4513.MLOC_71906.1	0	0	0	0	0.775	0	0	0	0.775
MLOC_74118.1	MLOC_58967.2	1281114	1274217	4513.MLOC_74118.1	4513.MLOC_58967.2	0	0	0	0	0.775	0	0	0	0.775
[truncated: 418 more rows]
