# Supplementary material for: Proteo-Molecular Investigation of Cultivated Rice, Wild Rice, and Barley Provides Clues of Defense Responses against Rhizoctonia solani Infection
Source: Bioengineering (Basel). 2022 Oct 20;9(10):589. doi: 10.3390/bioengineering9100589 (PMC9598808; doi:10.3390/bioengineering9100589)
Supplement: Supplementary file 1 [file bioengineering-09-00589-s001.zip › bioengineering-1914103-supplementary by author/Supplementary tables S1, S2 and S3.xlsx]

## Sheet: Sheet1
Table S1 Genes and their various ORFs of Pusa Basmati-1
	Spot ID	Sequence ID	Gene location	ORFs	Strand	No. of Frames	Start	Stop	Length
					+ / -				nt || aa
	D1	LOC_Os10g21268.1	Chr10:10861158..10862712	ORF1	+	3	27	1481	1455 || 484
	D2	LOC_Os07g44430.1	Chr7:26548652..26549804	ORF1	+	1	<1	768	768 || 255
	D3	LOC_Os11g10480.1	Chr11:5712641..5716288	ORF1	+	1	<1	1140	1140 || 379
	D4	LOC_Os03g16050.1	Chr3:8841268..8843069	ORF1	+	2	41	1261	1221 || 406
				ORF2	+	3	1152	1292	141 || 46
				ORF3	-	3	183	>1	183 || 60
	D5	LOC_Os02g06300	Chr2:3143758..3152627	ORF1	+	1	<1	1140	1140 || 379
	D6	LOC_Os08g35310.1	Chr8:22277856..22279955	ORF1	+	1	<1	1041	1041 || 346
	D7	LOC_Os06g39712.1	Chr6:23574363..23575246	ORF1	+	1	58	630	573 || 190
				ORF2	+	1	814	>945	132 || 43
				ORF3	+	3	765	914	150 || 49
				ORF4	-	1	714	517	198 || 65
	D8	LOC_Os12g19381	Chr12:11262563..11278448	ORF1	+	1	<1	528	528 || 175
	D9	LOC_Os07g08840	Chr7:4574245..4576234	ORF1	+	1	<1	369	369 || 122
	D10	LOC_Os03g53740	Chr3:30809029..30810138	ORF1	+	1	<1	516	516 || 171
	D12	LOC_Os03g36540.1	Chr3:20247674..20250146	ORF1	+	1	<1	1248	1248 || 415
	D13	LOC_Os11g10480.1	Chr11:5712641..5716288	ORF1	+	1	<1	1140	1140 || 379
	D14	LOC_Os03g03910.1	Chr3:1787648..1790957	ORF1	+	1	<1	1479	1479 || 492
	D15	LOC_Os10g21268.1	Chr10:10861158..10862712	ORF1	+	1	<1	1455	1455 || 484

## Sheet: Sheet2
Table S2: Genes and their various ORFs of O. grandiglumis
	Spot ID	Sequence ID	Gene location	ORFs		Strand	No. of Frames		Start	Stop		Length
						+ / -						nt || aa
	D2	LOC_Os03g11160.1	Chr3:5749954..5750298	ORF1	+		1	<1			345		345 || 114
	D4	LOC_Os09g17740.1	Chr9:10845678..10847156	ORF1	+		1	<1			345		798 || 265
	D5	LOC_Os12g39980.1	Chr12:24703185..24719302	ORF1	+		1	<1			8382		8382 || 2793
	D7	LOC_Os05g51830.1	Chr5:29753361..29756325	ORF1	+		1	<1			894		894 || 297
	D9	LOC_Os04g31070.1	Chr4:18560177..18564417	ORF1	+		1	<1			1173		1173 || 390
	D10	LOC_Os10g28840.1	Chr10:15036094..15036951	ORF1	+		1	<1			858		858 || 285

## Sheet: Sheet3
Table S3: Genes and their various ORFs of NDB-1445
	Spot ID	Sequence ID	Gene location	ORFs	Strand	No. of Frames	Start	Stop	Length
					+ / -				nt || aa
	D13	MLOC_75166.4	7:256555607-256557498	ORF1	+	1	<1	>1170	1170 || 389
	D14	MLOC_81876.1.1	2:600305903-600309626	ORF1	+	1	<1	>1476	1476 || 491
	D15	MLOC_78630.1	2:510753217-510754262	ORF1	+	1	<1	>984	984 || 327
	D16	MLOC_52332.1	7:136313164-136314932	ORF1	+	1	<1	>1017	1017 || 338
	D17	MLOC_945.1	5:524670853-524671657	ORF1	+	1	<1	801	801 || 266
	D19	MLOC_71259.1	7:500270477-500271934	ORF1	+	1	592	>1308	717 || 238
				ORF2	-	2	707	426	282 ||93
				ORF3	-	2	380	>3	378 || 125
